# Supplementary material for: Menin inhibition suppresses castration-resistant prostate cancer and enhances chemosensitivity
Source: Oncogene. 2021 Oct 28;41(1):125–37. doi: 10.1038/s41388-021-02039-2 (PMC8724010; doi:10.1038/s41388-021-02039-2)
Supplement: Supplementary file 2 — Table S1 [file 41388_2021_2039_MOESM2_ESM.xlsx]

## Sheet: LNCaP HSP27 prots
Protein	Nb. peptides	Uniprot_descr
Q86VI3	26	IQGA3_HUMAN Ras GTPase-activating-like protein IQGAP3 OS=Homo sapiens GN=IQGAP3 PE=1 SV=2
F2Z2E2	23	F2Z2E2_HUMAN Ras GTPase-activating-like protein IQGAP3 OS=Homo sapiens GN=IQGAP3 PE=1 SV=1
P08238	23	HS90B_HUMAN Heat shock protein HSP 90-beta OS=Homo sapiens GN=HSP90AB1 PE=1 SV=4
Q9P1Z9	22	CC180_HUMAN Coiled-coil domain-containing protein 180 OS=Homo sapiens GN=CCDC180 PE=2 SV=2
P53396	20	ACLY_HUMAN ATP-citrate synthase OS=Homo sapiens GN=ACLY PE=1 SV=3
Q9P1Z9-2	20	CC180_HUMAN Isoform 2 of Coiled-coil domain-containing protein 180 OS=Homo sapiens GN=CCDC180
P07900	19	HS90A_HUMAN Heat shock protein HSP 90-alpha OS=Homo sapiens GN=HSP90AA1 PE=1 SV=5
P07900-2	19	HS90A_HUMAN Isoform 2 of Heat shock protein HSP 90-alpha OS=Homo sapiens GN=HSP90AA1
P53396-2	19	ACLY_HUMAN Isoform 2 of ATP-citrate synthase OS=Homo sapiens GN=ACLY
Q8WWL7	19	CCNB3_HUMAN G2/mitotic-specific cyclin-B3 OS=Homo sapiens GN=CCNB3 PE=1 SV=2
P68371	18	TBB4B_HUMAN Tubulin beta-4B chain OS=Homo sapiens GN=TUBB4B PE=1 SV=1
Q9H5L6	18	THAP9_HUMAN DNA transposase THAP9 OS=Homo sapiens GN=THAP9 PE=1 SV=2
Q9Y4C0	18	NRX3A_HUMAN Neurexin-3 OS=Homo sapiens GN=NRXN3 PE=1 SV=4
P07437	17	TBB5_HUMAN Tubulin beta chain OS=Homo sapiens GN=TUBB PE=1 SV=2
P13639	17	EF2_HUMAN Elongation factor 2 OS=Homo sapiens GN=EEF2 PE=1 SV=4
P14618-2	17	KPYM_HUMAN Isoform M1 of Pyruvate kinase PKM OS=Homo sapiens GN=PKM
Q15075	17	EEA1_HUMAN Early endosome antigen 1 OS=Homo sapiens GN=EEA1 PE=1 SV=2
Q9Y4C0-3	17	NRX3A_HUMAN Isoform 3a of Neurexin-3 OS=Homo sapiens GN=NRXN3
E7EU13	16	E7EU13_HUMAN Arf-GAP with Rho-GAP domain, ANK repeat and PH domain-containing protein 1 OS=Homo sapiens GN=ARAP1 PE=1 SV=1
P04350	16	TBB4A_HUMAN Tubulin beta-4A chain OS=Homo sapiens GN=TUBB4A PE=1 SV=2
P14618	16	KPYM_HUMAN Pyruvate kinase PKM OS=Homo sapiens GN=PKM PE=1 SV=4
P35968	16	VGFR2_HUMAN Vascular endothelial growth factor receptor 2 OS=Homo sapiens GN=KDR PE=1 SV=2
P50990	16	TCPQ_HUMAN T-complex protein 1 subunit theta OS=Homo sapiens GN=CCT8 PE=1 SV=4
P60174	16	TPIS_HUMAN Triosephosphate isomerase OS=Homo sapiens GN=TPI1 PE=1 SV=3
P60174-1	16	TPIS_HUMAN Isoform 2 of Triosephosphate isomerase OS=Homo sapiens GN=TPI1
P60709	16	ACTB_HUMAN Actin, cytoplasmic 1 OS=Homo sapiens GN=ACTB PE=1 SV=1
P63261	16	ACTG_HUMAN Actin, cytoplasmic 2 OS=Homo sapiens GN=ACTG1 PE=1 SV=1
Q12965	16	MYO1E_HUMAN Unconventional myosin-Ie OS=Homo sapiens GN=MYO1E PE=1 SV=2
Q5JP53	16	Q5JP53_HUMAN Tubulin beta chain OS=Homo sapiens GN=TUBB PE=1 SV=1
Q96P48-1	16	ARAP1_HUMAN Isoform 1 of Arf-GAP with Rho-GAP domain, ANK repeat and PH domain-containing protein 1 OS=Homo sapiens GN=ARAP1
Q96P48-2	16	ARAP1_HUMAN Isoform 2 of Arf-GAP with Rho-GAP domain, ANK repeat and PH domain-containing protein 1 OS=Homo sapiens GN=ARAP1
Q96P48-4	16	ARAP1_HUMAN Isoform 4 of Arf-GAP with Rho-GAP domain, ANK repeat and PH domain-containing protein 1 OS=Homo sapiens GN=ARAP1
Q96P48-7	16	ARAP1_HUMAN Isoform 7 of Arf-GAP with Rho-GAP domain, ANK repeat and PH domain-containing protein 1 OS=Homo sapiens GN=ARAP1
Q9BZH6	16	WDR11_HUMAN WD repeat-containing protein 11 OS=Homo sapiens GN=WDR11 PE=1 SV=1
H3BTN5	15	H3BTN5_HUMAN Pyruvate kinase (Fragment) OS=Homo sapiens GN=PKM PE=1 SV=1
O15083	15	ERC2_HUMAN ERC protein 2 OS=Homo sapiens GN=ERC2 PE=1 SV=3
P04075	15	ALDOA_HUMAN Fructose-bisphosphate aldolase A OS=Homo sapiens GN=ALDOA PE=1 SV=2
P04075-2	15	ALDOA_HUMAN Isoform 2 of Fructose-bisphosphate aldolase A OS=Homo sapiens GN=ALDOA
P14616	15	INSRR_HUMAN Insulin receptor-related protein OS=Homo sapiens GN=INSRR PE=1 SV=2
P22314	15	UBA1_HUMAN Ubiquitin-like modifier-activating enzyme 1 OS=Homo sapiens GN=UBA1 PE=1 SV=3
P22314-2	15	UBA1_HUMAN Isoform 2 of Ubiquitin-like modifier-activating enzyme 1 OS=Homo sapiens GN=UBA1
P49588	15	SYAC_HUMAN Alanine--tRNA ligase, cytoplasmic OS=Homo sapiens GN=AARS PE=1 SV=2
P50990-2	15	TCPQ_HUMAN Isoform 2 of T-complex protein 1 subunit theta OS=Homo sapiens GN=CCT8
P53396-3	15	ACLY_HUMAN Isoform 3 of ATP-citrate synthase OS=Homo sapiens GN=ACLY
Q17RW2	15	COOA1_HUMAN Collagen alpha-1(XXIV) chain OS=Homo sapiens GN=COL24A1 PE=2 SV=2
Q17RW2-2	15	COOA1_HUMAN Isoform 2 of Collagen alpha-1(XXIV) chain OS=Homo sapiens GN=COL24A1
Q8N4C8	15	MINK1_HUMAN Misshapen-like kinase 1 OS=Homo sapiens GN=MINK1 PE=1 SV=2
Q8N4C8-4	15	MINK1_HUMAN Isoform 4 of Misshapen-like kinase 1 OS=Homo sapiens GN=MINK1
Q96P48	15	ARAP1_HUMAN Arf-GAP with Rho-GAP domain, ANK repeat and PH domain-containing protein 1 OS=Homo sapiens GN=ARAP1 PE=1 SV=3
Q96P48-3	15	ARAP1_HUMAN Isoform 3 of Arf-GAP with Rho-GAP domain, ANK repeat and PH domain-containing protein 1 OS=Homo sapiens GN=ARAP1
Q9Y4C0-4	15	NRX3A_HUMAN Isoform 4a of Neurexin-3 OS=Homo sapiens GN=NRXN3
H3BQN4	14	H3BQN4_HUMAN Fructose-bisphosphate aldolase OS=Homo sapiens GN=ALDOA PE=1 SV=1
J3KPS3	14	J3KPS3_HUMAN Fructose-bisphosphate aldolase OS=Homo sapiens GN=ALDOA PE=3 SV=1
O43175	14	SERA_HUMAN D-3-phosphoglycerate dehydrogenase OS=Homo sapiens GN=PHGDH PE=1 SV=4
P00558	14	PGK1_HUMAN Phosphoglycerate kinase 1 OS=Homo sapiens GN=PGK1 PE=1 SV=3
P00558-2	14	PGK1_HUMAN Isoform 2 of Phosphoglycerate kinase 1 OS=Homo sapiens GN=PGK1
P11142	14	HSP7C_HUMAN Heat shock cognate 71 kDa protein OS=Homo sapiens GN=HSPA8 PE=1 SV=1
P31939	14	PUR9_HUMAN Bifunctional purine biosynthesis protein PURH OS=Homo sapiens GN=ATIC PE=1 SV=3
P31939-2	14	PUR9_HUMAN Isoform 2 of Bifunctional purine biosynthesis protein PURH OS=Homo sapiens GN=ATIC
P49588-2	14	SYAC_HUMAN Isoform 2 of Alanine--tRNA ligase, cytoplasmic OS=Homo sapiens GN=AARS
P50395	14	GDIB_HUMAN Rab GDP dissociation inhibitor beta OS=Homo sapiens GN=GDI2 PE=1 SV=2
Q13885	14	TBB2A_HUMAN Tubulin beta-2A chain OS=Homo sapiens GN=TUBB2A PE=1 SV=1
Q5ST81	14	Q5ST81_HUMAN Tubulin beta chain OS=Homo sapiens GN=TUBB PE=3 SV=1
Q8N4C8-2	14	MINK1_HUMAN Isoform 1 of Misshapen-like kinase 1 OS=Homo sapiens GN=MINK1
Q8N4C8-5	14	MINK1_HUMAN Isoform 5 of Misshapen-like kinase 1 OS=Homo sapiens GN=MINK1
Q9BVA1	14	TBB2B_HUMAN Tubulin beta-2B chain OS=Homo sapiens GN=TUBB2B PE=1 SV=1
Q9NRR4	14	RNC_HUMAN Ribonuclease 3 OS=Homo sapiens GN=DROSHA PE=1 SV=2
Q9NRR4-2	14	RNC_HUMAN Isoform 2 of Ribonuclease 3 OS=Homo sapiens GN=DROSHA
Q9NRR4-4	14	RNC_HUMAN Isoform 4 of Ribonuclease 3 OS=Homo sapiens GN=DROSHA
B4DNK4	13	B4DNK4_HUMAN Pyruvate kinase OS=Homo sapiens GN=PKM PE=2 SV=1
E9PKE3	13	E9PKE3_HUMAN Heat shock cognate 71 kDa protein OS=Homo sapiens GN=HSPA8 PE=1 SV=1
E9PRY8	13	E9PRY8_HUMAN Elongation factor 1-delta OS=Homo sapiens GN=EEF1D PE=1 SV=1
H0YAW0	13	H0YAW0_HUMAN Transient receptor potential cation channel subfamily A member 1 (Fragment) OS=Homo sapiens GN=TRPA1 PE=4 SV=1
O15455	13	TLR3_HUMAN Toll-like receptor 3 OS=Homo sapiens GN=TLR3 PE=1 SV=1
O75762	13	TRPA1_HUMAN Transient receptor potential cation channel subfamily A member 1 OS=Homo sapiens GN=TRPA1 PE=1 SV=3
P08243	13	ASNS_HUMAN Asparagine synthetase [glutamine-hydrolyzing] OS=Homo sapiens GN=ASNS PE=1 SV=4
P08243-2	13	ASNS_HUMAN Isoform 2 of Asparagine synthetase [glutamine-hydrolyzing] OS=Homo sapiens GN=ASNS
P14618-3	13	KPYM_HUMAN Isoform 3 of Pyruvate kinase PKM OS=Homo sapiens GN=PKM
P29692-2	13	EF1D_HUMAN Isoform 2 of Elongation factor 1-delta OS=Homo sapiens GN=EEF1D
P55072	13	TERA_HUMAN Transitional endoplasmic reticulum ATPase OS=Homo sapiens GN=VCP PE=1 SV=4
Q02790	13	FKBP4_HUMAN Peptidyl-prolyl cis-trans isomerase FKBP4 OS=Homo sapiens GN=FKBP4 PE=1 SV=3
Q58FF7	13	H90B3_HUMAN Putative heat shock protein HSP 90-beta-3 OS=Homo sapiens GN=HSP90AB3P PE=5 SV=1
Q8N4C8-3	13	MINK1_HUMAN Isoform 2 of Misshapen-like kinase 1 OS=Homo sapiens GN=MINK1
E9PBS1	12	E9PBS1_HUMAN Multifunctional protein ADE2 (Fragment) OS=Homo sapiens GN=PAICS PE=1 SV=1
O75094	12	SLIT3_HUMAN Slit homolog 3 protein OS=Homo sapiens GN=SLIT3 PE=2 SV=3
O75094-3	12	SLIT3_HUMAN Isoform 3 of Slit homolog 3 protein OS=Homo sapiens GN=SLIT3
O75094-4	12	SLIT3_HUMAN Isoform 4 of Slit homolog 3 protein OS=Homo sapiens GN=SLIT3
P11021	12	GRP78_HUMAN 78 kDa glucose-regulated protein OS=Homo sapiens GN=HSPA5 PE=1 SV=2
P11142-2	12	HSP7C_HUMAN Isoform 2 of Heat shock cognate 71 kDa protein OS=Homo sapiens GN=HSPA8
P22234	12	PUR6_HUMAN Multifunctional protein ADE2 OS=Homo sapiens GN=PAICS PE=1 SV=3
P23526	12	SAHH_HUMAN Adenosylhomocysteinase OS=Homo sapiens GN=AHCY PE=1 SV=4
P41229	12	KDM5C_HUMAN Lysine-specific demethylase 5C OS=Homo sapiens GN=KDM5C PE=1 SV=2
P41229-2	12	KDM5C_HUMAN Isoform 2 of Lysine-specific demethylase 5C OS=Homo sapiens GN=KDM5C
P41229-3	12	KDM5C_HUMAN Isoform 3 of Lysine-specific demethylase 5C OS=Homo sapiens GN=KDM5C
P41229-4	12	KDM5C_HUMAN Isoform 4 of Lysine-specific demethylase 5C OS=Homo sapiens GN=KDM5C
P41229-5	12	KDM5C_HUMAN Isoform 5 of Lysine-specific demethylase 5C OS=Homo sapiens GN=KDM5C
P50395-2	12	GDIB_HUMAN Isoform 2 of Rab GDP dissociation inhibitor beta OS=Homo sapiens GN=GDI2
P50990-3	12	TCPQ_HUMAN Isoform 3 of T-complex protein 1 subunit theta OS=Homo sapiens GN=CCT8
P55884	12	EIF3B_HUMAN Eukaryotic translation initiation factor 3 subunit B OS=Homo sapiens GN=EIF3B PE=1 SV=3
P55884-2	12	EIF3B_HUMAN Isoform 2 of Eukaryotic translation initiation factor 3 subunit B OS=Homo sapiens GN=EIF3B
P68363	12	TBA1B_HUMAN Tubulin alpha-1B chain OS=Homo sapiens GN=TUBA1B PE=1 SV=1
P68363-2	12	TBA1B_HUMAN Isoform 2 of Tubulin alpha-1B chain OS=Homo sapiens GN=TUBA1B
Q5R372	12	RBG1L_HUMAN Rab GTPase-activating protein 1-like OS=Homo sapiens GN=RABGAP1L PE=1 SV=1
Q5R372-3	12	RBG1L_HUMAN Isoform 3 of Rab GTPase-activating protein 1-like OS=Homo sapiens GN=RABGAP1L
Q5R372-4	12	RBG1L_HUMAN Isoform 4 of Rab GTPase-activating protein 1-like OS=Homo sapiens GN=RABGAP1L
Q71U36	12	TBA1A_HUMAN Tubulin alpha-1A chain OS=Homo sapiens GN=TUBA1A PE=1 SV=1
Q71U36-2	12	TBA1A_HUMAN Isoform 2 of Tubulin alpha-1A chain OS=Homo sapiens GN=TUBA1A
Q99832	12	TCPH_HUMAN T-complex protein 1 subunit eta OS=Homo sapiens GN=CCT7 PE=1 SV=2
Q9NRR4-3	12	RNC_HUMAN Isoform 3 of Ribonuclease 3 OS=Homo sapiens GN=DROSHA
A0A087X1X7	11	A0A087X1X7_HUMAN Elongation factor 1-delta OS=Homo sapiens GN=EEF1D PE=1 SV=1
A0A0A0MR89	11	A0A0A0MR89_HUMAN Neurexin-3-beta OS=Homo sapiens GN=NRXN3 PE=4 SV=1
A0A0A0MSC8	11	A0A0A0MSC8_HUMAN Slit homolog 3 protein OS=Homo sapiens GN=SLIT3 PE=4 SV=1
A0A0A0MSJ2	11	A0A0A0MSJ2_HUMAN Arf-GAP with Rho-GAP domain, ANK repeat and PH domain-containing protein 1 OS=Homo sapiens GN=ARAP1 PE=4 SV=1
H3BPS8	11	H3BPS8_HUMAN Fructose-bisphosphate aldolase (Fragment) OS=Homo sapiens GN=ALDOA PE=1 SV=1
J3KPL7	11	J3KPL7_HUMAN Fas-binding factor 1 OS=Homo sapiens GN=FBF1 PE=1 SV=2
O75094-2	11	SLIT3_HUMAN Isoform 2 of Slit homolog 3 protein OS=Homo sapiens GN=SLIT3
P04406	11	G3P_HUMAN Glyceraldehyde-3-phosphate dehydrogenase OS=Homo sapiens GN=GAPDH PE=1 SV=3
P04406-2	11	G3P_HUMAN Isoform 2 of Glyceraldehyde-3-phosphate dehydrogenase OS=Homo sapiens GN=GAPDH
P09972	11	ALDOC_HUMAN Fructose-bisphosphate aldolase C OS=Homo sapiens GN=ALDOC PE=1 SV=2
P23526-2	11	SAHH_HUMAN Isoform 2 of Adenosylhomocysteinase OS=Homo sapiens GN=AHCY
P28838	11	AMPL_HUMAN Cytosol aminopeptidase OS=Homo sapiens GN=LAP3 PE=1 SV=3
P28838-2	11	AMPL_HUMAN Isoform 2 of Cytosol aminopeptidase OS=Homo sapiens GN=LAP3
P68366	11	TBA4A_HUMAN Tubulin alpha-4A chain OS=Homo sapiens GN=TUBA4A PE=1 SV=1
P68366-2	11	TBA4A_HUMAN Isoform 2 of Tubulin alpha-4A chain OS=Homo sapiens GN=TUBA4A
Q13509	11	TBB3_HUMAN Tubulin beta-3 chain OS=Homo sapiens GN=TUBB3 PE=1 SV=2
Q4KWH8	11	PLCH1_HUMAN 1-phosphatidylinositol 4,5-bisphosphate phosphodiesterase eta-1 OS=Homo sapiens GN=PLCH1 PE=1 SV=1
Q4KWH8-2	11	PLCH1_HUMAN Isoform 2 of 1-phosphatidylinositol 4,5-bisphosphate phosphodiesterase eta-1 OS=Homo sapiens GN=PLCH1
Q6UVJ0	11	SAS6_HUMAN Spindle assembly abnormal protein 6 homolog OS=Homo sapiens GN=SASS6 PE=1 SV=1
Q8IWA0	11	WDR75_HUMAN WD repeat-containing protein 75 OS=Homo sapiens GN=WDR75 PE=1 SV=1
Q92845	11	KIFA3_HUMAN Kinesin-associated protein 3 OS=Homo sapiens GN=KIFAP3 PE=1 SV=2
Q92845-2	11	KIFA3_HUMAN Isoform 2 of Kinesin-associated protein 3 OS=Homo sapiens GN=KIFAP3
Q92845-3	11	KIFA3_HUMAN Isoform 3 of Kinesin-associated protein 3 OS=Homo sapiens GN=KIFAP3
Q969R2	11	OSBP2_HUMAN Oxysterol-binding protein 2 OS=Homo sapiens GN=OSBP2 PE=1 SV=2
Q969R2-2	11	OSBP2_HUMAN Isoform 2 of Oxysterol-binding protein 2 OS=Homo sapiens GN=OSBP2
Q96P48-5	11	ARAP1_HUMAN Isoform 5 of Arf-GAP with Rho-GAP domain, ANK repeat and PH domain-containing protein 1 OS=Homo sapiens GN=ARAP1
Q9P1Z9-4	11	CC180_HUMAN Isoform 4 of Coiled-coil domain-containing protein 180 OS=Homo sapiens GN=CCDC180
A0A087WSW7	10	A0A087WSW7_HUMAN Helicase, lymphoid-specific, isoform CRA_d OS=Homo sapiens GN=HELLS PE=4 SV=1
A8MVZ9	10	A8MVZ9_HUMAN Fructose-bisphosphate aldolase OS=Homo sapiens GN=ALDOC PE=1 SV=1
B4DUR8	10	B4DUR8_HUMAN T-complex protein 1 subunit gamma OS=Homo sapiens GN=CCT3 PE=2 SV=1
F6XU50	10	F6XU50_HUMAN Helicase, lymphoid-specific, isoform CRA_l OS=Homo sapiens GN=HELLS PE=4 SV=1
H3BR70	10	H3BR70_HUMAN Pyruvate kinase OS=Homo sapiens GN=PKM PE=1 SV=1
K7ENL6	10	K7ENL6_HUMAN Fas-binding factor 1 (Fragment) OS=Homo sapiens GN=FBF1 PE=1 SV=1
O75752	10	B3GL1_HUMAN UDP-GalNAc:beta-1,3-N-acetylgalactosaminyltransferase 1 OS=Homo sapiens GN=B3GALNT1 PE=2 SV=1
O75874	10	IDHC_HUMAN Isocitrate dehydrogenase [NADP] cytoplasmic OS=Homo sapiens GN=IDH1 PE=1 SV=2
P00338-3	10	LDHA_HUMAN Isoform 3 of L-lactate dehydrogenase A chain OS=Homo sapiens GN=LDHA
P06733	10	ENOA_HUMAN Alpha-enolase OS=Homo sapiens GN=ENO1 PE=1 SV=2
P08243-3	10	ASNS_HUMAN Isoform 3 of Asparagine synthetase [glutamine-hydrolyzing] OS=Homo sapiens GN=ASNS
P14625	10	ENPL_HUMAN Endoplasmin OS=Homo sapiens GN=HSP90B1 PE=1 SV=1
P22234-2	10	PUR6_HUMAN Isoform 2 of Multifunctional protein ADE2 OS=Homo sapiens GN=PAICS
P29692	10	EF1D_HUMAN Elongation factor 1-delta OS=Homo sapiens GN=EEF1D PE=1 SV=5
P35968-2	10	VGFR2_HUMAN Isoform 2 of Vascular endothelial growth factor receptor 2 OS=Homo sapiens GN=KDR
P35968-3	10	VGFR2_HUMAN Isoform 3 of Vascular endothelial growth factor receptor 2 OS=Homo sapiens GN=KDR
P49368	10	TCPG_HUMAN T-complex protein 1 subunit gamma OS=Homo sapiens GN=CCT3 PE=1 SV=4
P54136-2	10	SYRC_HUMAN Isoform Monomeric of Arginine--tRNA ligase, cytoplasmic OS=Homo sapiens GN=RARS
Q00839	10	HNRPU_HUMAN Heterogeneous nuclear ribonucleoprotein U OS=Homo sapiens GN=HNRNPU PE=1 SV=6
Q00839-2	10	HNRPU_HUMAN Isoform Short of Heterogeneous nuclear ribonucleoprotein U OS=Homo sapiens GN=HNRNPU
Q13748	10	TBA3C_HUMAN Tubulin alpha-3C/D chain OS=Homo sapiens GN=TUBA3C PE=1 SV=3
Q14145	10	KEAP1_HUMAN Kelch-like ECH-associated protein 1 OS=Homo sapiens GN=KEAP1 PE=1 SV=2
Q15029	10	U5S1_HUMAN 116 kDa U5 small nuclear ribonucleoprotein component OS=Homo sapiens GN=EFTUD2 PE=1 SV=1
Q15029-2	10	U5S1_HUMAN Isoform 2 of 116 kDa U5 small nuclear ribonucleoprotein component OS=Homo sapiens GN=EFTUD2
Q5SZU1	10	Q5SZU1_HUMAN D-3-phosphoglycerate dehydrogenase OS=Homo sapiens GN=PHGDH PE=1 SV=1
Q6P158	10	DHX57_HUMAN Putative ATP-dependent RNA helicase DHX57 OS=Homo sapiens GN=DHX57 PE=1 SV=2
Q8TES7	10	FBF1_HUMAN Fas-binding factor 1 OS=Homo sapiens GN=FBF1 PE=1 SV=2
Q8TES7-2	10	FBF1_HUMAN Isoform 2 of Fas-binding factor 1 OS=Homo sapiens GN=FBF1
Q8TES7-5	10	FBF1_HUMAN Isoform 5 of Fas-binding factor 1 OS=Homo sapiens GN=FBF1
Q8TES7-6	10	FBF1_HUMAN Isoform 6 of Fas-binding factor 1 OS=Homo sapiens GN=FBF1
Q92833	10	JARD2_HUMAN Protein Jumonji OS=Homo sapiens GN=JARID2 PE=1 SV=2
Q92845-4	10	KIFA3_HUMAN Isoform 4 of Kinesin-associated protein 3 OS=Homo sapiens GN=KIFAP3
Q99832-3	10	TCPH_HUMAN Isoform 3 of T-complex protein 1 subunit eta OS=Homo sapiens GN=CCT7
Q9NRZ9	10	HELLS_HUMAN Lymphoid-specific helicase OS=Homo sapiens GN=HELLS PE=1 SV=1
Q9NRZ9-2	10	HELLS_HUMAN Isoform 2 of Lymphoid-specific helicase OS=Homo sapiens GN=HELLS
Q9NRZ9-3	10	HELLS_HUMAN Isoform 3 of Lymphoid-specific helicase OS=Homo sapiens GN=HELLS
Q9UL68-2	10	MYT1L_HUMAN Isoform 2 of Myelin transcription factor 1-like protein OS=Homo sapiens GN=MYT1L
A0A087WZG4	9	A0A087WZG4_HUMAN Uncharacterized protein OS=Homo sapiens PE=4 SV=1
E7EUT5	9	E7EUT5_HUMAN Glyceraldehyde-3-phosphate dehydrogenase OS=Homo sapiens GN=GAPDH PE=1 SV=1
E9PK01	9	E9PK01_HUMAN Elongation factor 1-delta (Fragment) OS=Homo sapiens GN=EEF1D PE=1 SV=1
F5H5D3	9	F5H5D3_HUMAN Tubulin alpha-1C chain OS=Homo sapiens GN=TUBA1C PE=1 SV=1
F8W8F5	9	F8W8F5_HUMAN Calpain-3 OS=Homo sapiens GN=CAPN3 PE=4 SV=2
H0Y895	9	H0Y895_HUMAN Rho guanine nucleotide exchange factor 5 (Fragment) OS=Homo sapiens GN=ARHGEF5 PE=1 SV=1
H3BUH7	9	H3BUH7_HUMAN Fructose-bisphosphate aldolase (Fragment) OS=Homo sapiens GN=ALDOA PE=1 SV=1
I3L1U9	9	I3L1U9_HUMAN Actin, cytoplasmic 2 (Fragment) OS=Homo sapiens GN=ACTG1 PE=1 SV=1
I3L3I0	9	I3L3I0_HUMAN Actin, cytoplasmic 2 (Fragment) OS=Homo sapiens GN=ACTG1 PE=1 SV=1
M0R150	9	M0R150_HUMAN Uncharacterized protein (Fragment) OS=Homo sapiens PE=4 SV=1
O75170	9	PP6R2_HUMAN Serine/threonine-protein phosphatase 6 regulatory subunit 2 OS=Homo sapiens GN=PPP6R2 PE=1 SV=2
O75170-2	9	PP6R2_HUMAN Isoform 2 of Serine/threonine-protein phosphatase 6 regulatory subunit 2 OS=Homo sapiens GN=PPP6R2
O75170-3	9	PP6R2_HUMAN Isoform 3 of Serine/threonine-protein phosphatase 6 regulatory subunit 2 OS=Homo sapiens GN=PPP6R2
O75170-4	9	PP6R2_HUMAN Isoform 4 of Serine/threonine-protein phosphatase 6 regulatory subunit 2 OS=Homo sapiens GN=PPP6R2
O75170-5	9	PP6R2_HUMAN Isoform 5 of Serine/threonine-protein phosphatase 6 regulatory subunit 2 OS=Homo sapiens GN=PPP6R2
O75170-6	9	PP6R2_HUMAN Isoform 6 of Serine/threonine-protein phosphatase 6 regulatory subunit 2 OS=Homo sapiens GN=PPP6R2
P00338	9	LDHA_HUMAN L-lactate dehydrogenase A chain OS=Homo sapiens GN=LDHA PE=1 SV=2
P17980	9	PRS6A_HUMAN 26S protease regulatory subunit 6A OS=Homo sapiens GN=PSMC3 PE=1 SV=3
P18669	9	PGAM1_HUMAN Phosphoglycerate mutase 1 OS=Homo sapiens GN=PGAM1 PE=1 SV=2
P20807	9	CAN3_HUMAN Calpain-3 OS=Homo sapiens GN=CAPN3 PE=1 SV=2
P20807-2	9	CAN3_HUMAN Isoform II of Calpain-3 OS=Homo sapiens GN=CAPN3
P20807-3	9	CAN3_HUMAN Isoform III of Calpain-3 OS=Homo sapiens GN=CAPN3
P34931	9	HS71L_HUMAN Heat shock 70 kDa protein 1-like OS=Homo sapiens GN=HSPA1L PE=1 SV=2
P49368-2	9	TCPG_HUMAN Isoform 2 of T-complex protein 1 subunit gamma OS=Homo sapiens GN=CCT3
P54136	9	SYRC_HUMAN Arginine--tRNA ligase, cytoplasmic OS=Homo sapiens GN=RARS PE=1 SV=2
P60174-4	9	TPIS_HUMAN Isoform 4 of Triosephosphate isomerase OS=Homo sapiens GN=TPI1
P62736	9	ACTA_HUMAN Actin, aortic smooth muscle OS=Homo sapiens GN=ACTA2 PE=1 SV=1
P63267	9	ACTH_HUMAN Actin, gamma-enteric smooth muscle OS=Homo sapiens GN=ACTG2 PE=1 SV=1
P68032	9	ACTC_HUMAN Actin, alpha cardiac muscle 1 OS=Homo sapiens GN=ACTC1 PE=1 SV=1
P68133	9	ACTS_HUMAN Actin, alpha skeletal muscle OS=Homo sapiens GN=ACTA1 PE=1 SV=1
Q12774	9	ARHG5_HUMAN Rho guanine nucleotide exchange factor 5 OS=Homo sapiens GN=ARHGEF5 PE=1 SV=3
Q12774-2	9	ARHG5_HUMAN Isoform 2 of Rho guanine nucleotide exchange factor 5 OS=Homo sapiens GN=ARHGEF5
Q13228	9	SBP1_HUMAN Selenium-binding protein 1 OS=Homo sapiens GN=SELENBP1 PE=1 SV=2
Q13228-4	9	SBP1_HUMAN Isoform 4 of Selenium-binding protein 1 OS=Homo sapiens GN=SELENBP1
Q13509-2	9	TBB3_HUMAN Isoform 2 of Tubulin beta-3 chain OS=Homo sapiens GN=TUBB3
Q15029-3	9	U5S1_HUMAN Isoform 3 of 116 kDa U5 small nuclear ribonucleoprotein component OS=Homo sapiens GN=EFTUD2
Q2NKJ3	9	CTC1_HUMAN CST complex subunit CTC1 OS=Homo sapiens GN=CTC1 PE=1 SV=2
Q5T8M7	9	Q5T8M7_HUMAN Actin, alpha skeletal muscle OS=Homo sapiens GN=ACTA1 PE=3 SV=1
Q5T8M8	9	Q5T8M8_HUMAN Actin, alpha skeletal muscle OS=Homo sapiens GN=ACTA1 PE=3 SV=1
Q6ZN50	9	Q6ZN50_HUMAN Oxysterol-binding protein OS=Homo sapiens GN=OSBP2 PE=1 SV=1
Q6ZSZ5	9	ARHGI_HUMAN Rho guanine nucleotide exchange factor 18 OS=Homo sapiens GN=ARHGEF18 PE=1 SV=3
Q6ZSZ5-2	9	ARHGI_HUMAN Isoform 2 of Rho guanine nucleotide exchange factor 18 OS=Homo sapiens GN=ARHGEF18
Q7Z6J0	9	SH3R1_HUMAN E3 ubiquitin-protein ligase SH3RF1 OS=Homo sapiens GN=SH3RF1 PE=1 SV=2
Q8IV35	9	WDR49_HUMAN WD repeat-containing protein 49 OS=Homo sapiens GN=WDR49 PE=2 SV=1
Q8IWA4	9	MFN1_HUMAN Mitofusin-1 OS=Homo sapiens GN=MFN1 PE=1 SV=2
Q8IWA4-3	9	MFN1_HUMAN Isoform 3 of Mitofusin-1 OS=Homo sapiens GN=MFN1
Q92833-3	9	JARD2_HUMAN Isoform 3 of Protein Jumonji OS=Homo sapiens GN=JARID2
Q969R2-3	9	OSBP2_HUMAN Isoform 3 of Oxysterol-binding protein 2 OS=Homo sapiens GN=OSBP2
Q99832-4	9	TCPH_HUMAN Isoform 4 of T-complex protein 1 subunit eta OS=Homo sapiens GN=CCT7
Q9BQE3	9	TBA1C_HUMAN Tubulin alpha-1C chain OS=Homo sapiens GN=TUBA1C PE=1 SV=1
Q9NRZ9-4	9	HELLS_HUMAN Isoform 4 of Lymphoid-specific helicase OS=Homo sapiens GN=HELLS
Q9NRZ9-5	9	HELLS_HUMAN Isoform 5 of Lymphoid-specific helicase OS=Homo sapiens GN=HELLS
Q9NRZ9-6	9	HELLS_HUMAN Isoform 6 of Lymphoid-specific helicase OS=Homo sapiens GN=HELLS
Q9UL68	9	MYT1L_HUMAN Myelin transcription factor 1-like protein OS=Homo sapiens GN=MYT1L PE=2 SV=3
Q9UL68-4	9	MYT1L_HUMAN Isoform 4 of Myelin transcription factor 1-like protein OS=Homo sapiens GN=MYT1L
R4GNH3	9	R4GNH3_HUMAN 26S protease regulatory subunit 6A OS=Homo sapiens GN=PSMC3 PE=1 SV=1
A0A087WVI0	8	A0A087WVI0_HUMAN Conserved oligomeric Golgi complex subunit 1 OS=Homo sapiens GN=COG1 PE=1 SV=1
A0A087WZY5	8	A0A087WZY5_HUMAN Collagen alpha-6(IV) chain OS=Homo sapiens GN=COL4A6 PE=4 SV=1
A0A0A0MSB4	8	A0A0A0MSB4_HUMAN Oxysterol-binding protein 2 OS=Homo sapiens GN=OSBP2 PE=4 SV=1
A0A0A0MTS2	8	A0A0A0MTS2_HUMAN Glucose-6-phosphate isomerase (Fragment) OS=Homo sapiens GN=GPI PE=4 SV=1
A6NL76	8	A6NL76_HUMAN Actin, alpha skeletal muscle OS=Homo sapiens GN=ACTA1 PE=3 SV=3
A8MXH5	8	A8MXH5_HUMAN Collagen alpha-6(IV) chain OS=Homo sapiens GN=COL4A6 PE=4 SV=2
E7EN19	8	E7EN19_HUMAN Mitogen-activated protein kinase kinase kinase kinase 4 OS=Homo sapiens GN=MAP4K4 PE=1 SV=1
E7ENQ1	8	E7ENQ1_HUMAN Mitogen-activated protein kinase kinase kinase kinase 4 OS=Homo sapiens GN=MAP4K4 PE=1 SV=1
E7ESS2	8	E7ESS2_HUMAN Mitogen-activated protein kinase kinase kinase kinase 4 OS=Homo sapiens GN=MAP4K4 PE=4 SV=3
E9PFH2	8	E9PFH2_HUMAN Lysine-specific demethylase 5D (Fragment) OS=Homo sapiens GN=KDM5D PE=4 SV=1
E9PLF4	8	E9PLF4_HUMAN Heat shock cognate 71 kDa protein (Fragment) OS=Homo sapiens GN=HSPA8 PE=1 SV=1
E9PM69	8	E9PM69_HUMAN 26S protease regulatory subunit 6A OS=Homo sapiens GN=PSMC3 PE=1 SV=1
F5H3Q5	8	F5H3Q5_HUMAN Collagen alpha-6(IV) chain OS=Homo sapiens GN=COL4A6 PE=4 SV=1
F8WDM8	8	F8WDM8_HUMAN Collagen alpha-1(XXIV) chain OS=Homo sapiens GN=COL24A1 PE=4 SV=1
F8WEJ5	8	F8WEJ5_HUMAN Asparagine synthetase [glutamine-hydrolyzing] OS=Homo sapiens GN=ASNS PE=1 SV=1
G3XAA2	8	G3XAA2_HUMAN Mitogen-activated protein kinase kinase kinase kinase 4 OS=Homo sapiens GN=MAP4K4 PE=4 SV=2
G5E948	8	G5E948_HUMAN Mitogen-activated protein kinase kinase kinase kinase 4 OS=Homo sapiens GN=MAP4K4 PE=1 SV=2
H0YNQ8	8	H0YNQ8_HUMAN Unconventional myosin-Ie (Fragment) OS=Homo sapiens GN=MYO1E PE=1 SV=1
H3BQ34	8	H3BQ34_HUMAN Pyruvate kinase OS=Homo sapiens GN=PKM PE=1 SV=1
H7C4C8	8	H7C4C8_HUMAN T-complex protein 1 subunit theta (Fragment) OS=Homo sapiens GN=CCT8 PE=1 SV=1
I3L4N8	8	I3L4N8_HUMAN Actin, cytoplasmic 2 (Fragment) OS=Homo sapiens GN=ACTG1 PE=1 SV=4
O60503	8	ADCY9_HUMAN Adenylate cyclase type 9 OS=Homo sapiens GN=ADCY9 PE=1 SV=4
O95819	8	M4K4_HUMAN Mitogen-activated protein kinase kinase kinase kinase 4 OS=Homo sapiens GN=MAP4K4 PE=1 SV=2
O95819-2	8	M4K4_HUMAN Isoform 2 of Mitogen-activated protein kinase kinase kinase kinase 4 OS=Homo sapiens GN=MAP4K4
O95819-3	8	M4K4_HUMAN Isoform 3 of Mitogen-activated protein kinase kinase kinase kinase 4 OS=Homo sapiens GN=MAP4K4
O95819-4	8	M4K4_HUMAN Isoform 4 of Mitogen-activated protein kinase kinase kinase kinase 4 OS=Homo sapiens GN=MAP4K4
O95819-5	8	M4K4_HUMAN Isoform 5 of Mitogen-activated protein kinase kinase kinase kinase 4 OS=Homo sapiens GN=MAP4K4
P00338-4	8	LDHA_HUMAN Isoform 4 of L-lactate dehydrogenase A chain OS=Homo sapiens GN=LDHA
P06733-2	8	ENOA_HUMAN Isoform MBP-1 of Alpha-enolase OS=Homo sapiens GN=ENO1
P06744	8	G6PI_HUMAN Glucose-6-phosphate isomerase OS=Homo sapiens GN=GPI PE=1 SV=4
P06744-2	8	G6PI_HUMAN Isoform 2 of Glucose-6-phosphate isomerase OS=Homo sapiens GN=GPI
P07195	8	LDHB_HUMAN L-lactate dehydrogenase B chain OS=Homo sapiens GN=LDHB PE=1 SV=2
P08107	8	HSP71_HUMAN Heat shock 70 kDa protein 1A/1B OS=Homo sapiens GN=HSPA1A PE=1 SV=5
P12277	8	KCRB_HUMAN Creatine kinase B-type OS=Homo sapiens GN=CKB PE=1 SV=1
P16870	8	CBPE_HUMAN Carboxypeptidase E OS=Homo sapiens GN=CPE PE=1 SV=1
P16870-2	8	CBPE_HUMAN Isoform 2 of Carboxypeptidase E OS=Homo sapiens GN=CPE
P18124	8	RL7_HUMAN 60S ribosomal protein L7 OS=Homo sapiens GN=RPL7 PE=1 SV=1
P29074	8	PTN4_HUMAN Tyrosine-protein phosphatase non-receptor type 4 OS=Homo sapiens GN=PTPN4 PE=1 SV=1
P29692-3	8	EF1D_HUMAN Isoform 3 of Elongation factor 1-delta OS=Homo sapiens GN=EEF1D
P40227	8	TCPZ_HUMAN T-complex protein 1 subunit zeta OS=Homo sapiens GN=CCT6A PE=1 SV=3
P68104	8	EF1A1_HUMAN Elongation factor 1-alpha 1 OS=Homo sapiens GN=EEF1A1 PE=1 SV=1
Q00597	8	FANCC_HUMAN Fanconi anemia group C protein OS=Homo sapiens GN=FANCC PE=1 SV=1
Q06830	8	PRDX1_HUMAN Peroxiredoxin-1 OS=Homo sapiens GN=PRDX1 PE=1 SV=1
Q13474	8	DRP2_HUMAN Dystrophin-related protein 2 OS=Homo sapiens GN=DRP2 PE=2 SV=2
Q13748-2	8	TBA3C_HUMAN Isoform 2 of Tubulin alpha-3C/D chain OS=Homo sapiens GN=TUBA3C
Q14031	8	CO4A6_HUMAN Collagen alpha-6(IV) chain OS=Homo sapiens GN=COL4A6 PE=1 SV=3
Q14031-2	8	CO4A6_HUMAN Isoform B of Collagen alpha-6(IV) chain OS=Homo sapiens GN=COL4A6
Q15058	8	KIF14_HUMAN Kinesin-like protein KIF14 OS=Homo sapiens GN=KIF14 PE=1 SV=1
Q16822	8	PCKGM_HUMAN Phosphoenolpyruvate carboxykinase [GTP], mitochondrial OS=Homo sapiens GN=PCK2 PE=1 SV=3
Q5R372-2	8	RBG1L_HUMAN Isoform 2 of Rab GTPase-activating protein 1-like OS=Homo sapiens GN=RABGAP1L
Q5VTE0	8	EF1A3_HUMAN Putative elongation factor 1-alpha-like 3 OS=Homo sapiens GN=EEF1A1P5 PE=5 SV=1
Q7RTX7	8	CTSR4_HUMAN Cation channel sperm-associated protein 4 OS=Homo sapiens GN=CATSPER4 PE=1 SV=1
Q8IUD2	8	RB6I2_HUMAN ELKS/Rab6-interacting/CAST family member 1 OS=Homo sapiens GN=ERC1 PE=1 SV=1
Q8IUD2-3	8	RB6I2_HUMAN Isoform 3 of ELKS/Rab6-interacting/CAST family member 1 OS=Homo sapiens GN=ERC1
Q8N4N3	8	KLH36_HUMAN Kelch-like protein 36 OS=Homo sapiens GN=KLHL36 PE=1 SV=1
Q8NE62	8	CHDH_HUMAN Choline dehydrogenase, mitochondrial OS=Homo sapiens GN=CHDH PE=2 SV=2
Q8TES7-3	8	FBF1_HUMAN Isoform 3 of Fas-binding factor 1 OS=Homo sapiens GN=FBF1
Q8WTW3	8	COG1_HUMAN Conserved oligomeric Golgi complex subunit 1 OS=Homo sapiens GN=COG1 PE=1 SV=1
Q92833-2	8	JARD2_HUMAN Isoform 2 of Protein Jumonji OS=Homo sapiens GN=JARID2
Q969R2-6	8	OSBP2_HUMAN Isoform 6 of Oxysterol-binding protein 2 OS=Homo sapiens GN=OSBP2
Q9BY66	8	KDM5D_HUMAN Lysine-specific demethylase 5D OS=Homo sapiens GN=KDM5D PE=1 SV=2
Q9BY66-3	8	KDM5D_HUMAN Isoform 3 of Lysine-specific demethylase 5D OS=Homo sapiens GN=KDM5D
Q9Y223	8	GLCNE_HUMAN Bifunctional UDP-N-acetylglucosamine 2-epimerase/N-acetylmannosamine kinase OS=Homo sapiens GN=GNE PE=1 SV=1
Q9Y223-2	8	GLCNE_HUMAN Isoform 2 of Bifunctional UDP-N-acetylglucosamine 2-epimerase/N-acetylmannosamine kinase OS=Homo sapiens GN=GNE
Q9Y223-4	8	GLCNE_HUMAN Isoform 4 of Bifunctional UDP-N-acetylglucosamine 2-epimerase/N-acetylmannosamine kinase OS=Homo sapiens GN=GNE
Q9Y617	8	SERC_HUMAN Phosphoserine aminotransferase OS=Homo sapiens GN=PSAT1 PE=1 SV=2
X6RLX0	8	X6RLX0_HUMAN ELKS/Rab6-interacting/CAST family member 1 OS=Homo sapiens GN=ERC1 PE=1 SV=1
A0A087WW44	7	A0A087WW44_HUMAN Fanconi anemia group C protein OS=Homo sapiens GN=FANCC PE=4 SV=1
A0A0A0MRE1	7	A0A0A0MRE1_HUMAN Exocyst complex component 7 (Fragment) OS=Homo sapiens GN=EXOC7 PE=4 SV=1
A0A0A0MSB8	7	A0A0A0MSB8_HUMAN Exocyst complex component 7 OS=Homo sapiens GN=EXOC7 PE=4 SV=1
A0A0A0MSI0	7	A0A0A0MSI0_HUMAN Peroxiredoxin-1 (Fragment) OS=Homo sapiens GN=PRDX1 PE=4 SV=1
A0A0A0MTQ9	7	A0A0A0MTQ9_HUMAN Transient receptor potential cation channel subfamily M member 1 (Fragment) OS=Homo sapiens GN=TRPM1 PE=4 SV=1
B4DJ07	7	B4DJ07_HUMAN Exocyst complex component 7 OS=Homo sapiens GN=EXOC7 PE=2 SV=1
B7WPF5	7	B7WPF5_HUMAN Calpain-10 OS=Homo sapiens GN=CAPN10 PE=4 SV=1
C9J2C0	7	C9J2C0_HUMAN Tubulin alpha-8 chain (Fragment) OS=Homo sapiens GN=TUBA8 PE=3 SV=1
D6RA51	7	D6RA51_HUMAN Toll-like receptor 3 (Fragment) OS=Homo sapiens GN=TLR3 PE=4 SV=1
E7ET52	7	E7ET52_HUMAN Zinc finger protein ZFPM2 OS=Homo sapiens GN=ZFPM2 PE=4 SV=1
E7EVS6	7	E7EVS6_HUMAN Actin, cytoplasmic 1 (Fragment) OS=Homo sapiens GN=ACTB PE=1 SV=4
E7EX83	7	E7EX83_HUMAN Mitogen-activated protein kinase kinase kinase kinase 4 OS=Homo sapiens GN=MAP4K4 PE=1 SV=1
E9PBL8	7	E9PBL8_HUMAN Conserved oligomeric Golgi complex subunit 1 (Fragment) OS=Homo sapiens GN=COG1 PE=1 SV=2
E9PK54	7	E9PK54_HUMAN Heat shock cognate 71 kDa protein (Fragment) OS=Homo sapiens GN=HSPA8 PE=1 SV=4
E9PMD8	7	E9PMD8_HUMAN 26S protease regulatory subunit 6A (Fragment) OS=Homo sapiens GN=PSMC3 PE=1 SV=5
E9PN89	7	E9PN89_HUMAN Heat shock cognate 71 kDa protein (Fragment) OS=Homo sapiens GN=HSPA8 PE=1 SV=1
E9PNE6	7	E9PNE6_HUMAN Heat shock cognate 71 kDa protein OS=Homo sapiens GN=HSPA8 PE=1 SV=1
E9PQK7	7	E9PQK7_HUMAN Heat shock cognate 71 kDa protein (Fragment) OS=Homo sapiens GN=HSPA8 PE=1 SV=1
E9PQQ4	7	E9PQQ4_HUMAN Heat shock cognate 71 kDa protein (Fragment) OS=Homo sapiens GN=HSPA8 PE=1 SV=1
F5H851	7	F5H851_HUMAN Collagen alpha-6(IV) chain OS=Homo sapiens GN=COL4A6 PE=4 SV=2
F8VU65	7	F8VU65_HUMAN 60S acidic ribosomal protein P0 (Fragment) OS=Homo sapiens GN=RPLP0 PE=1 SV=1
F8VWS0	7	F8VWS0_HUMAN 60S acidic ribosomal protein P0 OS=Homo sapiens GN=RPLP0 PE=1 SV=1
G5E9R0	7	G5E9R0_HUMAN Actin, cytoplasmic 1 OS=Homo sapiens GN=ACTB PE=3 SV=1
G8JLD3	7	G8JLD3_HUMAN ELKS/Rab6-interacting/CAST family member 1 OS=Homo sapiens GN=ERC1 PE=1 SV=1
H0Y8A5	7	H0Y8A5_HUMAN WD repeat-containing protein 49 (Fragment) OS=Homo sapiens GN=WDR49 PE=4 SV=1
H0YCK7	7	H0YCK7_HUMAN Elongation factor 1-delta (Fragment) OS=Homo sapiens GN=EEF1D PE=1 SV=1
H0YNG5	7	H0YNG5_HUMAN Alpha-mannosidase OS=Homo sapiens GN=MAN2A2 PE=3 SV=1
H3BMQ8	7	H3BMQ8_HUMAN Fructose-bisphosphate aldolase (Fragment) OS=Homo sapiens GN=ALDOA PE=1 SV=1
H3BR04	7	H3BR04_HUMAN Fructose-bisphosphate aldolase (Fragment) OS=Homo sapiens GN=ALDOA PE=1 SV=1
H7C109	7	H7C109_HUMAN Putative ATP-dependent RNA helicase DHX57 (Fragment) OS=Homo sapiens GN=DHX57 PE=1 SV=1
H7C360	7	H7C360_HUMAN Mitogen-activated protein kinase kinase kinase kinase 4 (Fragment) OS=Homo sapiens GN=MAP4K4 PE=1 SV=1
H7C4G9	7	H7C4G9_HUMAN ERC protein 2 (Fragment) OS=Homo sapiens GN=ERC2 PE=4 SV=1
H7C5H5	7	H7C5H5_HUMAN Mitofusin-1 (Fragment) OS=Homo sapiens GN=MFN1 PE=1 SV=1
I3L3R2	7	I3L3R2_HUMAN Actin, cytoplasmic 2 (Fragment) OS=Homo sapiens GN=ACTG1 PE=1 SV=1
J3KNU1	7	J3KNU1_HUMAN Cation channel sperm-associated protein 4 (Fragment) OS=Homo sapiens GN=CATSPER4 PE=4 SV=1
J3KRN4	7	J3KRN4_HUMAN Mitogen-activated protein kinase kinase kinase 3 OS=Homo sapiens GN=MAP3K3 PE=1 SV=1
J3KSV6	7	J3KSV6_HUMAN Fructose-bisphosphate aldolase (Fragment) OS=Homo sapiens GN=ALDOC PE=1 SV=1
J3KT65	7	J3KT65_HUMAN Actin, cytoplasmic 2 OS=Homo sapiens GN=ACTG1 PE=1 SV=1
J3QKP5	7	J3QKP5_HUMAN Fructose-bisphosphate aldolase (Fragment) OS=Homo sapiens GN=ALDOC PE=1 SV=2
J3QRB6	7	J3QRB6_HUMAN Mitogen-activated protein kinase kinase kinase 3 OS=Homo sapiens GN=MAP3K3 PE=1 SV=1
K7EM38	7	K7EM38_HUMAN Actin, cytoplasmic 2 (Fragment) OS=Homo sapiens GN=ACTG1 PE=1 SV=1
K7EQ48	7	K7EQ48_HUMAN Glucose-6-phosphate isomerase OS=Homo sapiens GN=GPI PE=1 SV=2
M0QZS0	7	M0QZS0_HUMAN Rho guanine nucleotide exchange factor 18 (Fragment) OS=Homo sapiens GN=ARHGEF18 PE=1 SV=1
O15455-2	7	TLR3_HUMAN Isoform 2 of Toll-like receptor 3 OS=Homo sapiens GN=TLR3
P00338-2	7	LDHA_HUMAN Isoform 2 of L-lactate dehydrogenase A chain OS=Homo sapiens GN=LDHA
P05388	7	RLA0_HUMAN 60S acidic ribosomal protein P0 OS=Homo sapiens GN=RPLP0 PE=1 SV=1
P07949	7	RET_HUMAN Proto-oncogene tyrosine-protein kinase receptor Ret OS=Homo sapiens GN=RET PE=1 SV=3
P07949-2	7	RET_HUMAN Isoform 2 of Proto-oncogene tyrosine-protein kinase receptor Ret OS=Homo sapiens GN=RET
P08107-2	7	HSP71_HUMAN Isoform 2 of Heat shock 70 kDa protein 1A/1B OS=Homo sapiens GN=HSPA1A
P31948	7	STIP1_HUMAN Stress-induced-phosphoprotein 1 OS=Homo sapiens GN=STIP1 PE=1 SV=1
P31948-2	7	STIP1_HUMAN Isoform 2 of Stress-induced-phosphoprotein 1 OS=Homo sapiens GN=STIP1
P31948-3	7	STIP1_HUMAN Isoform 3 of Stress-induced-phosphoprotein 1 OS=Homo sapiens GN=STIP1
P49641	7	MA2A2_HUMAN Alpha-mannosidase 2x OS=Homo sapiens GN=MAN2A2 PE=2 SV=3
P49641-1	7	MA2A2_HUMAN Isoform 1 of Alpha-mannosidase 2x OS=Homo sapiens GN=MAN2A2
P49641-2	7	MA2A2_HUMAN Isoform 2 of Alpha-mannosidase 2x OS=Homo sapiens GN=MAN2A2
P60842	7	IF4A1_HUMAN Eukaryotic initiation factor 4A-I OS=Homo sapiens GN=EIF4A1 PE=1 SV=1
P61011	7	SRP54_HUMAN Signal recognition particle 54 kDa protein OS=Homo sapiens GN=SRP54 PE=1 SV=1
P61978	7	HNRPK_HUMAN Heterogeneous nuclear ribonucleoprotein K OS=Homo sapiens GN=HNRNPK PE=1 SV=1
P61978-2	7	HNRPK_HUMAN Isoform 2 of Heterogeneous nuclear ribonucleoprotein K OS=Homo sapiens GN=HNRNPK
P61978-3	7	HNRPK_HUMAN Isoform 3 of Heterogeneous nuclear ribonucleoprotein K OS=Homo sapiens GN=HNRNPK
Q00796	7	DHSO_HUMAN Sorbitol dehydrogenase OS=Homo sapiens GN=SORD PE=1 SV=4
Q05639	7	EF1A2_HUMAN Elongation factor 1-alpha 2 OS=Homo sapiens GN=EEF1A2 PE=1 SV=1
Q13228-2	7	SBP1_HUMAN Isoform 2 of Selenium-binding protein 1 OS=Homo sapiens GN=SELENBP1
Q13228-3	7	SBP1_HUMAN Isoform 3 of Selenium-binding protein 1 OS=Homo sapiens GN=SELENBP1
Q13470	7	TNK1_HUMAN Non-receptor tyrosine-protein kinase TNK1 OS=Homo sapiens GN=TNK1 PE=1 SV=3
Q13470-2	7	TNK1_HUMAN Isoform 2 of Non-receptor tyrosine-protein kinase TNK1 OS=Homo sapiens GN=TNK1
Q14568	7	HS902_HUMAN Putative heat shock protein HSP 90-alpha A2 OS=Homo sapiens GN=HSP90AA2 PE=1 SV=2
Q4KWH8-3	7	PLCH1_HUMAN Isoform 3 of 1-phosphatidylinositol 4,5-bisphosphate phosphodiesterase eta-1 OS=Homo sapiens GN=PLCH1
Q4KWH8-4	7	PLCH1_HUMAN Isoform 4 of 1-phosphatidylinositol 4,5-bisphosphate phosphodiesterase eta-1 OS=Homo sapiens GN=PLCH1
Q5T6W5	7	Q5T6W5_HUMAN Heterogeneous nuclear ribonucleoprotein K OS=Homo sapiens GN=HNRNPK PE=1 SV=1
Q6PEY2	7	TBA3E_HUMAN Tubulin alpha-3E chain OS=Homo sapiens GN=TUBA3E PE=1 SV=2
Q7Z4N2	7	TRPM1_HUMAN Transient receptor potential cation channel subfamily M member 1 OS=Homo sapiens GN=TRPM1 PE=1 SV=2
Q7Z4N2-2	7	TRPM1_HUMAN Isoform 2 of Transient receptor potential cation channel subfamily M member 1 OS=Homo sapiens GN=TRPM1
Q7Z4N2-3	7	TRPM1_HUMAN Isoform 3 of Transient receptor potential cation channel subfamily M member 1 OS=Homo sapiens GN=TRPM1
Q7Z4N2-5	7	TRPM1_HUMAN Isoform 5 of Transient receptor potential cation channel subfamily M member 1 OS=Homo sapiens GN=TRPM1
Q7Z4N2-6	7	TRPM1_HUMAN Isoform 6 of Transient receptor potential cation channel subfamily M member 1 OS=Homo sapiens GN=TRPM1
Q8IUD2-2	7	RB6I2_HUMAN Isoform 2 of ELKS/Rab6-interacting/CAST family member 1 OS=Homo sapiens GN=ERC1
Q8NHW5	7	RLA0L_HUMAN 60S acidic ribosomal protein P0-like OS=Homo sapiens GN=RPLP0P6 PE=5 SV=1
Q8TES7-4	7	FBF1_HUMAN Isoform 4 of Fas-binding factor 1 OS=Homo sapiens GN=FBF1
Q8WW38	7	FOG2_HUMAN Zinc finger protein ZFPM2 OS=Homo sapiens GN=ZFPM2 PE=1 SV=3
Q8WW38-2	7	FOG2_HUMAN Isoform 2 of Zinc finger protein ZFPM2 OS=Homo sapiens GN=ZFPM2
Q93033	7	IGSF2_HUMAN Immunoglobulin superfamily member 2 OS=Homo sapiens GN=CD101 PE=1 SV=2
Q99759	7	M3K3_HUMAN Mitogen-activated protein kinase kinase kinase 3 OS=Homo sapiens GN=MAP3K3 PE=1 SV=2
Q99759-2	7	M3K3_HUMAN Isoform 2 of Mitogen-activated protein kinase kinase kinase 3 OS=Homo sapiens GN=MAP3K3
Q9BY66-2	7	KDM5D_HUMAN Isoform 2 of Lysine-specific demethylase 5D OS=Homo sapiens GN=KDM5D
Q9H159	7	CAD19_HUMAN Cadherin-19 OS=Homo sapiens GN=CDH19 PE=2 SV=1
Q9HC96	7	CAN10_HUMAN Calpain-10 OS=Homo sapiens GN=CAPN10 PE=1 SV=2
Q9HC96-2	7	CAN10_HUMAN Isoform B of Calpain-10 OS=Homo sapiens GN=CAPN10
Q9HC96-3	7	CAN10_HUMAN Isoform C of Calpain-10 OS=Homo sapiens GN=CAPN10
Q9HC96-4	7	CAN10_HUMAN Isoform D of Calpain-10 OS=Homo sapiens GN=CAPN10
Q9HC96-5	7	CAN10_HUMAN Isoform E of Calpain-10 OS=Homo sapiens GN=CAPN10
Q9NY65	7	TBA8_HUMAN Tubulin alpha-8 chain OS=Homo sapiens GN=TUBA8 PE=1 SV=1
Q9NY65-2	7	TBA8_HUMAN Isoform 2 of Tubulin alpha-8 chain OS=Homo sapiens GN=TUBA8
Q9UDY8	7	MALT1_HUMAN Mucosa-associated lymphoid tissue lymphoma translocation protein 1 OS=Homo sapiens GN=MALT1 PE=1 SV=1
Q9UDY8-2	7	MALT1_HUMAN Isoform 2 of Mucosa-associated lymphoid tissue lymphoma translocation protein 1 OS=Homo sapiens GN=MALT1
Q9UKA4	7	AKA11_HUMAN A-kinase anchor protein 11 OS=Homo sapiens GN=AKAP11 PE=1 SV=1
Q9UPT5	7	EXOC7_HUMAN Exocyst complex component 7 OS=Homo sapiens GN=EXOC7 PE=1 SV=3
Q9UPT5-1	7	EXOC7_HUMAN Isoform 1 of Exocyst complex component 7 OS=Homo sapiens GN=EXOC7
Q9UPT5-6	7	EXOC7_HUMAN Isoform 6 of Exocyst complex component 7 OS=Homo sapiens GN=EXOC7
Q9Y223-3	7	GLCNE_HUMAN Isoform 3 of Bifunctional UDP-N-acetylglucosamine 2-epimerase/N-acetylmannosamine kinase OS=Homo sapiens GN=GNE
Q9Y223-5	7	GLCNE_HUMAN Isoform 5 of Bifunctional UDP-N-acetylglucosamine 2-epimerase/N-acetylmannosamine kinase OS=Homo sapiens GN=GNE
Q9Y2D5-4	7	AKAP2_HUMAN Isoform 2 of A-kinase anchor protein 2 OS=Homo sapiens GN=AKAP2
Q9Y2D5-6	7	AKAP2_HUMAN Isoform 4 of A-kinase anchor protein 2 OS=Homo sapiens GN=AKAP2
Q9Y617-2	7	SERC_HUMAN Isoform 2 of Phosphoserine aminotransferase OS=Homo sapiens GN=PSAT1
A0A087WTF0	6	A0A087WTF0_HUMAN Protein tyrosine phosphatase domain-containing protein 1 OS=Homo sapiens GN=PTPDC1 PE=4 SV=1
A0A087WV01	6	A0A087WV01_HUMAN Elongation factor 1-alpha OS=Homo sapiens GN=EEF1A1 PE=3 SV=1
A0A087WVQ9	6	A0A087WVQ9_HUMAN Elongation factor 1-alpha 1 OS=Homo sapiens GN=EEF1A1 PE=4 SV=1
A2A3K4-2	6	PTPC1_HUMAN Isoform 2 of Protein tyrosine phosphatase domain-containing protein 1 OS=Homo sapiens GN=PTPDC1
A8MUD9	6	A8MUD9_HUMAN 60S ribosomal protein L7 OS=Homo sapiens GN=RPL7 PE=3 SV=1
A8MVX0	6	ARG33_HUMAN Rho guanine nucleotide exchange factor 33 OS=Homo sapiens GN=ARHGEF33 PE=2 SV=2
A8MVX0-2	6	ARG33_HUMAN Isoform 2 of Rho guanine nucleotide exchange factor 33 OS=Homo sapiens GN=ARHGEF33
B4DW73	6	B4DW73_HUMAN Phosphoenolpyruvate carboxykinase [GTP], mitochondrial OS=Homo sapiens GN=PCK2 PE=1 SV=1
B8ZZJ2	6	B8ZZJ2_HUMAN Actin, gamma-enteric smooth muscle OS=Homo sapiens GN=ACTG2 PE=3 SV=1
C9J057	6	C9J057_HUMAN Asparagine synthetase [glutamine-hydrolyzing] (Fragment) OS=Homo sapiens GN=ASNS PE=1 SV=4
C9J840	6	C9J840_HUMAN Mitogen-activated protein kinase kinase kinase kinase 4 OS=Homo sapiens GN=MAP4K4 PE=1 SV=3
C9J8F3	6	C9J8F3_HUMAN Fructose-bisphosphate aldolase (Fragment) OS=Homo sapiens GN=ALDOC PE=1 SV=1
C9JFL5	6	C9JFL5_HUMAN Actin, gamma-enteric smooth muscle (Fragment) OS=Homo sapiens GN=ACTG2 PE=3 SV=4
C9JQS3	6	C9JQS3_HUMAN Syntaxin-binding protein 5-like (Fragment) OS=Homo sapiens GN=STXBP5L PE=1 SV=1
C9JT45	6	C9JT45_HUMAN Asparagine synthetase [glutamine-hydrolyzing] (Fragment) OS=Homo sapiens GN=ASNS PE=1 SV=1
C9JTX5	6	C9JTX5_HUMAN Actin, cytoplasmic 1 (Fragment) OS=Homo sapiens GN=ACTB PE=1 SV=1
C9JUM1	6	C9JUM1_HUMAN Actin, cytoplasmic 1 (Fragment) OS=Homo sapiens GN=ACTB PE=1 SV=1
C9JZR7	6	C9JZR7_HUMAN Actin, cytoplasmic 1 (Fragment) OS=Homo sapiens GN=ACTB PE=1 SV=4
D6RF62	6	D6RF62_HUMAN Multifunctional protein ADE2 OS=Homo sapiens GN=PAICS PE=4 SV=1
E9PI39	6	E9PI39_HUMAN Elongation factor 1-delta (Fragment) OS=Homo sapiens GN=EEF1D PE=4 SV=1
E9PKD5	6	E9PKD5_HUMAN 26S protease regulatory subunit 6A (Fragment) OS=Homo sapiens GN=PSMC3 PE=1 SV=2
E9PL12	6	E9PL12_HUMAN Elongation factor 1-delta (Fragment) OS=Homo sapiens GN=EEF1D PE=1 SV=1
E9PN50	6	E9PN50_HUMAN 26S protease regulatory subunit 6A (Fragment) OS=Homo sapiens GN=PSMC3 PE=1 SV=5
E9PPR1	6	E9PPR1_HUMAN Elongation factor 1-delta (Fragment) OS=Homo sapiens GN=EEF1D PE=1 SV=1
E9PQ49	6	E9PQ49_HUMAN Elongation factor 1-delta (Fragment) OS=Homo sapiens GN=EEF1D PE=1 SV=4
E9PQZ1	6	E9PQZ1_HUMAN Elongation factor 1-delta OS=Homo sapiens GN=EEF1D PE=1 SV=1
F6QUT6	6	F6QUT6_HUMAN Actin, aortic smooth muscle (Fragment) OS=Homo sapiens GN=ACTA2 PE=1 SV=1
F6UVQ4	6	F6UVQ4_HUMAN Actin, aortic smooth muscle (Fragment) OS=Homo sapiens GN=ACTA2 PE=1 SV=1
F8VVI9	6	F8VVI9_HUMAN Cadherin-19 (Fragment) OS=Homo sapiens GN=CDH19 PE=4 SV=1
F8VZX2	6	F8VZX2_HUMAN Poly(rC)-binding protein 2 OS=Homo sapiens GN=PCBP2 PE=1 SV=1
F8WB63	6	F8WB63_HUMAN Actin, gamma-enteric smooth muscle OS=Homo sapiens GN=ACTG2 PE=3 SV=1
F8WBT0	6	F8WBT0_HUMAN Arf-GAP with Rho-GAP domain, ANK repeat and PH domain-containing protein 1 (Fragment) OS=Homo sapiens GN=ARAP1 PE=1 SV=1
G3V210	6	G3V210_HUMAN 60S acidic ribosomal protein P0 OS=Homo sapiens GN=RPLP0 PE=3 SV=1
H0YLA4	6	H0YLA4_HUMAN Sorbitol dehydrogenase OS=Homo sapiens GN=SORD PE=1 SV=1
H3BLZ8	6	H3BLZ8_HUMAN Probable ATP-dependent RNA helicase DDX17 OS=Homo sapiens GN=DDX17 PE=1 SV=1
H3BME4	6	H3BME4_HUMAN Ras-related protein Rab-40C (Fragment) OS=Homo sapiens GN=RAB40C PE=4 SV=4
H3BNV8	6	H3BNV8_HUMAN Ras-related protein Rab-40C (Fragment) OS=Homo sapiens GN=RAB40C PE=3 SV=1
H3BTC6	6	H3BTC6_HUMAN Ras-related protein Rab-40C (Fragment) OS=Homo sapiens GN=RAB40C PE=3 SV=1
H3BU78	6	H3BU78_HUMAN Fructose-bisphosphate aldolase (Fragment) OS=Homo sapiens GN=ALDOA PE=1 SV=2
H7C1S2	6	H7C1S2_HUMAN Bifunctional purine biosynthesis protein PURH (Fragment) OS=Homo sapiens GN=ATIC PE=1 SV=1
H7C428	6	H7C428_HUMAN Oxysterol-binding protein (Fragment) OS=Homo sapiens GN=OSBP2 PE=1 SV=1
J3KTP3	6	J3KTP3_HUMAN Cadherin-19 OS=Homo sapiens GN=CDH19 PE=4 SV=1
J3QR64	6	J3QR64_HUMAN Eukaryotic initiation factor 4A-I (Fragment) OS=Homo sapiens GN=EIF4A1 PE=1 SV=1
K7EKH5	6	K7EKH5_HUMAN Fructose-bisphosphate aldolase (Fragment) OS=Homo sapiens GN=ALDOC PE=1 SV=1
K7EM20	6	K7EM20_HUMAN 14-3-3 protein epsilon (Fragment) OS=Homo sapiens GN=YWHAE PE=1 SV=1
O00255	6	MEN1_HUMAN Menin OS=Homo sapiens GN=MEN1 PE=1 SV=4
O15528	6	CP27B_HUMAN 25-hydroxyvitamin D-1 alpha hydroxylase, mitochondrial OS=Homo sapiens GN=CYP27B1 PE=1 SV=1
O94898	6	LRIG2_HUMAN Leucine-rich repeats and immunoglobulin-like domains protein 2 OS=Homo sapiens GN=LRIG2 PE=2 SV=3
P00338-5	6	LDHA_HUMAN Isoform 5 of L-lactate dehydrogenase A chain OS=Homo sapiens GN=LDHA
P02458	6	CO2A1_HUMAN Collagen alpha-1(II) chain OS=Homo sapiens GN=COL2A1 PE=1 SV=3
P05388-2	6	RLA0_HUMAN Isoform 2 of 60S acidic ribosomal protein P0 OS=Homo sapiens GN=RPLP0
P07476	6	INVO_HUMAN Involucrin OS=Homo sapiens GN=IVL PE=1 SV=2
P07737	6	PROF1_HUMAN Profilin-1 OS=Homo sapiens GN=PFN1 PE=1 SV=2
P07741	6	APT_HUMAN Adenine phosphoribosyltransferase OS=Homo sapiens GN=APRT PE=1 SV=2
P19338	6	NUCL_HUMAN Nucleolin OS=Homo sapiens GN=NCL PE=1 SV=3
P22392-2	6	NDKB_HUMAN Isoform 3 of Nucleoside diphosphate kinase B OS=Homo sapiens GN=NME2
P27797	6	CALR_HUMAN Calreticulin OS=Homo sapiens GN=CALR PE=1 SV=1
P28062	6	PSB8_HUMAN Proteasome subunit beta type-8 OS=Homo sapiens GN=PSMB8 PE=1 SV=3
P28062-2	6	PSB8_HUMAN Isoform 2 of Proteasome subunit beta type-8 OS=Homo sapiens GN=PSMB8
P29692-4	6	EF1D_HUMAN Isoform 4 of Elongation factor 1-delta OS=Homo sapiens GN=EEF1D
P30044	6	PRDX5_HUMAN Peroxiredoxin-5, mitochondrial OS=Homo sapiens GN=PRDX5 PE=1 SV=4
P30044-3	6	PRDX5_HUMAN Isoform 3 of Peroxiredoxin-5, mitochondrial OS=Homo sapiens GN=PRDX5
P35527	6	K1C9_HUMAN Keratin, type I cytoskeletal 9 OS=Homo sapiens GN=KRT9 PE=1 SV=3
P46777	6	RL5_HUMAN 60S ribosomal protein L5 OS=Homo sapiens GN=RPL5 PE=1 SV=3
P51398	6	RT29_HUMAN 28S ribosomal protein S29, mitochondrial OS=Homo sapiens GN=DAP3 PE=1 SV=1
P61647	6	SIA8F_HUMAN Alpha-2,8-sialyltransferase 8F OS=Homo sapiens GN=ST8SIA6 PE=2 SV=1
P62140	6	PP1B_HUMAN Serine/threonine-protein phosphatase PP1-beta catalytic subunit OS=Homo sapiens GN=PPP1CB PE=1 SV=3
P62258	6	1433E_HUMAN 14-3-3 protein epsilon OS=Homo sapiens GN=YWHAE PE=1 SV=1
P62258-2	6	1433E_HUMAN Isoform SV of 14-3-3 protein epsilon OS=Homo sapiens GN=YWHAE
P63104-2	6	1433Z_HUMAN Isoform 2 of 14-3-3 protein zeta/delta OS=Homo sapiens GN=YWHAZ
P68104-2	6	EF1A1_HUMAN Isoform 2 of Elongation factor 1-alpha 1 OS=Homo sapiens GN=EEF1A1
Q13474-2	6	DRP2_HUMAN Isoform 2 of Dystrophin-related protein 2 OS=Homo sapiens GN=DRP2
Q13596	6	SNX1_HUMAN Sorting nexin-1 OS=Homo sapiens GN=SNX1 PE=1 SV=3
Q13596-2	6	SNX1_HUMAN Isoform 1A of Sorting nexin-1 OS=Homo sapiens GN=SNX1
Q13596-3	6	SNX1_HUMAN Isoform 3 of Sorting nexin-1 OS=Homo sapiens GN=SNX1
Q15366	6	PCBP2_HUMAN Poly(rC)-binding protein 2 OS=Homo sapiens GN=PCBP2 PE=1 SV=1
Q15366-2	6	PCBP2_HUMAN Isoform 2 of Poly(rC)-binding protein 2 OS=Homo sapiens GN=PCBP2
Q15366-3	6	PCBP2_HUMAN Isoform 3 of Poly(rC)-binding protein 2 OS=Homo sapiens GN=PCBP2
Q15366-4	6	PCBP2_HUMAN Isoform 4 of Poly(rC)-binding protein 2 OS=Homo sapiens GN=PCBP2
Q15366-5	6	PCBP2_HUMAN Isoform 5 of Poly(rC)-binding protein 2 OS=Homo sapiens GN=PCBP2
Q15366-6	6	PCBP2_HUMAN Isoform 6 of Poly(rC)-binding protein 2 OS=Homo sapiens GN=PCBP2
Q15366-7	6	PCBP2_HUMAN Isoform 7 of Poly(rC)-binding protein 2 OS=Homo sapiens GN=PCBP2
Q15366-8	6	PCBP2_HUMAN Isoform 8 of Poly(rC)-binding protein 2 OS=Homo sapiens GN=PCBP2
Q2NKJ3-2	6	CTC1_HUMAN Isoform 2 of CST complex subunit CTC1 OS=Homo sapiens GN=CTC1
Q32Q12	6	Q32Q12_HUMAN Nucleoside diphosphate kinase OS=Homo sapiens GN=NME1-NME2 PE=2 SV=1
Q3ZCM7	6	TBB8_HUMAN Tubulin beta-8 chain OS=Homo sapiens GN=TUBB8 PE=1 SV=2
Q58FF8	6	H90B2_HUMAN Putative heat shock protein HSP 90-beta 2 OS=Homo sapiens GN=HSP90AB2P PE=1 SV=2
Q5JNW7	6	Q5JNW7_HUMAN Proteasome subunit beta type-8 OS=Homo sapiens GN=PSMB8 PE=1 SV=1
Q5SX86	6	Q5SX86_HUMAN Rab GDP dissociation inhibitor beta (Fragment) OS=Homo sapiens GN=GDI2 PE=1 SV=1
Q5SX87	6	Q5SX87_HUMAN Rab GDP dissociation inhibitor beta (Fragment) OS=Homo sapiens GN=GDI2 PE=1 SV=1
Q8IUD2-4	6	RB6I2_HUMAN Isoform 4 of ELKS/Rab6-interacting/CAST family member 1 OS=Homo sapiens GN=ERC1
Q8IV35-2	6	WDR49_HUMAN Isoform 2 of WD repeat-containing protein 49 OS=Homo sapiens GN=WDR49
Q8NCM2	6	KCNH5_HUMAN Potassium voltage-gated channel subfamily H member 5 OS=Homo sapiens GN=KCNH5 PE=1 SV=3
Q8NCM2-3	6	KCNH5_HUMAN Isoform 3 of Potassium voltage-gated channel subfamily H member 5 OS=Homo sapiens GN=KCNH5
Q92841	6	DDX17_HUMAN Probable ATP-dependent RNA helicase DDX17 OS=Homo sapiens GN=DDX17 PE=1 SV=2
Q92841-1	6	DDX17_HUMAN Isoform 2 of Probable ATP-dependent RNA helicase DDX17 OS=Homo sapiens GN=DDX17
Q92841-2	6	DDX17_HUMAN Isoform 3 of Probable ATP-dependent RNA helicase DDX17 OS=Homo sapiens GN=DDX17
Q92841-3	6	DDX17_HUMAN Isoform 4 of Probable ATP-dependent RNA helicase DDX17 OS=Homo sapiens GN=DDX17
Q969R2-4	6	OSBP2_HUMAN Isoform 4 of Oxysterol-binding protein 2 OS=Homo sapiens GN=OSBP2
Q96S21	6	RB40C_HUMAN Ras-related protein Rab-40C OS=Homo sapiens GN=RAB40C PE=1 SV=1
Q99832-2	6	TCPH_HUMAN Isoform 2 of T-complex protein 1 subunit eta OS=Homo sapiens GN=CCT7
Q9H159-2	6	CAD19_HUMAN Isoform 2 of Cadherin-19 OS=Homo sapiens GN=CDH19
Q9HDB5	6	NRX3B_HUMAN Neurexin-3-beta OS=Homo sapiens GN=NRXN3 PE=1 SV=4
Q9HDB5-2	6	NRX3B_HUMAN Isoform 2b of Neurexin-3-beta OS=Homo sapiens GN=NRXN3
Q9HDB5-4	6	NRX3B_HUMAN Isoform 4b of Neurexin-3-beta OS=Homo sapiens GN=NRXN3
Q9UIF3	6	TEKT2_HUMAN Tektin-2 OS=Homo sapiens GN=TEKT2 PE=1 SV=1
Q9UKE5	6	TNIK_HUMAN TRAF2 and NCK-interacting protein kinase OS=Homo sapiens GN=TNIK PE=1 SV=1
Q9UKE5-2	6	TNIK_HUMAN Isoform 2 of TRAF2 and NCK-interacting protein kinase OS=Homo sapiens GN=TNIK
Q9UKE5-3	6	TNIK_HUMAN Isoform 3 of TRAF2 and NCK-interacting protein kinase OS=Homo sapiens GN=TNIK
Q9UKE5-4	6	TNIK_HUMAN Isoform 4 of TRAF2 and NCK-interacting protein kinase OS=Homo sapiens GN=TNIK
Q9UKE5-5	6	TNIK_HUMAN Isoform 5 of TRAF2 and NCK-interacting protein kinase OS=Homo sapiens GN=TNIK
Q9UKE5-6	6	TNIK_HUMAN Isoform 6 of TRAF2 and NCK-interacting protein kinase OS=Homo sapiens GN=TNIK
Q9UKE5-7	6	TNIK_HUMAN Isoform 7 of TRAF2 and NCK-interacting protein kinase OS=Homo sapiens GN=TNIK
Q9UKE5-8	6	TNIK_HUMAN Isoform 8 of TRAF2 and NCK-interacting protein kinase OS=Homo sapiens GN=TNIK
Q9UPT5-2	6	EXOC7_HUMAN Isoform 2 of Exocyst complex component 7 OS=Homo sapiens GN=EXOC7
Q9UPT5-5	6	EXOC7_HUMAN Isoform 5 of Exocyst complex component 7 OS=Homo sapiens GN=EXOC7
Q9Y2K9	6	STB5L_HUMAN Syntaxin-binding protein 5-like OS=Homo sapiens GN=STXBP5L PE=1 SV=2
Q9Y487	6	VPP2_HUMAN V-type proton ATPase 116 kDa subunit a isoform 2 OS=Homo sapiens GN=ATP6V0A2 PE=1 SV=2
U3KPZ0	6	U3KPZ0_HUMAN Triosephosphate isomerase (Fragment) OS=Homo sapiens GN=TPI1 PE=1 SV=1
X6RM00	6	X6RM00_HUMAN ELKS/Rab6-interacting/CAST family member 1 OS=Homo sapiens GN=ERC1 PE=1 SV=1
A0A075B736	5	A0A075B736_HUMAN Tubulin beta-8 chain OS=Homo sapiens GN=TUBB8 PE=1 SV=1
A2A3K4	5	PTPC1_HUMAN Protein tyrosine phosphatase domain-containing protein 1 OS=Homo sapiens GN=PTPDC1 PE=2 SV=1
A6NNZ2	5	TBB8L_HUMAN Tubulin beta-8 chain-like protein LOC260334 OS=Homo sapiens PE=1 SV=1
A8K7Q2	5	A8K7Q2_HUMAN Heat shock cognate 71 kDa protein OS=Homo sapiens GN=HSPA8 PE=2 SV=1
A8MW50	5	A8MW50_HUMAN L-lactate dehydrogenase (Fragment) OS=Homo sapiens GN=LDHB PE=1 SV=1
B0AZS6	5	B0AZS6_HUMAN 14-3-3 protein zeta/delta OS=Homo sapiens GN=YWHAZ PE=2 SV=1
B7Z2E6	5	B7Z2E6_HUMAN 14-3-3 protein zeta/delta OS=Homo sapiens GN=YWHAZ PE=2 SV=1
C9J4N6	5	C9J4N6_HUMAN Isocitrate dehydrogenase [NADP] cytoplasmic (Fragment) OS=Homo sapiens GN=IDH1 PE=1 SV=1
C9JCY1	5	C9JCY1_HUMAN Syntaxin-binding protein 5-like OS=Homo sapiens GN=STXBP5L PE=1 SV=1
C9JM09	5	C9JM09_HUMAN Asparagine synthetase [glutamine-hydrolyzing] (Fragment) OS=Homo sapiens GN=ASNS PE=1 SV=4
C9JMG3	5	C9JMG3_HUMAN AP-4 complex subunit mu-1 (Fragment) OS=Homo sapiens GN=AP4M1 PE=4 SV=4
C9JP48	5	C9JP48_HUMAN Serine/threonine-protein phosphatase (Fragment) OS=Homo sapiens GN=PPP1CB PE=1 SV=1
C9JPK3	5	C9JPK3_HUMAN Syntaxin-binding protein 5-like OS=Homo sapiens GN=STXBP5L PE=1 SV=1
C9JZG1	5	C9JZG1_HUMAN Eukaryotic translation initiation factor 3 subunit B (Fragment) OS=Homo sapiens GN=EIF3B PE=1 SV=1
D6RG13	5	D6RG13_HUMAN 40S ribosomal protein S3a (Fragment) OS=Homo sapiens GN=RPS3A PE=1 SV=1
E7EN32	5	E7EN32_HUMAN Menin OS=Homo sapiens GN=MEN1 PE=1 SV=1
E7ETD8	5	E7ETD8_HUMAN Serine/threonine-protein phosphatase (Fragment) OS=Homo sapiens GN=PPP1CB PE=1 SV=1
E7ETU7	5	E7ETU7_HUMAN 39S ribosomal protein L3, mitochondrial OS=Homo sapiens GN=MRPL3 PE=1 SV=1
E7EX29	5	E7EX29_HUMAN 14-3-3 protein zeta/delta (Fragment) OS=Homo sapiens GN=YWHAZ PE=1 SV=1
E9PFI2	5	E9PFI2_HUMAN Syntaxin-binding protein 5-like OS=Homo sapiens GN=STXBP5L PE=1 SV=1
E9PFP8	5	E9PFP8_HUMAN Poly(rC)-binding protein 3 OS=Homo sapiens GN=PCBP3 PE=4 SV=1
E9PI65	5	E9PI65_HUMAN Heat shock cognate 71 kDa protein (Fragment) OS=Homo sapiens GN=HSPA8 PE=1 SV=1
E9PIZ1	5	E9PIZ1_HUMAN Elongation factor 1-delta (Fragment) OS=Homo sapiens GN=EEF1D PE=1 SV=1
E9PMW7	5	E9PMW7_HUMAN Elongation factor 1-delta OS=Homo sapiens GN=EEF1D PE=4 SV=1
E9PN25	5	E9PN25_HUMAN Heat shock cognate 71 kDa protein (Fragment) OS=Homo sapiens GN=HSPA8 PE=1 SV=1
E9PP50	5	E9PP50_HUMAN Cofilin-1 (Fragment) OS=Homo sapiens GN=CFL1 PE=1 SV=4
E9PPU1	5	E9PPU1_HUMAN 40S ribosomal protein S3 OS=Homo sapiens GN=RPS3 PE=1 SV=1
E9PPY6	5	E9PPY6_HUMAN Heat shock cognate 71 kDa protein (Fragment) OS=Homo sapiens GN=HSPA8 PE=1 SV=1
F2Z393	5	F2Z393_HUMAN Transaldolase OS=Homo sapiens GN=TALDO1 PE=1 SV=1
F5GWN4	5	F5GWN4_HUMAN Arf-GAP with Rho-GAP domain, ANK repeat and PH domain-containing protein 1 (Fragment) OS=Homo sapiens GN=ARAP1 PE=1 SV=1
F5GXH2	5	F5GXH2_HUMAN L-lactate dehydrogenase A chain (Fragment) OS=Homo sapiens GN=LDHA PE=1 SV=1
F5GXY2	5	F5GXY2_HUMAN L-lactate dehydrogenase A chain (Fragment) OS=Homo sapiens GN=LDHA PE=1 SV=4
F5GYU2	5	F5GYU2_HUMAN L-lactate dehydrogenase A chain (Fragment) OS=Homo sapiens GN=LDHA PE=1 SV=1
F8VQY6	5	F8VQY6_HUMAN 60S acidic ribosomal protein P0 OS=Homo sapiens GN=RPLP0 PE=1 SV=1
F8VRK7	5	F8VRK7_HUMAN 60S acidic ribosomal protein P0 OS=Homo sapiens GN=RPLP0 PE=1 SV=1
F8VVB9	5	F8VVB9_HUMAN Tubulin alpha-1B chain (Fragment) OS=Homo sapiens GN=TUBA1B PE=4 SV=4
F8VXH9	5	F8VXH9_HUMAN Poly(rC)-binding protein 2 (Fragment) OS=Homo sapiens GN=PCBP2 PE=1 SV=1
F8VZS0	5	F8VZS0_HUMAN 60S acidic ribosomal protein P0 (Fragment) OS=Homo sapiens GN=RPLP0 PE=1 SV=1
F8W0G4	5	F8W0G4_HUMAN Poly(rC)-binding protein 2 (Fragment) OS=Homo sapiens GN=PCBP2 PE=1 SV=1
G3V203	5	G3V203_HUMAN 60S ribosomal protein L18 OS=Homo sapiens GN=RPL18 PE=3 SV=1
G3V2R1	5	G3V2R1_HUMAN Protein Smaug homolog 1 OS=Homo sapiens GN=SAMD4A PE=4 SV=1
H0Y9Q1	5	H0Y9Q1_HUMAN Cytosol aminopeptidase (Fragment) OS=Homo sapiens GN=LAP3 PE=1 SV=4
H0Y9Y4	5	H0Y9Y4_HUMAN 40S ribosomal protein S3a (Fragment) OS=Homo sapiens GN=RPS3A PE=1 SV=1
H0YB80	5	H0YB80_HUMAN 14-3-3 protein zeta/delta (Fragment) OS=Homo sapiens GN=YWHAZ PE=1 SV=1
H0YHA7	5	H0YHA7_HUMAN 60S ribosomal protein L18 (Fragment) OS=Homo sapiens GN=RPL18 PE=1 SV=1
H0YK42	5	H0YK42_HUMAN Sorting nexin-1 OS=Homo sapiens GN=SNX1 PE=1 SV=1
H0YKU7	5	H0YKU7_HUMAN Transient receptor potential cation channel subfamily M member 1 (Fragment) OS=Homo sapiens GN=TRPM1 PE=4 SV=1
H0YLB9	5	H0YLB9_HUMAN Alpha-mannosidase (Fragment) OS=Homo sapiens GN=MAN2A2 PE=3 SV=1
H0YML5	5	H0YML5_HUMAN Phosphoenolpyruvate carboxykinase [GTP], mitochondrial OS=Homo sapiens GN=PCK2 PE=1 SV=1
H3BPK7	5	H3BPK7_HUMAN Alanine--tRNA ligase, cytoplasmic (Fragment) OS=Homo sapiens GN=AARS PE=1 SV=3
H3BQZ9	5	H3BQZ9_HUMAN Adenine phosphoribosyltransferase OS=Homo sapiens GN=APRT PE=1 SV=1
H3BRU6	5	H3BRU6_HUMAN Poly(rC)-binding protein 2 (Fragment) OS=Homo sapiens GN=PCBP2 PE=1 SV=1
H3BTJ2	5	H3BTJ2_HUMAN Pyruvate kinase PKM (Fragment) OS=Homo sapiens GN=PKM PE=1 SV=1
H3BUW1	5	H3BUW1_HUMAN Pyruvate kinase PKM (Fragment) OS=Homo sapiens GN=PKM PE=1 SV=1
H7C368	5	H7C368_HUMAN Oxysterol-binding protein (Fragment) OS=Homo sapiens GN=OSBP2 PE=1 SV=1
I3L1K6	5	I3L1K6_HUMAN Myosin light chain 4 (Fragment) OS=Homo sapiens GN=MYL4 PE=1 SV=1
I3L2F9	5	I3L2F9_HUMAN Uncharacterized protein OS=Homo sapiens PE=3 SV=1
J3KT12	5	J3KT12_HUMAN Eukaryotic initiation factor 4A-I OS=Homo sapiens GN=EIF4A1 PE=1 SV=1
J3KTB5	5	J3KTB5_HUMAN Eukaryotic initiation factor 4A-I (Fragment) OS=Homo sapiens GN=EIF4A1 PE=1 SV=1
J3QL43	5	J3QL43_HUMAN Eukaryotic initiation factor 4A-I (Fragment) OS=Homo sapiens GN=EIF4A1 PE=1 SV=1
J3QQ67	5	J3QQ67_HUMAN 60S ribosomal protein L18 (Fragment) OS=Homo sapiens GN=RPL18 PE=1 SV=1
J3QS69	5	J3QS69_HUMAN Eukaryotic initiation factor 4A-I (Fragment) OS=Homo sapiens GN=EIF4A1 PE=1 SV=1
K7EJ49	5	K7EJ49_HUMAN Kelch-like ECH-associated protein 1 (Fragment) OS=Homo sapiens GN=KEAP1 PE=1 SV=1
K7EJD8	5	K7EJD8_HUMAN Kelch-like ECH-associated protein 1 (Fragment) OS=Homo sapiens GN=KEAP1 PE=1 SV=2
K7EQQ3	5	K7EQQ3_HUMAN Keratin, type I cytoskeletal 9 OS=Homo sapiens GN=KRT9 PE=1 SV=1
K7ESE0	5	K7ESE0_HUMAN Kelch-like ECH-associated protein 1 (Fragment) OS=Homo sapiens GN=KEAP1 PE=1 SV=1
K7ESM5	5	K7ESM5_HUMAN Tubulin beta-6 chain (Fragment) OS=Homo sapiens GN=TUBB6 PE=1 SV=1
M0R2D3	5	M0R2D3_HUMAN Tubulin beta-4A chain (Fragment) OS=Homo sapiens GN=TUBB4A PE=4 SV=1
O00189	5	AP4M1_HUMAN AP-4 complex subunit mu-1 OS=Homo sapiens GN=AP4M1 PE=1 SV=2
O00255-2	5	MEN1_HUMAN Isoform 2 of Menin OS=Homo sapiens GN=MEN1
O00255-3	5	MEN1_HUMAN Isoform 3 of Menin OS=Homo sapiens GN=MEN1
O43542	5	XRCC3_HUMAN DNA repair protein XRCC3 OS=Homo sapiens GN=XRCC3 PE=1 SV=1
O60256	5	KPRB_HUMAN Phosphoribosyl pyrophosphate synthase-associated protein 2 OS=Homo sapiens GN=PRPSAP2 PE=1 SV=1
O60256-2	5	KPRB_HUMAN Isoform 2 of Phosphoribosyl pyrophosphate synthase-associated protein 2 OS=Homo sapiens GN=PRPSAP2
O60256-4	5	KPRB_HUMAN Isoform 4 of Phosphoribosyl pyrophosphate synthase-associated protein 2 OS=Homo sapiens GN=PRPSAP2
P02458-1	5	CO2A1_HUMAN Isoform 1 of Collagen alpha-1(II) chain OS=Homo sapiens GN=COL2A1
P02730	5	B3AT_HUMAN Band 3 anion transport protein OS=Homo sapiens GN=SLC4A1 PE=1 SV=3
P04792	5	HSPB1_HUMAN Heat shock protein beta-1 OS=Homo sapiens GN=HSPB1 PE=1 SV=2
P05387	5	RLA2_HUMAN 60S acidic ribosomal protein P2 OS=Homo sapiens GN=RPLP2 PE=1 SV=1
P06727	5	APOA4_HUMAN Apolipoprotein A-IV OS=Homo sapiens GN=APOA4 PE=1 SV=3
P07237	5	PDIA1_HUMAN Protein disulfide-isomerase OS=Homo sapiens GN=P4HB PE=1 SV=3
P09001	5	RM03_HUMAN 39S ribosomal protein L3, mitochondrial OS=Homo sapiens GN=MRPL3 PE=1 SV=1
P10070-2	5	GLI2_HUMAN Isoform 2 of Zinc finger protein GLI2 OS=Homo sapiens GN=GLI2
P10070-4	5	GLI2_HUMAN Isoform 4 of Zinc finger protein GLI2 OS=Homo sapiens GN=GLI2
P12004	5	PCNA_HUMAN Proliferating cell nuclear antigen OS=Homo sapiens GN=PCNA PE=1 SV=1
P12829	5	MYL4_HUMAN Myosin light chain 4 OS=Homo sapiens GN=MYL4 PE=1 SV=3
P15259	5	PGAM2_HUMAN Phosphoglycerate mutase 2 OS=Homo sapiens GN=PGAM2 PE=1 SV=3
P15531	5	NDKA_HUMAN Nucleoside diphosphate kinase A OS=Homo sapiens GN=NME1 PE=1 SV=1
P15531-2	5	NDKA_HUMAN Isoform 2 of Nucleoside diphosphate kinase A OS=Homo sapiens GN=NME1
P19971	5	TYPH_HUMAN Thymidine phosphorylase OS=Homo sapiens GN=TYMP PE=1 SV=2
P19971-2	5	TYPH_HUMAN Isoform 2 of Thymidine phosphorylase OS=Homo sapiens GN=TYMP
P21549	5	SPYA_HUMAN Serine--pyruvate aminotransferase OS=Homo sapiens GN=AGXT PE=1 SV=1
P22392	5	NDKB_HUMAN Nucleoside diphosphate kinase B OS=Homo sapiens GN=NME2 PE=1 SV=1
P23284	5	PPIB_HUMAN Peptidyl-prolyl cis-trans isomerase B OS=Homo sapiens GN=PPIB PE=1 SV=2
P23396	5	RS3_HUMAN 40S ribosomal protein S3 OS=Homo sapiens GN=RPS3 PE=1 SV=2
P23528	5	COF1_HUMAN Cofilin-1 OS=Homo sapiens GN=CFL1 PE=1 SV=3
P30044-2	5	PRDX5_HUMAN Isoform Cytoplasmic+peroxisomal of Peroxiredoxin-5, mitochondrial OS=Homo sapiens GN=PRDX5
P32119	5	PRDX2_HUMAN Peroxiredoxin-2 OS=Homo sapiens GN=PRDX2 PE=1 SV=5
P35606	5	COPB2_HUMAN Coatomer subunit beta&apos; OS=Homo sapiens GN=COPB2 PE=1 SV=2
P35606-2	5	COPB2_HUMAN Isoform 2 of Coatomer subunit beta&apos; OS=Homo sapiens GN=COPB2
P37837	5	TALDO_HUMAN Transaldolase OS=Homo sapiens GN=TALDO1 PE=1 SV=2
P40227-2	5	TCPZ_HUMAN Isoform 2 of T-complex protein 1 subunit zeta OS=Homo sapiens GN=CCT6A
P51398-3	5	RT29_HUMAN Isoform 3 of 28S ribosomal protein S29, mitochondrial OS=Homo sapiens GN=DAP3
P54652	5	HSP72_HUMAN Heat shock-related 70 kDa protein 2 OS=Homo sapiens GN=HSPA2 PE=1 SV=1
P57721	5	PCBP3_HUMAN Poly(rC)-binding protein 3 OS=Homo sapiens GN=PCBP3 PE=2 SV=2
P57721-2	5	PCBP3_HUMAN Isoform 2 of Poly(rC)-binding protein 3 OS=Homo sapiens GN=PCBP3
P57721-3	5	PCBP3_HUMAN Isoform 3 of Poly(rC)-binding protein 3 OS=Homo sapiens GN=PCBP3
P57721-4	5	PCBP3_HUMAN Isoform 4 of Poly(rC)-binding protein 3 OS=Homo sapiens GN=PCBP3
P57721-5	5	PCBP3_HUMAN Isoform 5 of Poly(rC)-binding protein 3 OS=Homo sapiens GN=PCBP3
P60842-2	5	IF4A1_HUMAN Isoform 2 of Eukaryotic initiation factor 4A-I OS=Homo sapiens GN=EIF4A1
P61011-2	5	SRP54_HUMAN Isoform 2 of Signal recognition particle 54 kDa protein OS=Homo sapiens GN=SRP54
P61026	5	RAB10_HUMAN Ras-related protein Rab-10 OS=Homo sapiens GN=RAB10 PE=1 SV=1
P61247	5	RS3A_HUMAN 40S ribosomal protein S3a OS=Homo sapiens GN=RPS3A PE=1 SV=2
P61981	5	1433G_HUMAN 14-3-3 protein gamma OS=Homo sapiens GN=YWHAG PE=1 SV=2
P63104	5	1433Z_HUMAN 14-3-3 protein zeta/delta OS=Homo sapiens GN=YWHAZ PE=1 SV=1
P63267-2	5	ACTH_HUMAN Isoform 2 of Actin, gamma-enteric smooth muscle OS=Homo sapiens GN=ACTG2
Q07020	5	RL18_HUMAN 60S ribosomal protein L18 OS=Homo sapiens GN=RPL18 PE=1 SV=2
Q07020-2	5	RL18_HUMAN Isoform 2 of 60S ribosomal protein L18 OS=Homo sapiens GN=RPL18
Q0VF96	5	CGNL1_HUMAN Cingulin-like protein 1 OS=Homo sapiens GN=CGNL1 PE=1 SV=2
Q12894-2	5	IFRD2_HUMAN Isoform 2 of Interferon-related developmental regulator 2 OS=Homo sapiens GN=IFRD2
Q16584	5	M3K11_HUMAN Mitogen-activated protein kinase kinase kinase 11 OS=Homo sapiens GN=MAP3K11 PE=1 SV=1
Q5FVE4	5	ACBG2_HUMAN Long-chain-fatty-acid--CoA ligase ACSBG2 OS=Homo sapiens GN=ACSBG2 PE=1 SV=2
Q5SQY0	5	Q5SQY0_HUMAN Tubulin beta-8 chain OS=Homo sapiens GN=TUBB8 PE=1 SV=1
Q5T6W2	5	Q5T6W2_HUMAN Heterogeneous nuclear ribonucleoprotein K (Fragment) OS=Homo sapiens GN=HNRNPK PE=1 SV=1
Q5T7N0	5	Q5T7N0_HUMAN 60S ribosomal protein L5 (Fragment) OS=Homo sapiens GN=RPL5 PE=1 SV=2
Q5VZ89	5	DEN4C_HUMAN DENN domain-containing protein 4C OS=Homo sapiens GN=DENND4C PE=1 SV=2
Q5VZ89-6	5	DEN4C_HUMAN Isoform 6 of DENN domain-containing protein 4C OS=Homo sapiens GN=DENND4C
Q6S8J3	5	POTEE_HUMAN POTE ankyrin domain family member E OS=Homo sapiens GN=POTEE PE=1 SV=3
Q6ZVK8	5	NUD18_HUMAN 8-oxo-dGDP phosphatase NUDT18 OS=Homo sapiens GN=NUDT18 PE=1 SV=3
Q8IZ26	5	ZNF34_HUMAN Zinc finger protein 34 OS=Homo sapiens GN=ZNF34 PE=1 SV=3
Q8N4N3-2	5	KLH36_HUMAN Isoform 2 of Kelch-like protein 36 OS=Homo sapiens GN=KLHL36
Q8TDC3	5	BRSK1_HUMAN Serine/threonine-protein kinase BRSK1 OS=Homo sapiens GN=BRSK1 PE=1 SV=2
Q8TDC3-2	5	BRSK1_HUMAN Isoform 2 of Serine/threonine-protein kinase BRSK1 OS=Homo sapiens GN=BRSK1
Q8TEY7	5	UBP33_HUMAN Ubiquitin carboxyl-terminal hydrolase 33 OS=Homo sapiens GN=USP33 PE=1 SV=2
Q8TEY7-2	5	UBP33_HUMAN Isoform 2 of Ubiquitin carboxyl-terminal hydrolase 33 OS=Homo sapiens GN=USP33
Q92698	5	RAD54_HUMAN DNA repair and recombination protein RAD54-like OS=Homo sapiens GN=RAD54L PE=1 SV=2
Q96PE5	5	OPALI_HUMAN Opalin OS=Homo sapiens GN=OPALIN PE=2 SV=1
Q9BQ87	5	TBL1Y_HUMAN F-box-like/WD repeat-containing protein TBL1Y OS=Homo sapiens GN=TBL1Y PE=2 SV=1
Q9BUF5	5	TBB6_HUMAN Tubulin beta-6 chain OS=Homo sapiens GN=TUBB6 PE=1 SV=1
Q9BYD9	5	ACTT3_HUMAN Actin-related protein T3 OS=Homo sapiens GN=ACTRT3 PE=2 SV=1
Q9C0I1	5	MTMRC_HUMAN Myotubularin-related protein 12 OS=Homo sapiens GN=MTMR12 PE=1 SV=2
Q9C0I1-2	5	MTMRC_HUMAN Isoform 2 of Myotubularin-related protein 12 OS=Homo sapiens GN=MTMR12
Q9C0I1-3	5	MTMRC_HUMAN Isoform 3 of Myotubularin-related protein 12 OS=Homo sapiens GN=MTMR12
Q9H0U4	5	RAB1B_HUMAN Ras-related protein Rab-1B OS=Homo sapiens GN=RAB1B PE=1 SV=1
Q9H714	5	K226L_HUMAN Uncharacterized protein KIAA0226-like OS=Homo sapiens GN=KIAA0226L PE=1 SV=3
Q9H714-4	5	K226L_HUMAN Isoform 5 of Uncharacterized protein KIAA0226-like OS=Homo sapiens GN=KIAA0226L
Q9HDB5-3	5	NRX3B_HUMAN Isoform 3b of Neurexin-3-beta OS=Homo sapiens GN=NRXN3
Q9NW36	5	Q9NW36_HUMAN Lymphoid-specific helicase OS=Homo sapiens GN=HELLS PE=2 SV=1
Q9UQ80	5	PA2G4_HUMAN Proliferation-associated protein 2G4 OS=Homo sapiens GN=PA2G4 PE=1 SV=3
Q9UQ80-2	5	PA2G4_HUMAN Isoform 2 of Proliferation-associated protein 2G4 OS=Homo sapiens GN=PA2G4
Q9Y2D5	5	AKAP2_HUMAN A-kinase anchor protein 2 OS=Homo sapiens GN=AKAP2 PE=1 SV=3
Q9Y3T9	5	NOC2L_HUMAN Nucleolar complex protein 2 homolog OS=Homo sapiens GN=NOC2L PE=1 SV=4
R4GN35	5	R4GN35_HUMAN DENN domain-containing protein 4C OS=Homo sapiens GN=DENND4C PE=1 SV=1
R4GNB2	5	R4GNB2_HUMAN DENN domain-containing protein 4C OS=Homo sapiens GN=DENND4C PE=4 SV=1
T1ECW5	5	T1ECW5_HUMAN Serine/threonine-protein phosphatase 6 regulatory subunit 2 (Fragment) OS=Homo sapiens GN=PPP6R2 PE=1 SV=1
U3KQF3	5	U3KQF3_HUMAN Triosephosphate isomerase (Fragment) OS=Homo sapiens GN=TPI1 PE=1 SV=1
V9GZ17	5	V9GZ17_HUMAN Tubulin alpha-8 chain (Fragment) OS=Homo sapiens GN=TUBA8 PE=4 SV=1
A0A087WZQ7	4	A0A087WZQ7_HUMAN Beta-soluble NSF attachment protein OS=Homo sapiens GN=NAPB PE=4 SV=1
A0A0A0MRQ5	4	A0A0A0MRQ5_HUMAN Peroxiredoxin-1 OS=Homo sapiens GN=PRDX1 PE=4 SV=1
A0A0A0MRV7	4	A0A0A0MRV7_HUMAN Uncharacterized protein KIAA0226-like OS=Homo sapiens GN=KIAA0226L PE=4 SV=1
A0A0A0MS47	4	A0A0A0MS47_HUMAN Opalin OS=Homo sapiens GN=OPALIN PE=4 SV=1
A0A0A0MS74	4	A0A0A0MS74_HUMAN Phosphoenolpyruvate carboxykinase [GTP], mitochondrial OS=Homo sapiens GN=PCK2 PE=4 SV=1
A0A0A0MS98	4	A0A0A0MS98_HUMAN Band 3 anion transport protein OS=Homo sapiens GN=SLC4A1 PE=4 SV=1
A0A0A0MTN4	4	A0A0A0MTN4_HUMAN Opalin OS=Homo sapiens GN=OPALIN PE=4 SV=1
A5A3E0	4	POTEF_HUMAN POTE ankyrin domain family member F OS=Homo sapiens GN=POTEF PE=1 SV=2
A6NCB9	4	A6NCB9_HUMAN Eyes absent homolog 1 OS=Homo sapiens GN=EYA1 PE=2 SV=2
A6PVX1	4	A6PVX1_HUMAN Selenium-binding protein 1 (Fragment) OS=Homo sapiens GN=SELENBP1 PE=1 SV=1
B0QYH4	4	B0QYH4_HUMAN Seizure 6-like protein OS=Homo sapiens GN=SEZ6L PE=4 SV=1
B0QYH5	4	B0QYH5_HUMAN Seizure 6-like protein OS=Homo sapiens GN=SEZ6L PE=4 SV=1
B5MD17	4	B5MD17_HUMAN Chromobox protein homolog 1 (Fragment) OS=Homo sapiens GN=CBX1 PE=1 SV=1
B7ZBN5	4	B7ZBN5_HUMAN Uncharacterized protein KIAA0226-like OS=Homo sapiens GN=KIAA0226L PE=4 SV=2
B7ZLJ8	4	B7ZLJ8_HUMAN SEZ6L protein OS=Homo sapiens GN=SEZ6L PE=2 SV=1
B8ZZK2	4	B8ZZK2_HUMAN Gamma-glutamylcyclotransferase OS=Homo sapiens GN=GGCT PE=1 SV=1
C9J5S7	4	C9J5S7_HUMAN Peptidyl-prolyl cis-trans isomerase OS=Homo sapiens GN=PPIA PE=1 SV=1
C9J7D8	4	C9J7D8_HUMAN Choline dehydrogenase, mitochondrial (Fragment) OS=Homo sapiens GN=CHDH PE=3 SV=1
C9J7H8	4	C9J7H8_HUMAN L-lactate dehydrogenase B chain (Fragment) OS=Homo sapiens GN=LDHB PE=1 SV=4
C9J9S3	4	C9J9S3_HUMAN Serine/threonine-protein phosphatase (Fragment) OS=Homo sapiens GN=PPP1CB PE=1 SV=1
C9JC87	4	C9JC87_HUMAN AP-4 complex subunit mu-1 OS=Homo sapiens GN=AP4M1 PE=4 SV=1
C9JE88	4	C9JE88_HUMAN Carboxypeptidase E (Fragment) OS=Homo sapiens GN=CPE PE=4 SV=2
C9JEV8	4	C9JEV8_HUMAN Tubulin alpha-4A chain (Fragment) OS=Homo sapiens GN=TUBA4A PE=1 SV=1
C9JGI3	4	C9JGI3_HUMAN Thymidine phosphorylase (Fragment) OS=Homo sapiens GN=TYMP PE=1 SV=1
C9JJQ8	4	C9JJQ8_HUMAN Tubulin alpha-4A chain (Fragment) OS=Homo sapiens GN=TUBA4A PE=1 SV=1
C9JLK0	4	C9JLK0_HUMAN Bifunctional purine biosynthesis protein PURH (Fragment) OS=Homo sapiens GN=ATIC PE=1 SV=1
C9JQ00	4	C9JQ00_HUMAN Tubulin alpha-4A chain (Fragment) OS=Homo sapiens GN=TUBA4A PE=1 SV=1
C9JVY5	4	C9JVY5_HUMAN A-kinase anchor protein 2 (Fragment) OS=Homo sapiens GN=AKAP2 PE=1 SV=1
C9JWL4	4	C9JWL4_HUMAN AP-4 complex subunit mu-1 (Fragment) OS=Homo sapiens GN=AP4M1 PE=4 SV=1
C9JYJ0	4	C9JYJ0_HUMAN DNA repair protein RAD51 homolog 2 OS=Homo sapiens GN=RAD51B PE=4 SV=1
C9K0E4	4	C9K0E4_HUMAN Syntaxin-binding protein 5-like OS=Homo sapiens GN=STXBP5L PE=1 SV=1
D6R930	4	D6R930_HUMAN Carboxypeptidase E (Fragment) OS=Homo sapiens GN=CPE PE=4 SV=1
D6R9B6	4	D6R9B6_HUMAN 40S ribosomal protein S3a OS=Homo sapiens GN=RPS3A PE=4 SV=1
D6RF88	4	D6RF88_HUMAN Carboxypeptidase E (Fragment) OS=Homo sapiens GN=CPE PE=4 SV=1
E7EPA1	4	E7EPA1_HUMAN Phosphoribosyl pyrophosphate synthase-associated protein 2 (Fragment) OS=Homo sapiens GN=PRPSAP2 PE=4 SV=1
E7EPB3	4	E7EPB3_HUMAN 60S ribosomal protein L14 OS=Homo sapiens GN=RPL14 PE=1 SV=1
E7EPR4	4	E7EPR4_HUMAN Menin (Fragment) OS=Homo sapiens GN=MEN1 PE=4 SV=1
E7EQG2	4	E7EQG2_HUMAN Eukaryotic initiation factor 4A-II OS=Homo sapiens GN=EIF4A2 PE=1 SV=1
E7ERL0	4	E7ERL0_HUMAN Nucleoside diphosphate kinase A OS=Homo sapiens GN=NME1 PE=1 SV=1
E7ET29	4	E7ET29_HUMAN Menin (Fragment) OS=Homo sapiens GN=MEN1 PE=4 SV=1
E7EVF0	4	E7EVF0_HUMAN UDP-GalNAc:beta-1,3-N-acetylgalactosaminyltransferase 1 OS=Homo sapiens GN=B3GALNT1 PE=4 SV=1
E9PK25	4	E9PK25_HUMAN Cofilin-1 OS=Homo sapiens GN=CFL1 PE=1 SV=1
E9PL09	4	E9PL09_HUMAN 40S ribosomal protein S3 OS=Homo sapiens GN=RPS3 PE=1 SV=1
E9PL71	4	E9PL71_HUMAN Elongation factor 1-delta (Fragment) OS=Homo sapiens GN=EEF1D PE=1 SV=1
E9PLD0	4	E9PLD0_HUMAN Ras-related protein Rab-1B OS=Homo sapiens GN=RAB1B PE=3 SV=1
E9PLJ3	4	E9PLJ3_HUMAN Cofilin-1 (Fragment) OS=Homo sapiens GN=CFL1 PE=1 SV=1
E9PQB7	4	E9PQB7_HUMAN Cofilin-1 (Fragment) OS=Homo sapiens GN=CFL1 PE=1 SV=1
E9PQD7	4	E9PQD7_HUMAN 40S ribosomal protein S2 OS=Homo sapiens GN=RPS2 PE=1 SV=1
E9PSD0	4	E9PSD0_HUMAN Zinc finger protein 34 (Fragment) OS=Homo sapiens GN=ZNF34 PE=4 SV=1
F5GXD8	4	F5GXD8_HUMAN Stress-induced-phosphoprotein 1 OS=Homo sapiens GN=STIP1 PE=1 SV=1
F5GZQ4	4	F5GZQ4_HUMAN L-lactate dehydrogenase A chain (Fragment) OS=Homo sapiens GN=LDHA PE=1 SV=1
F5H4R6	4	F5H4R6_HUMAN Nucleosome assembly protein 1-like 1 OS=Homo sapiens GN=NAP1L1 PE=1 SV=1
F5H5J4	4	F5H5J4_HUMAN L-lactate dehydrogenase A chain OS=Homo sapiens GN=LDHA PE=1 SV=1
F5H6W8	4	F5H6W8_HUMAN L-lactate dehydrogenase A chain OS=Homo sapiens GN=LDHA PE=1 SV=1
F5H793	4	F5H793_HUMAN L-lactate dehydrogenase B chain (Fragment) OS=Homo sapiens GN=LDHB PE=1 SV=1
F8VQQ4	4	F8VQQ4_HUMAN Tubulin alpha-1A chain (Fragment) OS=Homo sapiens GN=TUBA1A PE=3 SV=1
F8VR82	4	F8VR82_HUMAN Serine/threonine-protein phosphatase OS=Homo sapiens GN=PPP1CC PE=1 SV=1
F8VRZ4	4	F8VRZ4_HUMAN Tubulin alpha-1A chain (Fragment) OS=Homo sapiens GN=TUBA1A PE=4 SV=1
F8VS58	4	F8VS58_HUMAN 60S acidic ribosomal protein P0 (Fragment) OS=Homo sapiens GN=RPLP0 PE=1 SV=1
F8VS66	4	F8VS66_HUMAN Tubulin alpha-1C chain OS=Homo sapiens GN=TUBA1C PE=4 SV=1
F8VUX1	4	F8VUX1_HUMAN Nucleosome assembly protein 1-like 1 (Fragment) OS=Homo sapiens GN=NAP1L1 PE=1 SV=1
F8VW21	4	F8VW21_HUMAN 60S acidic ribosomal protein P0 (Fragment) OS=Homo sapiens GN=RPLP0 PE=1 SV=1
F8VWV9	4	F8VWV9_HUMAN Tubulin alpha-1B chain (Fragment) OS=Homo sapiens GN=TUBA1B PE=4 SV=1
F8VX09	4	F8VX09_HUMAN Tubulin alpha-1B chain (Fragment) OS=Homo sapiens GN=TUBA1B PE=4 SV=1
F8VXI6	4	F8VXI6_HUMAN Nucleosome assembly protein 1-like 1 (Fragment) OS=Homo sapiens GN=NAP1L1 PE=1 SV=1
F8VY35	4	F8VY35_HUMAN Nucleosome assembly protein 1-like 1 (Fragment) OS=Homo sapiens GN=NAP1L1 PE=1 SV=1
F8VYE8	4	F8VYE8_HUMAN Serine/threonine-protein phosphatase OS=Homo sapiens GN=PPP1CC PE=1 SV=1
F8W020	4	F8W020_HUMAN Nucleosome assembly protein 1-like 1 (Fragment) OS=Homo sapiens GN=NAP1L1 PE=1 SV=1
F8W0J6	4	F8W0J6_HUMAN Nucleosome assembly protein 1-like 1 OS=Homo sapiens GN=NAP1L1 PE=1 SV=1
F8W0W8	4	F8W0W8_HUMAN Serine/threonine-protein phosphatase OS=Homo sapiens GN=PPP1CC PE=1 SV=1
F8WB53	4	F8WB53_HUMAN Eyes absent homolog 1 OS=Homo sapiens GN=EYA1 PE=4 SV=1
F8WCC5	4	F8WCC5_HUMAN AP-4 complex subunit mu-1 OS=Homo sapiens GN=AP4M1 PE=4 SV=1
F8WE65	4	F8WE65_HUMAN Peptidyl-prolyl cis-trans isomerase OS=Homo sapiens GN=PPIA PE=1 SV=1
G3V1A4	4	G3V1A4_HUMAN Cofilin 1 (Non-muscle), isoform CRA_a OS=Homo sapiens GN=CFL1 PE=4 SV=1
G3V2J8	4	G3V2J8_HUMAN Heat shock protein HSP 90-alpha (Fragment) OS=Homo sapiens GN=HSP90AA1 PE=1 SV=1
G3V399	4	G3V399_HUMAN DNA repair protein XRCC3 (Fragment) OS=Homo sapiens GN=XRCC3 PE=4 SV=1
G3V3U4	4	G3V3U4_HUMAN Proteasome subunit alpha type OS=Homo sapiens GN=PSMA6 PE=1 SV=1
G3V480	4	G3V480_HUMAN Signal recognition particle 54 kDa protein (Fragment) OS=Homo sapiens GN=SRP54 PE=1 SV=1
G3V4F7	4	G3V4F7_HUMAN Signal recognition particle 54 kDa protein OS=Homo sapiens GN=SRP54 PE=1 SV=1
H0Y532	4	H0Y532_HUMAN Selenium-binding protein 1 (Fragment) OS=Homo sapiens GN=SELENBP1 PE=1 SV=4
H0Y9G6	4	H0Y9G6_HUMAN 39S ribosomal protein L3, mitochondrial (Fragment) OS=Homo sapiens GN=MRPL3 PE=1 SV=1
H0YE72	4	H0YE72_HUMAN Elongation factor 1-delta (Fragment) OS=Homo sapiens GN=EEF1D PE=1 SV=1
H0YEN5	4	H0YEN5_HUMAN 40S ribosomal protein S2 (Fragment) OS=Homo sapiens GN=RPS2 PE=1 SV=1
H0YEU2	4	H0YEU2_HUMAN 40S ribosomal protein S3 (Fragment) OS=Homo sapiens GN=RPS3 PE=1 SV=1
H0YIV4	4	H0YIV4_HUMAN Nucleosome assembly protein 1-like 1 (Fragment) OS=Homo sapiens GN=NAP1L1 PE=1 SV=1
H0YJG0	4	H0YJG0_HUMAN Creatine kinase B-type (Fragment) OS=Homo sapiens GN=CKB PE=1 SV=1
H0YKM7	4	H0YKM7_HUMAN Alpha-mannosidase 2x (Fragment) OS=Homo sapiens GN=MAN2A2 PE=4 SV=4
H0YLJ4	4	H0YLJ4_HUMAN Unconventional myosin-Ie (Fragment) OS=Homo sapiens GN=MYO1E PE=1 SV=1
H3BPA5	4	H3BPA5_HUMAN Ras-related protein Rab-40C (Fragment) OS=Homo sapiens GN=RAB40C PE=3 SV=1
H3BR68	4	H3BR68_HUMAN Fructose-bisphosphate aldolase (Fragment) OS=Homo sapiens GN=ALDOA PE=1 SV=1
H3BT25	4	H3BT25_HUMAN Pyruvate kinase PKM (Fragment) OS=Homo sapiens GN=PKM PE=1 SV=1
H7BY16	4	H7BY16_HUMAN Nucleolin (Fragment) OS=Homo sapiens GN=NCL PE=1 SV=4
H7BZ94	4	H7BZ94_HUMAN Protein disulfide-isomerase OS=Homo sapiens GN=P4HB PE=1 SV=2
H7C084	4	H7C084_HUMAN Bifunctional purine biosynthesis protein PURH (Fragment) OS=Homo sapiens GN=ATIC PE=1 SV=1
H7C0P6	4	H7C0P6_HUMAN Mitogen-activated protein kinase kinase kinase kinase 4 (Fragment) OS=Homo sapiens GN=MAP4K4 PE=1 SV=1
H7C1R2	4	H7C1R2_HUMAN Oxysterol-binding protein 2 (Fragment) OS=Homo sapiens GN=OSBP2 PE=4 SV=4
I3L2I2	4	I3L2I2_HUMAN Misshapen-like kinase 1 (Fragment) OS=Homo sapiens GN=MINK1 PE=1 SV=1
J3KMZ8	4	J3KMZ8_HUMAN Zinc finger protein ubi-d4 OS=Homo sapiens GN=DPF2 PE=1 SV=1
J3KNK0	4	J3KNK0_HUMAN Serine/threonine-protein kinase BRSK1 OS=Homo sapiens GN=BRSK1 PE=4 SV=1
J3KPD9	4	J3KPD9_HUMAN Nucleoside diphosphate kinase B OS=Homo sapiens GN=NME2 PE=1 SV=1
J3KQ32	4	J3KQ32_HUMAN Obg-like ATPase 1 OS=Homo sapiens GN=OLA1 PE=1 SV=1
J3KR55	4	J3KR55_HUMAN Tyrosine-protein phosphatase non-receptor type 7 (Fragment) OS=Homo sapiens GN=PTPN7 PE=1 SV=1
J3KRZ1	4	J3KRZ1_HUMAN Probable ATP-dependent RNA helicase DDX5 (Fragment) OS=Homo sapiens GN=DDX5 PE=1 SV=1
J3KS05	4	J3KS05_HUMAN Chromobox protein homolog 1 (Fragment) OS=Homo sapiens GN=CBX1 PE=1 SV=4
J3KSZ0	4	J3KSZ0_HUMAN Eukaryotic initiation factor 4A-I (Fragment) OS=Homo sapiens GN=EIF4A1 PE=1 SV=1
J3KTA4	4	J3KTA4_HUMAN Probable ATP-dependent RNA helicase DDX5 OS=Homo sapiens GN=DDX5 PE=1 SV=1
J3QKK1	4	J3QKK1_HUMAN Fructose-bisphosphate aldolase (Fragment) OS=Homo sapiens GN=ALDOC PE=1 SV=1
J3QLN6	4	J3QLN6_HUMAN Eukaryotic initiation factor 4A-I (Fragment) OS=Homo sapiens GN=EIF4A1 PE=1 SV=1
J3QT27	4	J3QT27_HUMAN Poly(rC)-binding protein 3 (Fragment) OS=Homo sapiens GN=PCBP3 PE=4 SV=1
K7EJ44	4	K7EJ44_HUMAN Profilin 1, isoform CRA_b OS=Homo sapiens GN=PFN1 PE=4 SV=1
K7ELA4	4	K7ELA4_HUMAN Chromobox protein homolog 1 OS=Homo sapiens GN=CBX1 PE=1 SV=1
K7EM68	4	K7EM68_HUMAN Serine/threonine-protein kinase BRSK1 (Fragment) OS=Homo sapiens GN=BRSK1 PE=4 SV=4
K7EP67	4	K7EP67_HUMAN 116 kDa U5 small nuclear ribonucleoprotein component (Fragment) OS=Homo sapiens GN=EFTUD2 PE=1 SV=1
M0QY85	4	M0QY85_HUMAN Tubulin beta-4A chain (Fragment) OS=Homo sapiens GN=TUBB4A PE=4 SV=1
M0QZK8	4	M0QZK8_HUMAN Gamma-glutamylcyclotransferase OS=Homo sapiens GN=GGCT PE=1 SV=1
M0QZL7	4	M0QZL7_HUMAN Tubulin beta-4A chain (Fragment) OS=Homo sapiens GN=TUBB4A PE=4 SV=4
M0R278	4	M0R278_HUMAN Tubulin beta-4A chain (Fragment) OS=Homo sapiens GN=TUBB4A PE=4 SV=1
O15315	4	RA51B_HUMAN DNA repair protein RAD51 homolog 2 OS=Homo sapiens GN=RAD51B PE=1 SV=2
O15315-1	4	RA51B_HUMAN Isoform 2 of DNA repair protein RAD51 homolog 2 OS=Homo sapiens GN=RAD51B
O15315-2	4	RA51B_HUMAN Isoform 3 of DNA repair protein RAD51 homolog 2 OS=Homo sapiens GN=RAD51B
O15315-4	4	RA51B_HUMAN Isoform 4 of DNA repair protein RAD51 homolog 2 OS=Homo sapiens GN=RAD51B
O60256-3	4	KPRB_HUMAN Isoform 3 of Phosphoribosyl pyrophosphate synthase-associated protein 2 OS=Homo sapiens GN=PRPSAP2
O60361	4	NDK8_HUMAN Putative nucleoside diphosphate kinase OS=Homo sapiens GN=NME2P1 PE=5 SV=1
O75223	4	GGCT_HUMAN Gamma-glutamylcyclotransferase OS=Homo sapiens GN=GGCT PE=1 SV=1
P04080	4	CYTB_HUMAN Cystatin-B OS=Homo sapiens GN=CSTB PE=1 SV=2
P06748	4	NPM_HUMAN Nucleophosmin OS=Homo sapiens GN=NPM1 PE=1 SV=2
P06748-2	4	NPM_HUMAN Isoform 2 of Nucleophosmin OS=Homo sapiens GN=NPM1
P07741-2	4	APT_HUMAN Isoform 2 of Adenine phosphoribosyltransferase OS=Homo sapiens GN=APRT
P10070	4	GLI2_HUMAN Zinc finger protein GLI2 OS=Homo sapiens GN=GLI2 PE=1 SV=4
P10070-1	4	GLI2_HUMAN Isoform 1 of Zinc finger protein GLI2 OS=Homo sapiens GN=GLI2
P10070-3	4	GLI2_HUMAN Isoform 3 of Zinc finger protein GLI2 OS=Homo sapiens GN=GLI2
P15880	4	RS2_HUMAN 40S ribosomal protein S2 OS=Homo sapiens GN=RPS2 PE=1 SV=2
P16152	4	CBR1_HUMAN Carbonyl reductase [NADPH] 1 OS=Homo sapiens GN=CBR1 PE=1 SV=3
P17844	4	DDX5_HUMAN Probable ATP-dependent RNA helicase DDX5 OS=Homo sapiens GN=DDX5 PE=1 SV=1
P17844-2	4	DDX5_HUMAN Isoform 2 of Probable ATP-dependent RNA helicase DDX5 OS=Homo sapiens GN=DDX5
P21589	4	5NTD_HUMAN 5&apos;-nucleotidase OS=Homo sapiens GN=NT5E PE=1 SV=1
P21589-2	4	5NTD_HUMAN Isoform 2 of 5&apos;-nucleotidase OS=Homo sapiens GN=NT5E
P23396-2	4	RS3_HUMAN Isoform 2 of 40S ribosomal protein S3 OS=Homo sapiens GN=RPS3
P30041	4	PRDX6_HUMAN Peroxiredoxin-6 OS=Homo sapiens GN=PRDX6 PE=1 SV=3
P31946	4	1433B_HUMAN 14-3-3 protein beta/alpha OS=Homo sapiens GN=YWHAB PE=1 SV=3
P35236-2	4	PTN7_HUMAN Isoform 2 of Tyrosine-protein phosphatase non-receptor type 7 OS=Homo sapiens GN=PTPN7
P36873	4	PP1G_HUMAN Serine/threonine-protein phosphatase PP1-gamma catalytic subunit OS=Homo sapiens GN=PPP1CC PE=1 SV=1
P36873-2	4	PP1G_HUMAN Isoform Gamma-2 of Serine/threonine-protein phosphatase PP1-gamma catalytic subunit OS=Homo sapiens GN=PPP1CC
P41743	4	KPCI_HUMAN Protein kinase C iota type OS=Homo sapiens GN=PRKCI PE=1 SV=2
P47985	4	UCRI_HUMAN Cytochrome b-c1 complex subunit Rieske, mitochondrial OS=Homo sapiens GN=UQCRFS1 PE=1 SV=2
P50914	4	RL14_HUMAN 60S ribosomal protein L14 OS=Homo sapiens GN=RPL14 PE=1 SV=4
P51398-2	4	RT29_HUMAN Isoform 2 of 28S ribosomal protein S29, mitochondrial OS=Homo sapiens GN=DAP3
P55209	4	NP1L1_HUMAN Nucleosome assembly protein 1-like 1 OS=Homo sapiens GN=NAP1L1 PE=1 SV=1
P55209-2	4	NP1L1_HUMAN Isoform 2 of Nucleosome assembly protein 1-like 1 OS=Homo sapiens GN=NAP1L1
P59190-2	4	RAB15_HUMAN Isoform 2 of Ras-related protein Rab-15 OS=Homo sapiens GN=RAB15
P62136	4	PP1A_HUMAN Serine/threonine-protein phosphatase PP1-alpha catalytic subunit OS=Homo sapiens GN=PPP1CA PE=1 SV=1
P62136-2	4	PP1A_HUMAN Isoform 2 of Serine/threonine-protein phosphatase PP1-alpha catalytic subunit OS=Homo sapiens GN=PPP1CA
P62249	4	RS16_HUMAN 40S ribosomal protein S16 OS=Homo sapiens GN=RPS16 PE=1 SV=2
P62820	4	RAB1A_HUMAN Ras-related protein Rab-1A OS=Homo sapiens GN=RAB1A PE=1 SV=3
P62829	4	RL23_HUMAN 60S ribosomal protein L23 OS=Homo sapiens GN=RPL23 PE=1 SV=1
P62913	4	RL11_HUMAN 60S ribosomal protein L11 OS=Homo sapiens GN=RPL11 PE=1 SV=2
P62913-2	4	RL11_HUMAN Isoform 2 of 60S ribosomal protein L11 OS=Homo sapiens GN=RPL11
P62937	4	PPIA_HUMAN Peptidyl-prolyl cis-trans isomerase A OS=Homo sapiens GN=PPIA PE=1 SV=2
P83916	4	CBX1_HUMAN Chromobox protein homolog 1 OS=Homo sapiens GN=CBX1 PE=1 SV=1
Q05GC8	4	Q05GC8_HUMAN Breast cancer anti-estrogen resistance 2 OS=Homo sapiens GN=BCAR2 PE=2 SV=1
Q08257	4	QOR_HUMAN Quinone oxidoreductase OS=Homo sapiens GN=CRYZ PE=1 SV=1
Q12894	4	IFRD2_HUMAN Interferon-related developmental regulator 2 OS=Homo sapiens GN=IFRD2 PE=1 SV=3
Q14240	4	IF4A2_HUMAN Eukaryotic initiation factor 4A-II OS=Homo sapiens GN=EIF4A2 PE=1 SV=2
Q14240-2	4	IF4A2_HUMAN Isoform 2 of Eukaryotic initiation factor 4A-II OS=Homo sapiens GN=EIF4A2
Q16822-2	4	PCKGM_HUMAN Isoform 2 of Phosphoenolpyruvate carboxykinase [GTP], mitochondrial OS=Homo sapiens GN=PCK2
Q16831	4	UPP1_HUMAN Uridine phosphorylase 1 OS=Homo sapiens GN=UPP1 PE=1 SV=1
Q5FVE4-2	4	ACBG2_HUMAN Isoform 2 of Long-chain-fatty-acid--CoA ligase ACSBG2 OS=Homo sapiens GN=ACSBG2
Q5JRR6	4	Q5JRR6_HUMAN Ubiquitin-like modifier-activating enzyme 1 OS=Homo sapiens GN=UBA1 PE=1 SV=1
Q5K4L6	4	S27A3_HUMAN Long-chain fatty acid transport protein 3 OS=Homo sapiens GN=SLC27A3 PE=2 SV=3
Q5K4L6-2	4	S27A3_HUMAN Isoform 2 of Long-chain fatty acid transport protein 3 OS=Homo sapiens GN=SLC27A3
Q5SX90	4	Q5SX90_HUMAN Rab GDP dissociation inhibitor beta (Fragment) OS=Homo sapiens GN=GDI2 PE=1 SV=1
Q5SZX6	4	Q5SZX6_HUMAN T-complex protein 1 subunit gamma (Fragment) OS=Homo sapiens GN=CCT3 PE=1 SV=1
Q5T9W8	4	Q5T9W8_HUMAN Heat shock protein HSP 90-beta (Fragment) OS=Homo sapiens GN=HSP90AB1 PE=4 SV=1
Q5VZ89-5	4	DEN4C_HUMAN Isoform 5 of DENN domain-containing protein 4C OS=Homo sapiens GN=DENND4C
Q63ZY6	4	NSN5C_HUMAN Putative methyltransferase NSUN5C OS=Homo sapiens GN=NSUN5P2 PE=5 SV=2
Q86UX7	4	URP2_HUMAN Fermitin family homolog 3 OS=Homo sapiens GN=FERMT3 PE=1 SV=1
Q86UX7-2	4	URP2_HUMAN Isoform 2 of Fermitin family homolog 3 OS=Homo sapiens GN=FERMT3
Q8IUD2-5	4	RB6I2_HUMAN Isoform 5 of ELKS/Rab6-interacting/CAST family member 1 OS=Homo sapiens GN=ERC1
Q8IWA4-2	4	MFN1_HUMAN Isoform 2 of Mitofusin-1 OS=Homo sapiens GN=MFN1
Q8N0Y7	4	PGAM4_HUMAN Probable phosphoglycerate mutase 4 OS=Homo sapiens GN=PGAM4 PE=2 SV=1
Q8N271	4	PROM2_HUMAN Prominin-2 OS=Homo sapiens GN=PROM2 PE=1 SV=1
Q8N7M2	4	ZN283_HUMAN Zinc finger protein 283 OS=Homo sapiens GN=ZNF283 PE=2 SV=4
Q8NCM2-2	4	KCNH5_HUMAN Isoform 2 of Potassium voltage-gated channel subfamily H member 5 OS=Homo sapiens GN=KCNH5
Q8TBM3	4	Q8TBM3_HUMAN V-type proton ATPase subunit a OS=Homo sapiens GN=ATP6V0A2 PE=2 SV=1
Q8TEY7-3	4	UBP33_HUMAN Isoform 3 of Ubiquitin carboxyl-terminal hydrolase 33 OS=Homo sapiens GN=USP33
Q8WXE1	4	ATRIP_HUMAN ATR-interacting protein OS=Homo sapiens GN=ATRIP PE=1 SV=1
Q8WXE1-2	4	ATRIP_HUMAN Isoform 2 of ATR-interacting protein OS=Homo sapiens GN=ATRIP
Q8WXE1-3	4	ATRIP_HUMAN Isoform 3 of ATR-interacting protein OS=Homo sapiens GN=ATRIP
Q8WXE1-5	4	ATRIP_HUMAN Isoform 4 of ATR-interacting protein OS=Homo sapiens GN=ATRIP
Q92636	4	FAN_HUMAN Protein FAN OS=Homo sapiens GN=NSMAF PE=1 SV=2
Q92636-2	4	FAN_HUMAN Isoform 2 of Protein FAN OS=Homo sapiens GN=NSMAF
Q92785	4	REQU_HUMAN Zinc finger protein ubi-d4 OS=Homo sapiens GN=DPF2 PE=1 SV=2
Q92928	4	RAB1C_HUMAN Putative Ras-related protein Rab-1C OS=Homo sapiens GN=RAB1C PE=5 SV=2
Q969R2-5	4	OSBP2_HUMAN Isoform 5 of Oxysterol-binding protein 2 OS=Homo sapiens GN=OSBP2
Q96PE5-2	4	OPALI_HUMAN Isoform 2 of Opalin OS=Homo sapiens GN=OPALIN
Q96PE5-3	4	OPALI_HUMAN Isoform 3 of Opalin OS=Homo sapiens GN=OPALIN
Q96PE5-4	4	OPALI_HUMAN Isoform 4 of Opalin OS=Homo sapiens GN=OPALIN
Q96PN7	4	TREF1_HUMAN Transcriptional-regulating factor 1 OS=Homo sapiens GN=TRERF1 PE=1 SV=1
Q96PN7-2	4	TREF1_HUMAN Isoform 2 of Transcriptional-regulating factor 1 OS=Homo sapiens GN=TRERF1
Q96PN7-3	4	TREF1_HUMAN Isoform 3 of Transcriptional-regulating factor 1 OS=Homo sapiens GN=TRERF1
Q96PN7-4	4	TREF1_HUMAN Isoform 4 of Transcriptional-regulating factor 1 OS=Homo sapiens GN=TRERF1
Q96PN7-5	4	TREF1_HUMAN Isoform 5 of Transcriptional-regulating factor 1 OS=Homo sapiens GN=TRERF1
Q96Q77	4	CIB3_HUMAN Calcium and integrin-binding family member 3 OS=Homo sapiens GN=CIB3 PE=1 SV=3
Q96Q77-2	4	CIB3_HUMAN Isoform 2 of Calcium and integrin-binding family member 3 OS=Homo sapiens GN=CIB3
Q96QU6	4	1A1L1_HUMAN 1-aminocyclopropane-1-carboxylate synthase-like protein 1 OS=Homo sapiens GN=ACCS PE=2 SV=1
Q96S21-2	4	RB40C_HUMAN Isoform 2 of Ras-related protein Rab-40C OS=Homo sapiens GN=RAB40C
Q99502	4	EYA1_HUMAN Eyes absent homolog 1 OS=Homo sapiens GN=EYA1 PE=1 SV=2
Q99502-3	4	EYA1_HUMAN Isoform EYA1D of Eyes absent homolog 1 OS=Homo sapiens GN=EYA1
Q9BYH1	4	SE6L1_HUMAN Seizure 6-like protein OS=Homo sapiens GN=SEZ6L PE=1 SV=1
Q9BYH1-2	4	SE6L1_HUMAN Isoform 1 of Seizure 6-like protein OS=Homo sapiens GN=SEZ6L
Q9BYH1-3	4	SE6L1_HUMAN Isoform 2 of Seizure 6-like protein OS=Homo sapiens GN=SEZ6L
Q9BYH1-4	4	SE6L1_HUMAN Isoform 3 of Seizure 6-like protein OS=Homo sapiens GN=SEZ6L
Q9BYH1-5	4	SE6L1_HUMAN Isoform 5 of Seizure 6-like protein OS=Homo sapiens GN=SEZ6L
Q9BYH1-6	4	SE6L1_HUMAN Isoform 6 of Seizure 6-like protein OS=Homo sapiens GN=SEZ6L
Q9BYH1-7	4	SE6L1_HUMAN Isoform 7 of Seizure 6-like protein OS=Homo sapiens GN=SEZ6L
Q9H0E7	4	UBP44_HUMAN Ubiquitin carboxyl-terminal hydrolase 44 OS=Homo sapiens GN=USP44 PE=1 SV=2
Q9H115	4	SNAB_HUMAN Beta-soluble NSF attachment protein OS=Homo sapiens GN=NAPB PE=1 SV=2
Q9H115-2	4	SNAB_HUMAN Isoform 2 of Beta-soluble NSF attachment protein OS=Homo sapiens GN=NAPB
Q9H115-3	4	SNAB_HUMAN Isoform 3 of Beta-soluble NSF attachment protein OS=Homo sapiens GN=NAPB
Q9H714-3	4	K226L_HUMAN Isoform 2 of Uncharacterized protein KIAA0226-like OS=Homo sapiens GN=KIAA0226L
Q9H714-6	4	K226L_HUMAN Isoform 6 of Uncharacterized protein KIAA0226-like OS=Homo sapiens GN=KIAA0226L
Q9NPC3	4	CIP1_HUMAN E3 ubiquitin-protein ligase CCNB1IP1 OS=Homo sapiens GN=CCNB1IP1 PE=1 SV=1
Q9NTK5	4	OLA1_HUMAN Obg-like ATPase 1 OS=Homo sapiens GN=OLA1 PE=1 SV=2
Q9NTK5-3	4	OLA1_HUMAN Isoform 3 of Obg-like ATPase 1 OS=Homo sapiens GN=OLA1
Q9UBQ7	4	GRHPR_HUMAN Glyoxylate reductase/hydroxypyruvate reductase OS=Homo sapiens GN=GRHPR PE=1 SV=1
Q9UPU9	4	SMAG1_HUMAN Protein Smaug homolog 1 OS=Homo sapiens GN=SAMD4A PE=1 SV=3
Q9UPU9-2	4	SMAG1_HUMAN Isoform 2 of Protein Smaug homolog 1 OS=Homo sapiens GN=SAMD4A
Q9UPU9-3	4	SMAG1_HUMAN Isoform 3 of Protein Smaug homolog 1 OS=Homo sapiens GN=SAMD4A
Q9Y2D5-5	4	AKAP2_HUMAN Isoform 3 of A-kinase anchor protein 2 OS=Homo sapiens GN=AKAP2
Q9Y2D5-7	4	AKAP2_HUMAN Isoform 5 of A-kinase anchor protein 2 OS=Homo sapiens GN=AKAP2
Q9Y4X5	4	ARI1_HUMAN E3 ubiquitin-protein ligase ARIH1 OS=Homo sapiens GN=ARIH1 PE=1 SV=2
Q9Y6B6	4	SAR1B_HUMAN GTP-binding protein SAR1b OS=Homo sapiens GN=SAR1B PE=1 SV=1
R4GMY9	4	R4GMY9_HUMAN Myelin transcription factor 1-like protein (Fragment) OS=Homo sapiens GN=MYT1L PE=4 SV=1
V9GY11	4	V9GY11_HUMAN 28S ribosomal protein S29, mitochondrial (Fragment) OS=Homo sapiens GN=DAP3 PE=1 SV=1
V9GYF8	4	V9GYF8_HUMAN Rab GDP dissociation inhibitor beta (Fragment) OS=Homo sapiens GN=GDI2 PE=1 SV=1
V9GYJ7	4	V9GYJ7_HUMAN Rab GDP dissociation inhibitor beta (Fragment) OS=Homo sapiens GN=GDI2 PE=1 SV=4
V9GYJ9	4	V9GYJ9_HUMAN 28S ribosomal protein S29, mitochondrial (Fragment) OS=Homo sapiens GN=DAP3 PE=1 SV=4
V9GYL9	4	V9GYL9_HUMAN 28S ribosomal protein S29, mitochondrial (Fragment) OS=Homo sapiens GN=DAP3 PE=1 SV=1
V9GYP0	4	V9GYP0_HUMAN 25-hydroxyvitamin D-1 alpha hydroxylase, mitochondrial (Fragment) OS=Homo sapiens GN=CYP27B1 PE=4 SV=1
X6R3N0	4	X6R3N0_HUMAN Long-chain fatty acid transport protein 3 OS=Homo sapiens GN=SLC27A3 PE=4 SV=1
A0A075B716	3	A0A075B716_HUMAN 40S ribosomal protein S17 OS=Homo sapiens GN=RPS17 PE=1 SV=1
A0A075B7A0	3	A0A075B7A0_HUMAN 60S ribosomal protein L18 OS=Homo sapiens GN=RPL18 PE=1 SV=1
A0A087WYY5	3	A0A087WYY5_HUMAN Serine/threonine-protein phosphatase OS=Homo sapiens GN=PPP1CC PE=1 SV=1
A0A0A0MR29	3	A0A0A0MR29_HUMAN Zinc finger protein GLI2 OS=Homo sapiens GN=GLI2 PE=4 SV=1
A0A0A0MS18	3	A0A0A0MS18_HUMAN DNA repair protein RAD51 homolog 2 OS=Homo sapiens GN=RAD51B PE=4 SV=1
A0A0A0MSN7	3	A0A0A0MSN7_HUMAN Protein arginine N-methyltransferase 3 OS=Homo sapiens GN=PRMT3 PE=4 SV=1
A0A0A0MSS3	3	A0A0A0MSS3_HUMAN SLAIN motif-containing protein 1 OS=Homo sapiens GN=SLAIN1 PE=4 SV=1
A0A0A0MTI6	3	A0A0A0MTI6_HUMAN ELOVL family member 5, elongation of long chain fatty acids (FEN1/Elo2, SUR4/Elo3-like, yeast), isoform CRA_d OS=Homo sapiens GN=ELOVL5 PE=4 SV=1
A0A0A6YYI0	3	A0A0A6YYI0_HUMAN Nucleosome assembly protein 1-like 1 OS=Homo sapiens GN=NAP1L1 PE=4 SV=1
A0FGR9	3	ESYT3_HUMAN Extended synaptotagmin-3 OS=Homo sapiens GN=ESYT3 PE=1 SV=1
A0FGR9-2	3	ESYT3_HUMAN Isoform 2 of Extended synaptotagmin-3 OS=Homo sapiens GN=ESYT3
A6NHC0	3	CAN8_HUMAN Calpain-8 OS=Homo sapiens GN=CAPN8 PE=2 SV=3
A6NIW5	3	A6NIW5_HUMAN Peroxiredoxin 2, isoform CRA_a OS=Homo sapiens GN=PRDX2 PE=4 SV=2
A6NP24	3	A6NP24_HUMAN Quinone oxidoreductase (Fragment) OS=Homo sapiens GN=CRYZ PE=1 SV=1
A6PW80	3	A6PW80_HUMAN Elongation factor 1-alpha 1 (Fragment) OS=Homo sapiens GN=EEF1A1 PE=4 SV=4
A8MU27	3	A8MU27_HUMAN Small ubiquitin-related modifier 3 OS=Homo sapiens GN=SUMO3 PE=1 SV=1
A8MUA9	3	A8MUA9_HUMAN SMT3 suppressor of mif two 3 homolog 3 (Yeast), isoform CRA_d OS=Homo sapiens GN=SUMO3 PE=4 SV=1
B4DF77	3	B4DF77_HUMAN Phosphofurin acidic cluster sorting protein 1 OS=Homo sapiens GN=PACS1 PE=2 SV=1
B7Z9C2	3	B7Z9C2_HUMAN Nucleosome assembly protein 1-like 1 OS=Homo sapiens GN=NAP1L1 PE=2 SV=1
B8ZZB7	3	B8ZZB7_HUMAN Sterile alpha motif domain-containing protein 12 OS=Homo sapiens GN=SAMD12 PE=4 SV=1
B9ZVP7	3	B9ZVP7_HUMAN 60S ribosomal protein L23 OS=Homo sapiens GN=RPL23 PE=1 SV=1
C9J338	3	C9J338_HUMAN TRAF2 and NCK-interacting protein kinase (Fragment) OS=Homo sapiens GN=TNIK PE=1 SV=1
C9J591	3	C9J591_HUMAN Rho guanine nucleotide exchange factor 5 (Fragment) OS=Homo sapiens GN=ARHGEF5 PE=1 SV=1
C9JD32	3	C9JD32_HUMAN 60S ribosomal protein L23 (Fragment) OS=Homo sapiens GN=RPL23 PE=1 SV=1
C9JDL2	3	C9JDL2_HUMAN Tubulin alpha-4A chain (Fragment) OS=Homo sapiens GN=TUBA4A PE=1 SV=4
C9JLN6	3	C9JLN6_HUMAN Asparagine synthetase [glutamine-hydrolyzing] (Fragment) OS=Homo sapiens GN=ASNS PE=1 SV=1
C9JNP8	3	C9JNP8_HUMAN Presenilins-associated rhomboid-like protein, mitochondrial OS=Homo sapiens GN=PARL PE=4 SV=1
C9JS84	3	C9JS84_HUMAN Oxysterol-binding protein 2 (Fragment) OS=Homo sapiens GN=OSBP2 PE=1 SV=4
D6R997	3	D6R997_HUMAN Coatomer subunit beta&apos; (Fragment) OS=Homo sapiens GN=COPB2 PE=1 SV=4
D6R9R5	3	D6R9R5_HUMAN GTP-binding protein SAR1b (Fragment) OS=Homo sapiens GN=SAR1B PE=1 SV=4
D6RAT0	3	D6RAT0_HUMAN 40S ribosomal protein S3a OS=Homo sapiens GN=RPS3A PE=3 SV=1
D6RBG7	3	D6RBG7_HUMAN Coatomer subunit beta&apos; (Fragment) OS=Homo sapiens GN=COPB2 PE=1 SV=1
D6RBT6	3	D6RBT6_HUMAN Coatomer subunit beta&apos; (Fragment) OS=Homo sapiens GN=COPB2 PE=1 SV=1
D6RBZ7	3	D6RBZ7_HUMAN Coatomer subunit beta&apos; (Fragment) OS=Homo sapiens GN=COPB2 PE=1 SV=1
D6RC14	3	D6RC14_HUMAN 39S ribosomal protein L3, mitochondrial (Fragment) OS=Homo sapiens GN=MRPL3 PE=1 SV=1
D6RCL6	3	D6RCL6_HUMAN Coatomer subunit beta&apos; (Fragment) OS=Homo sapiens GN=COPB2 PE=1 SV=1
E7END7	3	E7END7_HUMAN Ras-related protein Rab-1A OS=Homo sapiens GN=RAB1A PE=1 SV=1
E7ENS2	3	E7ENS2_HUMAN Menin (Fragment) OS=Homo sapiens GN=MEN1 PE=4 SV=1
E7EPT4	3	E7EPT4_HUMAN NADH dehydrogenase [ubiquinone] flavoprotein 2, mitochondrial OS=Homo sapiens GN=NDUFV2 PE=1 SV=1
E7EQM5	3	E7EQM5_HUMAN Eyes absent homolog 1 OS=Homo sapiens GN=EYA1 PE=4 SV=1
E9PDB0	3	E9PDB0_HUMAN WD repeat-containing protein 49 OS=Homo sapiens GN=WDR49 PE=4 SV=1
E9PF06	3	E9PF06_HUMAN 39S ribosomal protein L3, mitochondrial (Fragment) OS=Homo sapiens GN=MRPL3 PE=1 SV=1
E9PFI5	3	E9PFI5_HUMAN 40S ribosomal protein S3a OS=Homo sapiens GN=RPS3A PE=1 SV=1
E9PJV8	3	E9PJV8_HUMAN Elongation factor 1-delta (Fragment) OS=Homo sapiens GN=EEF1D PE=1 SV=1
E9PKH7	3	E9PKH7_HUMAN Elongation factor 1-delta (Fragment) OS=Homo sapiens GN=EEF1D PE=1 SV=1
E9PKZ0	3	E9PKZ0_HUMAN 60S ribosomal protein L8 (Fragment) OS=Homo sapiens GN=RPL8 PE=1 SV=1
E9PLG2	3	E9PLG2_HUMAN 26S protease regulatory subunit 6A (Fragment) OS=Homo sapiens GN=PSMC3 PE=1 SV=3
E9PLP5	3	E9PLP5_HUMAN Sterile alpha motif domain-containing protein 12 (Fragment) OS=Homo sapiens GN=SAMD12 PE=4 SV=1
E9PMD7	3	E9PMD7_HUMAN Serine/threonine-protein phosphatase (Fragment) OS=Homo sapiens GN=PPP1CA PE=1 SV=1
E9PN56	3	E9PN56_HUMAN Elongation factor 1-delta (Fragment) OS=Homo sapiens GN=EEF1D PE=1 SV=4
E9PN71	3	E9PN71_HUMAN Elongation factor 1-delta (Fragment) OS=Homo sapiens GN=EEF1D PE=1 SV=1
E9PN91	3	E9PN91_HUMAN Elongation factor 1-delta OS=Homo sapiens GN=EEF1D PE=1 SV=1
E9PNC8	3	E9PNC8_HUMAN Elongation factor 1-delta (Fragment) OS=Homo sapiens GN=EEF1D PE=1 SV=1
E9PNZ6	3	E9PNZ6_HUMAN Zinc finger protein 34 (Fragment) OS=Homo sapiens GN=ZNF34 PE=4 SV=1
E9PPY1	3	E9PPY1_HUMAN Elongation factor 1-delta (Fragment) OS=Homo sapiens GN=EEF1D PE=1 SV=1
E9PQ35	3	E9PQ35_HUMAN T-complex protein 1 subunit gamma (Fragment) OS=Homo sapiens GN=CCT3 PE=1 SV=1
E9PRC8	3	E9PRC8_HUMAN T-complex protein 1 subunit gamma (Fragment) OS=Homo sapiens GN=CCT3 PE=1 SV=1
E9PS23	3	E9PS23_HUMAN Cofilin-1 (Fragment) OS=Homo sapiens GN=CFL1 PE=1 SV=4
E9PS65	3	E9PS65_HUMAN Heat shock cognate 71 kDa protein (Fragment) OS=Homo sapiens GN=HSPA8 PE=1 SV=1
E9PSF4	3	E9PSF4_HUMAN 40S ribosomal protein S3 OS=Homo sapiens GN=RPS3 PE=1 SV=1
F2Z2W8	3	F2Z2W8_HUMAN Selenium-binding protein 1 OS=Homo sapiens GN=SELENBP1 PE=4 SV=1
F2Z3K8	3	F2Z3K8_HUMAN Dystrophin-related protein 2 OS=Homo sapiens GN=DRP2 PE=4 SV=1
F5GWW2	3	F5GWW2_HUMAN L-lactate dehydrogenase A chain OS=Homo sapiens GN=LDHA PE=4 SV=1
F5GXC7	3	F5GXC7_HUMAN L-lactate dehydrogenase A chain OS=Homo sapiens GN=LDHA PE=1 SV=1
F5GY73	3	F5GY73_HUMAN Activating transcription factor 7-interacting protein 2 OS=Homo sapiens GN=ATF7IP2 PE=4 SV=1
F5H157	3	F5H157_HUMAN Ras-related protein Rab-35 (Fragment) OS=Homo sapiens GN=RAB35 PE=1 SV=1
F5H5F3	3	F5H5F3_HUMAN V-type proton ATPase subunit a (Fragment) OS=Homo sapiens GN=ATP6V0A2 PE=1 SV=1
F5H783	3	F5H783_HUMAN Stress-induced-phosphoprotein 1 OS=Homo sapiens GN=STIP1 PE=1 SV=1
F5H8H6	3	F5H8H6_HUMAN L-lactate dehydrogenase A chain OS=Homo sapiens GN=LDHA PE=1 SV=1
F5H8J2	3	F5H8J2_HUMAN Uncharacterized protein OS=Homo sapiens GN=P4HB PE=1 SV=1
F8VPE8	3	F8VPE8_HUMAN 60S acidic ribosomal protein P0 (Fragment) OS=Homo sapiens GN=RPLP0 PE=1 SV=1
F8VR77	3	F8VR77_HUMAN Proliferation-associated protein 2G4 OS=Homo sapiens GN=PA2G4 PE=1 SV=1
F8VUA6	3	F8VUA6_HUMAN 60S ribosomal protein L18 (Fragment) OS=Homo sapiens GN=RPL18 PE=1 SV=1
F8VV59	3	F8VV59_HUMAN Nucleosome assembly protein 1-like 1 OS=Homo sapiens GN=NAP1L1 PE=1 SV=1
F8VYV2	3	F8VYV2_HUMAN 60S ribosomal protein L18 OS=Homo sapiens GN=RPL18 PE=1 SV=1
F8W0A3	3	F8W0A3_HUMAN Proliferation-associated protein 2G4 (Fragment) OS=Homo sapiens GN=PA2G4 PE=1 SV=1
F8W118	3	F8W118_HUMAN Nucleosome assembly protein 1-like 1 (Fragment) OS=Homo sapiens GN=NAP1L1 PE=1 SV=1
F8W1G6	3	F8W1G6_HUMAN Poly(rC)-binding protein 2 (Fragment) OS=Homo sapiens GN=PCBP2 PE=1 SV=2
F8WCR4	3	F8WCR4_HUMAN Selenium-binding protein 1 OS=Homo sapiens GN=SELENBP1 PE=1 SV=1
F8WCR6	3	F8WCR6_HUMAN AP-4 complex subunit mu-1 OS=Homo sapiens GN=AP4M1 PE=4 SV=1
F8WDR3	3	F8WDR3_HUMAN AP-4 complex subunit mu-1 OS=Homo sapiens GN=AP4M1 PE=4 SV=1
G3V1A1	3	G3V1A1_HUMAN 60S ribosomal protein L8 OS=Homo sapiens GN=RPL8 PE=4 SV=1
G3V295	3	G3V295_HUMAN Proteasome subunit alpha type OS=Homo sapiens GN=PSMA6 PE=1 SV=1
G3V2A3	3	G3V2A3_HUMAN Tubulin beta-3 chain (Fragment) OS=Homo sapiens GN=TUBB3 PE=1 SV=1
G3V3C8	3	G3V3C8_HUMAN DNA repair protein XRCC3 (Fragment) OS=Homo sapiens GN=XRCC3 PE=1 SV=1
G3V3H9	3	G3V3H9_HUMAN DNA repair protein XRCC3 (Fragment) OS=Homo sapiens GN=XRCC3 PE=1 SV=1
G3V3I1	3	G3V3I1_HUMAN Proteasome subunit alpha type OS=Homo sapiens GN=PSMA6 PE=1 SV=1
G3V4N7	3	G3V4N7_HUMAN Creatine kinase B-type (Fragment) OS=Homo sapiens GN=CKB PE=1 SV=1
G3V5Z7	3	G3V5Z7_HUMAN Proteasome subunit alpha type OS=Homo sapiens GN=PSMA6 PE=1 SV=1
H0Y6K1	3	H0Y6K1_HUMAN AP-4 complex subunit mu-1 (Fragment) OS=Homo sapiens GN=AP4M1 PE=4 SV=1
H0Y9C1	3	H0Y9C1_HUMAN CCR4-NOT transcription complex subunit 6-like (Fragment) OS=Homo sapiens GN=CNOT6L PE=1 SV=1
H0Y9F3	3	H0Y9F3_HUMAN DNA transposase THAP9 (Fragment) OS=Homo sapiens GN=THAP9 PE=4 SV=1
H0Y9Z5	3	H0Y9Z5_HUMAN CCR4-NOT transcription complex subunit 6-like (Fragment) OS=Homo sapiens GN=CNOT6L PE=1 SV=1
H0YDQ2	3	H0YDQ2_HUMAN Sterile alpha motif domain-containing protein 12 (Fragment) OS=Homo sapiens GN=SAMD12 PE=4 SV=1
H0YE58	3	H0YE58_HUMAN Elongation factor 1-delta (Fragment) OS=Homo sapiens GN=EEF1D PE=1 SV=1
H0YEJ0	3	H0YEJ0_HUMAN Sterile alpha motif domain-containing protein 12 (Fragment) OS=Homo sapiens GN=SAMD12 PE=4 SV=1
H0YFT5	3	H0YFT5_HUMAN Fermitin family homolog 3 (Fragment) OS=Homo sapiens GN=FERMT3 PE=1 SV=1
H0YHC3	3	H0YHC3_HUMAN Nucleosome assembly protein 1-like 1 (Fragment) OS=Homo sapiens GN=NAP1L1 PE=1 SV=1
H0YKC5	3	H0YKC5_HUMAN Deoxyuridine 5&apos;-triphosphate nucleotidohydrolase, mitochondrial (Fragment) OS=Homo sapiens GN=DUT PE=1 SV=1
H0YL19	3	H0YL19_HUMAN WD repeat-containing protein 61 OS=Homo sapiens GN=WDR61 PE=1 SV=1
H0YM31	3	H0YM31_HUMAN Phosphoenolpyruvate carboxykinase [GTP], mitochondrial OS=Homo sapiens GN=PCK2 PE=1 SV=2
H0YM61	3	H0YM61_HUMAN Transient receptor potential cation channel subfamily M member 1 (Fragment) OS=Homo sapiens GN=TRPM1 PE=4 SV=1
H0YN81	3	H0YN81_HUMAN WD repeat-containing protein 61 (Fragment) OS=Homo sapiens GN=WDR61 PE=1 SV=1
H0YN88	3	H0YN88_HUMAN 40S ribosomal protein S17 OS=Homo sapiens GN=RPS17 PE=1 SV=1
H0YNW5	3	H0YNW5_HUMAN Deoxyuridine 5&apos;-triphosphate nucleotidohydrolase, mitochondrial OS=Homo sapiens GN=DUT PE=1 SV=1
H3BPC9	3	H3BPC9_HUMAN Activating transcription factor 7-interacting protein 2 OS=Homo sapiens GN=ATF7IP2 PE=4 SV=1
H3BQF1	3	H3BQF1_HUMAN Adenine phosphoribosyltransferase (Fragment) OS=Homo sapiens GN=APRT PE=1 SV=4
H7BZH4	3	H7BZH4_HUMAN Long-chain fatty acid transport protein 3 (Fragment) OS=Homo sapiens GN=SLC27A3 PE=4 SV=1
H7BZK5	3	H7BZK5_HUMAN Gamma-glutamylcyclotransferase (Fragment) OS=Homo sapiens GN=GGCT PE=1 SV=1
I3L0S1	3	I3L0S1_HUMAN Phosphoribosyl pyrophosphate synthase-associated protein 2 (Fragment) OS=Homo sapiens GN=PRPSAP2 PE=1 SV=1
I3L312	3	I3L312_HUMAN Protein disulfide-isomerase (Fragment) OS=Homo sapiens GN=P4HB PE=1 SV=2
I3L3D5	3	I3L3D5_HUMAN Profilin-1 (Fragment) OS=Homo sapiens GN=PFN1 PE=1 SV=1
I3L3P5	3	I3L3P5_HUMAN Protein disulfide-isomerase (Fragment) OS=Homo sapiens GN=P4HB PE=1 SV=1
I3L3U6	3	I3L3U6_HUMAN Protein disulfide-isomerase (Fragment) OS=Homo sapiens GN=P4HB PE=1 SV=1
I3L4G9	3	I3L4G9_HUMAN Phosphoribosyl pyrophosphate synthase-associated protein 2 (Fragment) OS=Homo sapiens GN=PRPSAP2 PE=1 SV=1
I3L532	3	I3L532_HUMAN Myosin light chain 4 (Fragment) OS=Homo sapiens GN=MYL4 PE=1 SV=1
I3NI20	3	I3NI20_HUMAN Adenylate cyclase type 9 (Fragment) OS=Homo sapiens GN=ADCY9 PE=3 SV=1
J3KRX2	3	J3KRX2_HUMAN Zinc transporter ZIP11 (Fragment) OS=Homo sapiens GN=SLC39A11 PE=4 SV=1
J3KS66	3	J3KS66_HUMAN Zinc transporter ZIP11 (Fragment) OS=Homo sapiens GN=SLC39A11 PE=4 SV=1
J3KT29	3	J3KT29_HUMAN 60S ribosomal protein L23 OS=Homo sapiens GN=RPL23 PE=1 SV=1
J3KTN0	3	J3KTN0_HUMAN Eukaryotic initiation factor 4A-I (Fragment) OS=Homo sapiens GN=EIF4A1 PE=1 SV=1
J3QS49	3	J3QS49_HUMAN Zinc transporter ZIP11 OS=Homo sapiens GN=SLC39A11 PE=4 SV=1
J3QSF1	3	J3QSF1_HUMAN Probable ATP-dependent RNA helicase DDX5 (Fragment) OS=Homo sapiens GN=DDX5 PE=1 SV=1
J3QSF4	3	J3QSF4_HUMAN Ras-related protein Rab-15 (Fragment) OS=Homo sapiens GN=RAB15 PE=1 SV=1
K7EJB9	3	K7EJB9_HUMAN Calreticulin (Fragment) OS=Homo sapiens GN=CALR PE=1 SV=1
K7ELW0	3	K7ELW0_HUMAN Protein DJ-1 OS=Homo sapiens GN=PARK7 PE=1 SV=1
K7EM90	3	K7EM90_HUMAN Enolase (Fragment) OS=Homo sapiens GN=ENO1 PE=1 SV=1
K7EPY4	3	K7EPY4_HUMAN Glucose-6-phosphate isomerase (Fragment) OS=Homo sapiens GN=GPI PE=1 SV=4
K7ESH0	3	K7ESH0_HUMAN Zinc finger protein 283 OS=Homo sapiens GN=ZNF283 PE=4 SV=1
M0QX14	3	M0QX14_HUMAN Tubulin beta-4A chain OS=Homo sapiens GN=TUBB4A PE=4 SV=1
M0QY37	3	M0QY37_HUMAN Tubulin beta-4A chain OS=Homo sapiens GN=TUBB4A PE=4 SV=1
M0QYM7	3	M0QYM7_HUMAN Tubulin beta-4A chain (Fragment) OS=Homo sapiens GN=TUBB4A PE=4 SV=4
M0R042	3	M0R042_HUMAN Tubulin beta-4A chain (Fragment) OS=Homo sapiens GN=TUBB4A PE=3 SV=1
M0R0F0	3	M0R0F0_HUMAN 40S ribosomal protein S5 (Fragment) OS=Homo sapiens GN=RPS5 PE=1 SV=1
M0R0R2	3	M0R0R2_HUMAN 40S ribosomal protein S5 OS=Homo sapiens GN=RPS5 PE=1 SV=1
M0R0X0	3	M0R0X0_HUMAN Tubulin beta-4A chain OS=Homo sapiens GN=TUBB4A PE=4 SV=1
M0R210	3	M0R210_HUMAN 40S ribosomal protein S16 OS=Homo sapiens GN=RPS16 PE=3 SV=1
M0R3H0	3	M0R3H0_HUMAN 40S ribosomal protein S16 OS=Homo sapiens GN=RPS16 PE=1 SV=1
O43463	3	SUV91_HUMAN Histone-lysine N-methyltransferase SUV39H1 OS=Homo sapiens GN=SUV39H1 PE=1 SV=1
O43463-2	3	SUV91_HUMAN Isoform 2 of Histone-lysine N-methyltransferase SUV39H1 OS=Homo sapiens GN=SUV39H1
O60678	3	ANM3_HUMAN Protein arginine N-methyltransferase 3 OS=Homo sapiens GN=PRMT3 PE=1 SV=3
O60678-2	3	ANM3_HUMAN Isoform 2 of Protein arginine N-methyltransferase 3 OS=Homo sapiens GN=PRMT3
P02458-3	3	CO2A1_HUMAN Isoform 3 of Collagen alpha-1(II) chain OS=Homo sapiens GN=COL2A1
P06748-3	3	NPM_HUMAN Isoform 3 of Nucleophosmin OS=Homo sapiens GN=NPM1
P08708	3	RS17_HUMAN 40S ribosomal protein S17 OS=Homo sapiens GN=RPS17 PE=1 SV=2
P0C7P4	3	UCRIL_HUMAN Putative cytochrome b-c1 complex subunit Rieske-like protein 1 OS=Homo sapiens GN=UQCRFS1P1 PE=5 SV=1
P0CG38	3	POTEI_HUMAN POTE ankyrin domain family member I OS=Homo sapiens GN=POTEI PE=3 SV=1
P0CW22	3	RS17L_HUMAN 40S ribosomal protein S17-like OS=Homo sapiens GN=RPS17L PE=1 SV=1
P17066	3	HSP76_HUMAN Heat shock 70 kDa protein 6 OS=Homo sapiens GN=HSPA6 PE=1 SV=2
P19404	3	NDUV2_HUMAN NADH dehydrogenase [ubiquinone] flavoprotein 2, mitochondrial OS=Homo sapiens GN=NDUFV2 PE=1 SV=2
P19474	3	RO52_HUMAN E3 ubiquitin-protein ligase TRIM21 OS=Homo sapiens GN=TRIM21 PE=1 SV=1
P19474-2	3	RO52_HUMAN Isoform 2 of E3 ubiquitin-protein ligase TRIM21 OS=Homo sapiens GN=TRIM21
P25398	3	RS12_HUMAN 40S ribosomal protein S12 OS=Homo sapiens GN=RPS12 PE=1 SV=3
P25787	3	PSA2_HUMAN Proteasome subunit alpha type-2 OS=Homo sapiens GN=PSMA2 PE=1 SV=2
P30044-4	3	PRDX5_HUMAN Isoform 4 of Peroxiredoxin-5, mitochondrial OS=Homo sapiens GN=PRDX5
P31150	3	GDIA_HUMAN Rab GDP dissociation inhibitor alpha OS=Homo sapiens GN=GDI1 PE=1 SV=2
P31946-2	3	1433B_HUMAN Isoform Short of 14-3-3 protein beta/alpha OS=Homo sapiens GN=YWHAB
P33316	3	DUT_HUMAN Deoxyuridine 5&apos;-triphosphate nucleotidohydrolase, mitochondrial OS=Homo sapiens GN=DUT PE=1 SV=4
P33316-2	3	DUT_HUMAN Isoform 2 of Deoxyuridine 5&apos;-triphosphate nucleotidohydrolase, mitochondrial OS=Homo sapiens GN=DUT
P35236	3	PTN7_HUMAN Tyrosine-protein phosphatase non-receptor type 7 OS=Homo sapiens GN=PTPN7 PE=1 SV=3
P35236-3	3	PTN7_HUMAN Isoform 3 of Tyrosine-protein phosphatase non-receptor type 7 OS=Homo sapiens GN=PTPN7
P46782	3	RS5_HUMAN 40S ribosomal protein S5 OS=Homo sapiens GN=RPS5 PE=1 SV=4
P51878	3	CASP5_HUMAN Caspase-5 OS=Homo sapiens GN=CASP5 PE=1 SV=3
P51878-5	3	CASP5_HUMAN Isoform 5 of Caspase-5 OS=Homo sapiens GN=CASP5
P55209-3	3	NP1L1_HUMAN Isoform 3 of Nucleosome assembly protein 1-like 1 OS=Homo sapiens GN=NAP1L1
P55854-2	3	SUMO3_HUMAN Isoform 2 of Small ubiquitin-related modifier 3 OS=Homo sapiens GN=SUMO3
P56915	3	GSC_HUMAN Homeobox protein goosecoid OS=Homo sapiens GN=GSC PE=1 SV=2
P59190	3	RAB15_HUMAN Ras-related protein Rab-15 OS=Homo sapiens GN=RAB15 PE=1 SV=1
P60866	3	RS20_HUMAN 40S ribosomal protein S20 OS=Homo sapiens GN=RPS20 PE=1 SV=1
P60866-2	3	RS20_HUMAN Isoform 2 of 40S ribosomal protein S20 OS=Homo sapiens GN=RPS20
P60880-2	3	SNP25_HUMAN Isoform 2 of Synaptosomal-associated protein 25 OS=Homo sapiens GN=SNAP25
P60900	3	PSA6_HUMAN Proteasome subunit alpha type-6 OS=Homo sapiens GN=PSMA6 PE=1 SV=1
P60900-2	3	PSA6_HUMAN Isoform 2 of Proteasome subunit alpha type-6 OS=Homo sapiens GN=PSMA6
P61088	3	UBE2N_HUMAN Ubiquitin-conjugating enzyme E2 N OS=Homo sapiens GN=UBE2N PE=1 SV=1
P62081	3	RS7_HUMAN 40S ribosomal protein S7 OS=Homo sapiens GN=RPS7 PE=1 SV=1
P62136-3	3	PP1A_HUMAN Isoform 3 of Serine/threonine-protein phosphatase PP1-alpha catalytic subunit OS=Homo sapiens GN=PPP1CA
P62424	3	RL7A_HUMAN 60S ribosomal protein L7a OS=Homo sapiens GN=RPL7A PE=1 SV=2
P62820-2	3	RAB1A_HUMAN Isoform 2 of Ras-related protein Rab-1A OS=Homo sapiens GN=RAB1A
P62917	3	RL8_HUMAN 60S ribosomal protein L8 OS=Homo sapiens GN=RPL8 PE=1 SV=2
P62937-2	3	PPIA_HUMAN Isoform 2 of Peptidyl-prolyl cis-trans isomerase A OS=Homo sapiens GN=PPIA
Q01105	3	SET_HUMAN Protein SET OS=Homo sapiens GN=SET PE=1 SV=3
Q01105-2	3	SET_HUMAN Isoform 2 of Protein SET OS=Homo sapiens GN=SET
Q01105-3	3	SET_HUMAN Isoform 3 of Protein SET OS=Homo sapiens GN=SET
Q01105-4	3	SET_HUMAN Isoform 4 of Protein SET OS=Homo sapiens GN=SET
Q08257-2	3	QOR_HUMAN Isoform 2 of Quinone oxidoreductase OS=Homo sapiens GN=CRYZ
Q08257-3	3	QOR_HUMAN Isoform 3 of Quinone oxidoreductase OS=Homo sapiens GN=CRYZ
Q13616	3	CUL1_HUMAN Cullin-1 OS=Homo sapiens GN=CUL1 PE=1 SV=2
Q14CB8	3	RHG19_HUMAN Rho GTPase-activating protein 19 OS=Homo sapiens GN=ARHGAP19 PE=2 SV=1
Q14CB8-2	3	RHG19_HUMAN Isoform 2 of Rho GTPase-activating protein 19 OS=Homo sapiens GN=ARHGAP19
Q14CB8-3	3	RHG19_HUMAN Isoform 3 of Rho GTPase-activating protein 19 OS=Homo sapiens GN=ARHGAP19
Q14CB8-7	3	RHG19_HUMAN Isoform 7 of Rho GTPase-activating protein 19 OS=Homo sapiens GN=ARHGAP19
Q15286	3	RAB35_HUMAN Ras-related protein Rab-35 OS=Homo sapiens GN=RAB35 PE=1 SV=1
Q16584-2	3	M3K11_HUMAN Isoform 2 of Mitogen-activated protein kinase kinase kinase 11 OS=Homo sapiens GN=MAP3K11
Q3KNT7	3	NSN5B_HUMAN Putative NOL1/NOP2/Sun domain family member 5B OS=Homo sapiens GN=NSUN5P1 PE=5 SV=1
Q3KNT7-2	3	NSN5B_HUMAN Isoform 2 of Putative NOL1/NOP2/Sun domain family member 5B OS=Homo sapiens GN=NSUN5P1
Q3KNT7-3	3	NSN5B_HUMAN Isoform 3 of Putative NOL1/NOP2/Sun domain family member 5B OS=Homo sapiens GN=NSUN5P1
Q562R1	3	ACTBL_HUMAN Beta-actin-like protein 2 OS=Homo sapiens GN=ACTBL2 PE=1 SV=2
Q587J8	3	KHD3L_HUMAN KHDC3-like protein OS=Homo sapiens GN=KHDC3L PE=2 SV=1
Q58FF6	3	H90B4_HUMAN Putative heat shock protein HSP 90-beta 4 OS=Homo sapiens GN=HSP90AB4P PE=5 SV=1
Q5FVE4-3	3	ACBG2_HUMAN Isoform 3 of Long-chain-fatty-acid--CoA ligase ACSBG2 OS=Homo sapiens GN=ACSBG2
Q5FVE4-4	3	ACBG2_HUMAN Isoform 4 of Long-chain-fatty-acid--CoA ligase ACSBG2 OS=Homo sapiens GN=ACSBG2
Q5JR01	3	Q5JR01_HUMAN Elongation factor 1-alpha 1 (Fragment) OS=Homo sapiens GN=EEF1A1 PE=4 SV=1
Q5JXB2	3	UE2NL_HUMAN Putative ubiquitin-conjugating enzyme E2 N-like OS=Homo sapiens GN=UBE2NL PE=1 SV=1
Q5T946	3	Q5T946_HUMAN Glyoxylate reductase/hydroxypyruvate reductase OS=Homo sapiens GN=GRHPR PE=1 SV=1
Q5U623	3	MCAF2_HUMAN Activating transcription factor 7-interacting protein 2 OS=Homo sapiens GN=ATF7IP2 PE=1 SV=2
Q5U623-2	3	MCAF2_HUMAN Isoform 2 of Activating transcription factor 7-interacting protein 2 OS=Homo sapiens GN=ATF7IP2
Q5VZ89-2	3	DEN4C_HUMAN Isoform 2 of DENN domain-containing protein 4C OS=Homo sapiens GN=DENND4C
Q5VZ89-3	3	DEN4C_HUMAN Isoform 3 of DENN domain-containing protein 4C OS=Homo sapiens GN=DENND4C
Q63ZY6-4	3	NSN5C_HUMAN Isoform 3 of Putative methyltransferase NSUN5C OS=Homo sapiens GN=NSUN5P2
Q63ZY6-5	3	NSN5C_HUMAN Isoform 4 of Putative methyltransferase NSUN5C OS=Homo sapiens GN=NSUN5P2
Q63ZY6-6	3	NSN5C_HUMAN Isoform 5 of Putative methyltransferase NSUN5C OS=Homo sapiens GN=NSUN5P2
Q6IA86	3	ELP2_HUMAN Elongator complex protein 2 OS=Homo sapiens GN=ELP2 PE=1 SV=2
Q6IA86-2	3	ELP2_HUMAN Isoform 2 of Elongator complex protein 2 OS=Homo sapiens GN=ELP2
Q6IA86-3	3	ELP2_HUMAN Isoform 3 of Elongator complex protein 2 OS=Homo sapiens GN=ELP2
Q6IA86-4	3	ELP2_HUMAN Isoform 4 of Elongator complex protein 2 OS=Homo sapiens GN=ELP2
Q6IA86-5	3	ELP2_HUMAN Isoform 5 of Elongator complex protein 2 OS=Homo sapiens GN=ELP2
Q6IA86-6	3	ELP2_HUMAN Isoform 6 of Elongator complex protein 2 OS=Homo sapiens GN=ELP2
Q6VY07	3	PACS1_HUMAN Phosphofurin acidic cluster sorting protein 1 OS=Homo sapiens GN=PACS1 PE=1 SV=2
Q6ZVK8-2	3	NUD18_HUMAN Isoform 2 of 8-oxo-dGDP phosphatase NUDT18 OS=Homo sapiens GN=NUDT18
Q8N1S5	3	S39AB_HUMAN Zinc transporter ZIP11 OS=Homo sapiens GN=SLC39A11 PE=2 SV=3
Q8N1S5-2	3	S39AB_HUMAN Isoform 2 of Zinc transporter ZIP11 OS=Homo sapiens GN=SLC39A11
Q8N271-2	3	PROM2_HUMAN Isoform 2 of Prominin-2 OS=Homo sapiens GN=PROM2
Q8N8I0	3	SAM12_HUMAN Sterile alpha motif domain-containing protein 12 OS=Homo sapiens GN=SAMD12 PE=2 SV=2
Q8ND83	3	SLAI1_HUMAN SLAIN motif-containing protein 1 OS=Homo sapiens GN=SLAIN1 PE=1 SV=3
Q8ND83-2	3	SLAI1_HUMAN Isoform 2 of SLAIN motif-containing protein 1 OS=Homo sapiens GN=SLAIN1
Q8ND83-3	3	SLAI1_HUMAN Isoform 3 of SLAIN motif-containing protein 1 OS=Homo sapiens GN=SLAIN1
Q8ND83-4	3	SLAI1_HUMAN Isoform 4 of SLAIN motif-containing protein 1 OS=Homo sapiens GN=SLAIN1
Q8TDC3-3	3	BRSK1_HUMAN Isoform 3 of Serine/threonine-protein kinase BRSK1 OS=Homo sapiens GN=BRSK1
Q8WU17	3	RN139_HUMAN E3 ubiquitin-protein ligase RNF139 OS=Homo sapiens GN=RNF139 PE=1 SV=1
Q96B60	3	Q96B60_HUMAN 5&apos;-nucleotidase OS=Homo sapiens GN=NT5E PE=2 SV=1
Q96GW1	3	Q96GW1_HUMAN Endoplasmin OS=Homo sapiens GN=HSP90B1 PE=2 SV=1
Q96LI5	3	CNO6L_HUMAN CCR4-NOT transcription complex subunit 6-like OS=Homo sapiens GN=CNOT6L PE=1 SV=2
Q96LI5-2	3	CNO6L_HUMAN Isoform 2 of CCR4-NOT transcription complex subunit 6-like OS=Homo sapiens GN=CNOT6L
Q99497	3	PARK7_HUMAN Protein DJ-1 OS=Homo sapiens GN=PARK7 PE=1 SV=2
Q99502-2	3	EYA1_HUMAN Isoform EYA1B of Eyes absent homolog 1 OS=Homo sapiens GN=EYA1
Q9BYX7	3	ACTBM_HUMAN Putative beta-actin-like protein 3 OS=Homo sapiens GN=POTEKP PE=5 SV=1
Q9C0B0	3	UNK_HUMAN RING finger protein unkempt homolog OS=Homo sapiens GN=UNK PE=1 SV=2
Q9GZS3	3	WDR61_HUMAN WD repeat-containing protein 61 OS=Homo sapiens GN=WDR61 PE=1 SV=1
Q9H029	3	Q9H029_HUMAN GTP-binding protein SAR1b OS=Homo sapiens GN=DKFZp434B2017 PE=2 SV=1
Q9H300	3	PARL_HUMAN Presenilins-associated rhomboid-like protein, mitochondrial OS=Homo sapiens GN=PARL PE=1 SV=2
Q9H300-2	3	PARL_HUMAN Isoform 2 of Presenilins-associated rhomboid-like protein, mitochondrial OS=Homo sapiens GN=PARL
Q9H6Q4	3	NARFL_HUMAN Cytosolic Fe-S cluster assembly factor NARFL OS=Homo sapiens GN=NARFL PE=1 SV=1
Q9H6Q4-3	3	NARFL_HUMAN Isoform 3 of Cytosolic Fe-S cluster assembly factor NARFL OS=Homo sapiens GN=NARFL
Q9H714-1	3	K226L_HUMAN Isoform 3 of Uncharacterized protein KIAA0226-like OS=Homo sapiens GN=KIAA0226L
Q9NXG6	3	P4HTM_HUMAN Transmembrane prolyl 4-hydroxylase OS=Homo sapiens GN=P4HTM PE=1 SV=2
Q9NXG6-2	3	P4HTM_HUMAN Isoform 2 of Transmembrane prolyl 4-hydroxylase OS=Homo sapiens GN=P4HTM
Q9NXG6-3	3	P4HTM_HUMAN Isoform 3 of Transmembrane prolyl 4-hydroxylase OS=Homo sapiens GN=P4HTM
Q9NZT1	3	CALL5_HUMAN Calmodulin-like protein 5 OS=Homo sapiens GN=CALML5 PE=1 SV=2
Q9UH90	3	FBX40_HUMAN F-box only protein 40 OS=Homo sapiens GN=FBXO40 PE=1 SV=2
U3KQ56	3	U3KQ56_HUMAN Glyoxylate reductase/hydroxypyruvate reductase OS=Homo sapiens GN=GRHPR PE=1 SV=1
V9GYA7	3	V9GYA7_HUMAN 28S ribosomal protein S29, mitochondrial (Fragment) OS=Homo sapiens GN=DAP3 PE=1 SV=1
V9GZ03	3	V9GZ03_HUMAN 28S ribosomal protein S29, mitochondrial (Fragment) OS=Homo sapiens GN=DAP3 PE=1 SV=1
V9GZ37	3	V9GZ37_HUMAN Heat shock 70 kDa protein 1A/1B OS=Homo sapiens GN=HSPA1A PE=1 SV=1
X6R5W5	3	X6R5W5_HUMAN DENN domain-containing protein 4C (Fragment) OS=Homo sapiens GN=DENND4C PE=1 SV=1
X6RAE7	3	X6RAE7_HUMAN DENN domain-containing protein 4C (Fragment) OS=Homo sapiens GN=DENND4C PE=1 SV=1
X6RGK9	3	X6RGK9_HUMAN SLAIN motif-containing protein 1 (Fragment) OS=Homo sapiens GN=SLAIN1 PE=1 SV=1
A0A087WT96	2	A0A087WT96_HUMAN E3 ubiquitin-protein ligase ARIH1 (Fragment) OS=Homo sapiens GN=ARIH1 PE=1 SV=1
A0A087WTB0	2	A0A087WTB0_HUMAN DNA repair and recombination protein RAD54-like (Fragment) OS=Homo sapiens GN=RAD54L PE=4 SV=1
A0A087WTI1	2	A0A087WTI1_HUMAN Ras-related protein Rab-1B OS=Homo sapiens GN=RAB1B PE=4 SV=1
A0A087WV77	2	A0A087WV77_HUMAN Ubiquitin-40S ribosomal protein S27a OS=Homo sapiens GN=RPS27A PE=4 SV=1
A0A087WW30	2	A0A087WW30_HUMAN 8-oxo-dGDP phosphatase NUDT18 OS=Homo sapiens GN=NUDT18 PE=3 SV=1
A0A087WZ27	2	A0A087WZ27_HUMAN Zinc finger protein 90 OS=Homo sapiens GN=ZNF90 PE=4 SV=1
A0A0A0MSJ8	2	A0A0A0MSJ8_HUMAN Serine/threonine-protein phosphatase 6 regulatory subunit 2 (Fragment) OS=Homo sapiens GN=PPP6R2 PE=4 SV=1
A4D2H0	2	CTGEF_HUMAN cTAGE family member 15 OS=Homo sapiens GN=CTAGE15 PE=2 SV=1
A4FU28	2	CTGE9_HUMAN cTAGE family member 9 OS=Homo sapiens GN=CTAGE9 PE=2 SV=2
A6NHL2	2	TBAL3_HUMAN Tubulin alpha chain-like 3 OS=Homo sapiens GN=TUBAL3 PE=1 SV=2
A6NHL2-2	2	TBAL3_HUMAN Isoform 2 of Tubulin alpha chain-like 3 OS=Homo sapiens GN=TUBAL3
A6NLN1	2	A6NLN1_HUMAN Polypyrimidine tract binding protein 1, isoform CRA_b OS=Homo sapiens GN=PTBP1 PE=4 SV=4
A6ZJA2	2	A6ZJA2_HUMAN Lactation elevated protein 1 (Fragment) OS=Homo sapiens GN=LACE1 PE=4 SV=1
A8MTM1	2	A8MTM1_HUMAN Carbonyl reductase [NADPH] 1 OS=Homo sapiens GN=CBR1 PE=1 SV=1
B1ALR7	2	B1ALR7_HUMAN Fanconi anemia group C protein (Fragment) OS=Homo sapiens GN=FANCC PE=4 SV=1
B1B153	2	B1B153_HUMAN Calpain-8 (Fragment) OS=Homo sapiens GN=CAPN8 PE=4 SV=1
B1B154	2	B1B154_HUMAN Calpain-8 OS=Homo sapiens GN=CAPN8 PE=4 SV=1
B5MCP9	2	B5MCP9_HUMAN 40S ribosomal protein S7 OS=Homo sapiens GN=RPS7 PE=1 SV=1
B7Z326	2	B7Z326_HUMAN SLAIN motif-containing protein 1 OS=Homo sapiens GN=SLAIN1 PE=2 SV=1
C9IYI6	2	C9IYI6_HUMAN Tyrosine-protein phosphatase non-receptor type 7 (Fragment) OS=Homo sapiens GN=PTPN7 PE=1 SV=1
C9J3N8	2	C9J3N8_HUMAN Heat shock protein beta-1 OS=Homo sapiens GN=HSPB1 PE=1 SV=1
C9J5S9	2	C9J5S9_HUMAN DNA repair protein RAD51 homolog 2 (Fragment) OS=Homo sapiens GN=RAD51B PE=4 SV=1
C9JDS9	2	C9JDS9_HUMAN Tubulin alpha-4A chain (Fragment) OS=Homo sapiens GN=TUBA4A PE=4 SV=1
C9JDU5	2	C9JDU5_HUMAN Phosphoribosyl pyrophosphate synthase-associated protein 2 (Fragment) OS=Homo sapiens GN=PRPSAP2 PE=4 SV=1
C9JH92	2	C9JH92_HUMAN Quinone oxidoreductase (Fragment) OS=Homo sapiens GN=CRYZ PE=1 SV=1
C9JIJ5	2	C9JIJ5_HUMAN 60S ribosomal protein L7 (Fragment) OS=Homo sapiens GN=RPL7 PE=1 SV=1
C9JJS3	2	C9JJS3_HUMAN Phosphoribosyl pyrophosphate synthase-associated protein 2 (Fragment) OS=Homo sapiens GN=PRPSAP2 PE=1 SV=1
C9JQN7	2	C9JQN7_HUMAN Eukaryotic translation initiation factor 3 subunit B (Fragment) OS=Homo sapiens GN=EIF3B PE=1 SV=1
C9JTK6	2	C9JTK6_HUMAN Obg-like ATPase 1 (Fragment) OS=Homo sapiens GN=OLA1 PE=1 SV=1
C9JVL0	2	C9JVL0_HUMAN Selenium-binding protein 1 (Fragment) OS=Homo sapiens GN=SELENBP1 PE=1 SV=4
C9JWS9	2	C9JWS9_HUMAN Chromobox protein homolog 1 (Fragment) OS=Homo sapiens GN=CBX1 PE=1 SV=1
C9JXQ1	2	C9JXQ1_HUMAN Mitofusin-1 (Fragment) OS=Homo sapiens GN=MFN1 PE=4 SV=4
C9JYW4	2	C9JYW4_HUMAN Choline dehydrogenase, mitochondrial (Fragment) OS=Homo sapiens GN=CHDH PE=4 SV=1
C9JZ88	2	C9JZ88_HUMAN 60S ribosomal protein L7 (Fragment) OS=Homo sapiens GN=RPL7 PE=1 SV=1
C9K0K7	2	C9K0K7_HUMAN Phosphoribosyl pyrophosphate synthase-associated protein 2 (Fragment) OS=Homo sapiens GN=PRPSAP2 PE=1 SV=1
C9K0S6	2	C9K0S6_HUMAN Tubulin alpha-8 chain (Fragment) OS=Homo sapiens GN=TUBA8 PE=4 SV=1
D6RB09	2	D6RB09_HUMAN 40S ribosomal protein S3a (Fragment) OS=Homo sapiens GN=RPS3A PE=1 SV=4
D6RD69	2	D6RD69_HUMAN GTP-binding protein SAR1b (Fragment) OS=Homo sapiens GN=SAR1B PE=1 SV=1
D6RGE2	2	D6RGE2_HUMAN Isochorismatase domain-containing protein 1 (Fragment) OS=Homo sapiens GN=ISOC1 PE=1 SV=1
D6RI02	2	D6RI02_HUMAN 40S ribosomal protein S3a OS=Homo sapiens GN=RPS3A PE=1 SV=1
E5RHD1	2	E5RHD1_HUMAN Ribonuclease 3 (Fragment) OS=Homo sapiens GN=DROSHA PE=4 SV=1
E5RHP0	2	E5RHP0_HUMAN Nucleoside diphosphate kinase A OS=Homo sapiens GN=NME1 PE=4 SV=1
E5RI99	2	E5RI99_HUMAN 60S ribosomal protein L30 (Fragment) OS=Homo sapiens GN=RPL30 PE=1 SV=1
E5RIP1	2	E5RIP1_HUMAN 40S ribosomal protein S20 OS=Homo sapiens GN=RPS20 PE=1 SV=1
E5RJH3	2	E5RJH3_HUMAN 60S ribosomal protein L30 OS=Homo sapiens GN=RPL30 PE=1 SV=1
E5RJX2	2	E5RJX2_HUMAN 40S ribosomal protein S20 OS=Homo sapiens GN=RPS20 PE=4 SV=1
E7EMA2	2	E7EMA2_HUMAN Uncharacterized protein KIAA0226-like OS=Homo sapiens GN=KIAA0226L PE=1 SV=1
E7ESK7	2	E7ESK7_HUMAN 14-3-3 protein zeta/delta (Fragment) OS=Homo sapiens GN=YWHAZ PE=1 SV=1
E7ETN6	2	E7ETN6_HUMAN Mitogen-activated protein kinase kinase kinase kinase 4 (Fragment) OS=Homo sapiens GN=MAP4K4 PE=1 SV=1
E7EUM0	2	E7EUM0_HUMAN Tyrosine-protein phosphatase non-receptor type 7 (Fragment) OS=Homo sapiens GN=PTPN7 PE=1 SV=1
E9PAV3	2	NACAM_HUMAN Nascent polypeptide-associated complex subunit alpha, muscle-specific form OS=Homo sapiens GN=NACA PE=1 SV=1
E9PAV3-2	2	NACAM_HUMAN Isoform 2 of Nascent polypeptide-associated complex subunit alpha, muscle-specific form OS=Homo sapiens GN=NACA
E9PE54	2	E9PE54_HUMAN Tyrosine-protein phosphatase non-receptor type 7 (Fragment) OS=Homo sapiens GN=PTPN7 PE=1 SV=1
E9PJD9	2	E9PJD9_HUMAN 60S ribosomal protein L27a OS=Homo sapiens GN=RPL27A PE=3 SV=1
E9PK06	2	E9PK06_HUMAN Elongation factor 1-delta (Fragment) OS=Homo sapiens GN=EEF1D PE=1 SV=4
E9PK72	2	E9PK72_HUMAN Elongation factor 1-delta (Fragment) OS=Homo sapiens GN=EEF1D PE=1 SV=1
E9PKU4	2	E9PKU4_HUMAN 60S ribosomal protein L8 (Fragment) OS=Homo sapiens GN=RPL8 PE=1 SV=1
E9PLL6	2	E9PLL6_HUMAN 60S ribosomal protein L27a OS=Homo sapiens GN=RPL27A PE=1 SV=1
E9PM09	2	E9PM09_HUMAN T-complex protein 1 subunit gamma (Fragment) OS=Homo sapiens GN=CCT3 PE=1 SV=1
E9PM13	2	E9PM13_HUMAN Heat shock cognate 71 kDa protein (Fragment) OS=Homo sapiens GN=HSPA8 PE=1 SV=4
E9PN04	2	E9PN04_HUMAN Zinc finger protein ubi-d4 OS=Homo sapiens GN=DPF2 PE=1 SV=1
E9PNZ9	2	E9PNZ9_HUMAN Phosphofurin acidic cluster sorting protein 1 (Fragment) OS=Homo sapiens GN=PACS1 PE=4 SV=1
E9PQ63	2	E9PQ63_HUMAN Carbonyl reductase [NADPH] 1 OS=Homo sapiens GN=CBR1 PE=1 SV=1
E9PQC9	2	E9PQC9_HUMAN Elongation factor 1-delta (Fragment) OS=Homo sapiens GN=EEF1D PE=1 SV=1
E9PQR8	2	E9PQR8_HUMAN Elongation factor 1-delta (Fragment) OS=Homo sapiens GN=EEF1D PE=1 SV=1
E9PRL0	2	E9PRL0_HUMAN Elongation factor 1-delta (Fragment) OS=Homo sapiens GN=EEF1D PE=1 SV=1
F2Z2S8	2	F2Z2S8_HUMAN 40S ribosomal protein S3 OS=Homo sapiens GN=RPS3 PE=1 SV=1
F5GXU1	2	F5GXU1_HUMAN L-lactate dehydrogenase A chain OS=Homo sapiens GN=LDHA PE=1 SV=1
F5H0C8	2	F5H0C8_HUMAN Enolase OS=Homo sapiens GN=ENO2 PE=1 SV=1
F8VRI7	2	F8VRI7_HUMAN Ubiquitinyl hydrolase 1 OS=Homo sapiens GN=USP44 PE=4 SV=1
F8VRJ2	2	F8VRJ2_HUMAN Nucleosome assembly protein 1-like 1 (Fragment) OS=Homo sapiens GN=NAP1L1 PE=1 SV=1
F8VRK0	2	F8VRK0_HUMAN Tubulin alpha-1B chain (Fragment) OS=Homo sapiens GN=TUBA1B PE=4 SV=1
F8VSD4	2	F8VSD4_HUMAN Ubiquitin-conjugating enzyme E2 N OS=Homo sapiens GN=UBE2N PE=1 SV=1
F8VTZ0	2	F8VTZ0_HUMAN Poly(rC)-binding protein 2 (Fragment) OS=Homo sapiens GN=PCBP2 PE=4 SV=1
F8VV71	2	F8VV71_HUMAN Ubiquitin-conjugating enzyme E2 N OS=Homo sapiens GN=UBE2N PE=1 SV=1
F8VVB5	2	F8VVB5_HUMAN Nucleosome assembly protein 1-like 1 (Fragment) OS=Homo sapiens GN=NAP1L1 PE=1 SV=1
F8VWR7	2	F8VWR7_HUMAN 25-hydroxyvitamin D-1 alpha hydroxylase, mitochondrial (Fragment) OS=Homo sapiens GN=CYP27B1 PE=3 SV=1
F8VYB8	2	F8VYB8_HUMAN Sterile alpha motif domain-containing protein 12 OS=Homo sapiens GN=SAMD12 PE=4 SV=1
F8VZ29	2	F8VZ29_HUMAN Ubiquitin-conjugating enzyme E2 N OS=Homo sapiens GN=UBE2N PE=1 SV=1
F8VZJ2	2	F8VZJ2_HUMAN Nascent polypeptide-associated complex subunit alpha, muscle-specific form OS=Homo sapiens GN=NACA PE=1 SV=1
F8W0W4	2	F8W0W4_HUMAN Nascent polypeptide-associated complex subunit alpha, muscle-specific form (Fragment) OS=Homo sapiens GN=NACA PE=1 SV=1
F8W543	2	F8W543_HUMAN Nucleosome assembly protein 1-like 1 OS=Homo sapiens GN=NAP1L1 PE=1 SV=1
F8WAY6	2	F8WAY6_HUMAN DNA repair protein RAD51 homolog 2 OS=Homo sapiens GN=RAD51B PE=4 SV=1
F8WC81	2	F8WC81_HUMAN WD repeat-containing protein 75 OS=Homo sapiens GN=WDR75 PE=1 SV=1
F8WCH0	2	F8WCH0_HUMAN Actin, gamma-enteric smooth muscle OS=Homo sapiens GN=ACTG2 PE=4 SV=1
F8WCQ4	2	F8WCQ4_HUMAN Presenilins-associated rhomboid-like protein, mitochondrial OS=Homo sapiens GN=PARL PE=4 SV=1
F8WE04	2	F8WE04_HUMAN Heat shock protein beta-1 OS=Homo sapiens GN=HSPB1 PE=1 SV=1
F8WE20	2	F8WE20_HUMAN WD repeat-containing protein 75 OS=Homo sapiens GN=WDR75 PE=1 SV=1
G3V196	2	G3V196_HUMAN Ras-related protein Rab-15 OS=Homo sapiens GN=RAB15 PE=1 SV=1
G3V2L7	2	G3V2L7_HUMAN DNA repair protein XRCC3 (Fragment) OS=Homo sapiens GN=XRCC3 PE=1 SV=1
G3V2N6	2	G3V2N6_HUMAN HCG1983504, isoform CRA_d OS=Homo sapiens GN=TUBB3 PE=1 SV=1
G3V2P3	2	G3V2P3_HUMAN DNA repair protein XRCC3 (Fragment) OS=Homo sapiens GN=XRCC3 PE=1 SV=1
G3V2R8	2	G3V2R8_HUMAN HCG1983504, isoform CRA_e OS=Homo sapiens GN=TUBB3 PE=1 SV=1
G3V3R4	2	G3V3R4_HUMAN HCG1983504, isoform CRA_c OS=Homo sapiens GN=TUBB3 PE=1 SV=1
G3V461	2	G3V461_HUMAN Creatine kinase B-type (Fragment) OS=Homo sapiens GN=CKB PE=1 SV=1
G3V4W9	2	G3V4W9_HUMAN DNA repair protein RAD51 homolog 2 (Fragment) OS=Homo sapiens GN=RAD51B PE=4 SV=1
G3V562	2	G3V562_HUMAN Ras-related protein Rab-15 (Fragment) OS=Homo sapiens GN=RAB15 PE=1 SV=1
G3V5K0	2	G3V5K0_HUMAN DNA repair protein XRCC3 (Fragment) OS=Homo sapiens GN=XRCC3 PE=1 SV=1
G3V5S3	2	G3V5S3_HUMAN E3 ubiquitin-protein ligase CCNB1IP1 (Fragment) OS=Homo sapiens GN=CCNB1IP1 PE=4 SV=1
G3V5W4	2	G3V5W4_HUMAN Tubulin beta-3 chain OS=Homo sapiens GN=TUBB3 PE=1 SV=1
G5E9U5	2	G5E9U5_HUMAN GDP dissociation inhibitor 1, isoform CRA_a OS=Homo sapiens GN=GDI1 PE=1 SV=1
H0Y4J6	2	H0Y4J6_HUMAN Adenylate kinase isoenzyme 1 (Fragment) OS=Homo sapiens GN=AK1 PE=1 SV=1
H0Y632	2	H0Y632_HUMAN Sterile alpha motif domain-containing protein 12 (Fragment) OS=Homo sapiens GN=SAMD12 PE=4 SV=1
H0Y8L7	2	H0Y8L7_HUMAN 40S ribosomal protein S3a (Fragment) OS=Homo sapiens GN=RPS3A PE=1 SV=1
H0YA76	2	H0YA76_HUMAN CCR4-NOT transcription complex subunit 6-like (Fragment) OS=Homo sapiens GN=CNOT6L PE=1 SV=1
H0YCJ7	2	H0YCJ7_HUMAN 40S ribosomal protein S3 (Fragment) OS=Homo sapiens GN=RPS3 PE=1 SV=1
H0YCV3	2	H0YCV3_HUMAN Ubiquitin carboxyl-terminal hydrolase 33 (Fragment) OS=Homo sapiens GN=USP33 PE=1 SV=1
H0YD25	2	H0YD25_HUMAN Tektin-2 (Fragment) OS=Homo sapiens GN=TEKT2 PE=4 SV=1
H0YDD8	2	H0YDD8_HUMAN 60S acidic ribosomal protein P2 (Fragment) OS=Homo sapiens GN=RPLP2 PE=1 SV=1
H0YF32	2	H0YF32_HUMAN 40S ribosomal protein S3 (Fragment) OS=Homo sapiens GN=RPS3 PE=1 SV=1
H0YH88	2	H0YH88_HUMAN Nucleosome assembly protein 1-like 1 (Fragment) OS=Homo sapiens GN=NAP1L1 PE=1 SV=1
H0YHX9	2	H0YHX9_HUMAN Nascent polypeptide-associated complex subunit alpha, muscle-specific form (Fragment) OS=Homo sapiens GN=NACA PE=1 SV=1
H0YIN7	2	H0YIN7_HUMAN Uncharacterized protein (Fragment) OS=Homo sapiens PE=4 SV=2
H0YKB3	2	H0YKB3_HUMAN Sorbitol dehydrogenase OS=Homo sapiens GN=SORD PE=1 SV=1
H0YKC4	2	H0YKC4_HUMAN Phosphoenolpyruvate carboxykinase [GTP], mitochondrial OS=Homo sapiens GN=PCK2 PE=4 SV=1
H0YKI0	2	H0YKI0_HUMAN Deoxyuridine 5&apos;-triphosphate nucleotidohydrolase, mitochondrial OS=Homo sapiens GN=DUT PE=1 SV=1
H0YKT0	2	H0YKT0_HUMAN Alpha-mannosidase 2x (Fragment) OS=Homo sapiens GN=MAN2A2 PE=4 SV=1
H0YLA1	2	H0YLA1_HUMAN WD repeat-containing protein 61 (Fragment) OS=Homo sapiens GN=WDR61 PE=1 SV=1
H0YLE5	2	H0YLE5_HUMAN Unconventional myosin-Ie (Fragment) OS=Homo sapiens GN=MYO1E PE=1 SV=1
H0YMN7	2	H0YMN7_HUMAN Ras-related protein Rab-8B OS=Homo sapiens GN=RAB8B PE=4 SV=1
H0YN00	2	H0YN00_HUMAN Unconventional myosin-Ie OS=Homo sapiens GN=MYO1E PE=1 SV=1
H0YNE9	2	H0YNE9_HUMAN Ras-related protein Rab-8B (Fragment) OS=Homo sapiens GN=RAB8B PE=1 SV=1
H0YNH9	2	H0YNH9_HUMAN Phosphoenolpyruvate carboxykinase [GTP], mitochondrial OS=Homo sapiens GN=PCK2 PE=4 SV=1
H0YNJ9	2	H0YNJ9_HUMAN Deoxyuridine 5&apos;-triphosphate nucleotidohydrolase, mitochondrial OS=Homo sapiens GN=DUT PE=1 SV=1
H3BQA8	2	H3BQA8_HUMAN WD repeat-containing protein 61 (Fragment) OS=Homo sapiens GN=WDR61 PE=1 SV=1
H3BQB1	2	H3BQB1_HUMAN Adenine phosphoribosyltransferase (Fragment) OS=Homo sapiens GN=APRT PE=1 SV=1
H3BSW3	2	H3BSW3_HUMAN Adenine phosphoribosyltransferase OS=Homo sapiens GN=APRT PE=4 SV=1
H3BU13	2	H3BU13_HUMAN Pyruvate kinase PKM (Fragment) OS=Homo sapiens GN=PKM PE=1 SV=1
H3BUX0	2	H3BUX0_HUMAN Ras-related protein Rab-40C OS=Homo sapiens GN=RAB40C PE=4 SV=1
H7BXJ6	2	H7BXJ6_HUMAN Extended synaptotagmin-3 OS=Homo sapiens GN=ESYT3 PE=4 SV=1
H7BZU3	2	H7BZU3_HUMAN Bifunctional purine biosynthesis protein PURH (Fragment) OS=Homo sapiens GN=ATIC PE=1 SV=1
H7C2P1	2	H7C2P1_HUMAN Calpain-10 (Fragment) OS=Homo sapiens GN=CAPN10 PE=4 SV=2
H7C2U0	2	H7C2U0_HUMAN T-complex protein 1 subunit theta (Fragment) OS=Homo sapiens GN=CCT8 PE=1 SV=1
H7C313	2	H7C313_HUMAN Oxysterol-binding protein 2 (Fragment) OS=Homo sapiens GN=OSBP2 PE=1 SV=4
H7C4Y4	2	H7C4Y4_HUMAN WD repeat-containing protein 49 (Fragment) OS=Homo sapiens GN=WDR49 PE=4 SV=1
H7C5I3	2	H7C5I3_HUMAN Tyrosine-protein phosphatase non-receptor type 7 (Fragment) OS=Homo sapiens GN=PTPN7 PE=1 SV=2
I3L334	2	I3L334_HUMAN Non-receptor tyrosine-protein kinase TNK1 (Fragment) OS=Homo sapiens GN=TNK1 PE=1 SV=1
I3L398	2	I3L398_HUMAN Protein disulfide-isomerase (Fragment) OS=Homo sapiens GN=P4HB PE=1 SV=1
I3L4B1	2	I3L4B1_HUMAN Myosin light chain 4 (Fragment) OS=Homo sapiens GN=MYL4 PE=1 SV=1
I3NI03	2	I3NI03_HUMAN Protein disulfide-isomerase (Fragment) OS=Homo sapiens GN=P4HB PE=1 SV=1
J3KS25	2	J3KS25_HUMAN Eukaryotic initiation factor 4A-I (Fragment) OS=Homo sapiens GN=EIF4A1 PE=1 SV=4
J3KTJ3	2	J3KTJ3_HUMAN 60S ribosomal protein L23 OS=Homo sapiens GN=RPL23 PE=3 SV=1
J3QKZ9	2	J3QKZ9_HUMAN Eukaryotic initiation factor 4A-I (Fragment) OS=Homo sapiens GN=EIF4A1 PE=1 SV=4
J3QLB2	2	J3QLB2_HUMAN Zinc transporter ZIP11 (Fragment) OS=Homo sapiens GN=SLC39A11 PE=4 SV=4
J3QQP1	2	J3QQP1_HUMAN Zinc transporter ZIP11 (Fragment) OS=Homo sapiens GN=SLC39A11 PE=4 SV=1
J3QS39	2	J3QS39_HUMAN Polyubiquitin-B (Fragment) OS=Homo sapiens GN=UBB PE=4 SV=1
J3QT41	2	J3QT41_HUMAN Tyrosine-protein phosphatase non-receptor type 4 (Fragment) OS=Homo sapiens GN=PTPN4 PE=4 SV=1
K7EIT4	2	K7EIT4_HUMAN 14-3-3 protein epsilon (Fragment) OS=Homo sapiens GN=YWHAE PE=1 SV=1
K7EJ74	2	K7EJ74_HUMAN 116 kDa U5 small nuclear ribonucleoprotein component (Fragment) OS=Homo sapiens GN=EFTUD2 PE=1 SV=1
K7EL11	2	K7EL11_HUMAN Long-chain-fatty-acid--CoA ligase ACSBG2 (Fragment) OS=Homo sapiens GN=ACSBG2 PE=4 SV=1
K7EL50	2	K7EL50_HUMAN Calreticulin (Fragment) OS=Homo sapiens GN=CALR PE=1 SV=1
K7ELW1	2	K7ELW1_HUMAN UV excision repair protein RAD23 homolog A OS=Homo sapiens GN=RAD23A PE=1 SV=1
K7EMB4	2	K7EMB4_HUMAN Long-chain-fatty-acid--CoA ligase ACSBG2 (Fragment) OS=Homo sapiens GN=ACSBG2 PE=4 SV=1
K7EN27	2	K7EN27_HUMAN Protein DJ-1 (Fragment) OS=Homo sapiens GN=PARK7 PE=1 SV=1
K7ENA0	2	K7ENA0_HUMAN Glucose-6-phosphate isomerase (Fragment) OS=Homo sapiens GN=GPI PE=1 SV=4
K7ENJ0	2	K7ENJ0_HUMAN UV excision repair protein RAD23 homolog A OS=Homo sapiens GN=RAD23A PE=1 SV=1
K7EP41	2	K7EP41_HUMAN Glucose-6-phosphate isomerase (Fragment) OS=Homo sapiens GN=GPI PE=1 SV=1
K7EPD6	2	K7EPD6_HUMAN ELKS/Rab6-interacting/CAST family member 1 (Fragment) OS=Homo sapiens GN=ERC1 PE=1 SV=1
K7EPZ3	2	K7EPZ3_HUMAN Kelch-like ECH-associated protein 1 (Fragment) OS=Homo sapiens GN=KEAP1 PE=4 SV=1
K7EQ93	2	K7EQ93_HUMAN RING finger protein unkempt homolog (Fragment) OS=Homo sapiens GN=UNK PE=1 SV=1
K7EQX2	2	K7EQX2_HUMAN Kelch-like ECH-associated protein 1 (Fragment) OS=Homo sapiens GN=KEAP1 PE=1 SV=1
K7ERT0	2	K7ERT0_HUMAN Long-chain-fatty-acid--CoA ligase ACSBG2 (Fragment) OS=Homo sapiens GN=ACSBG2 PE=4 SV=1
K7ESC8	2	K7ESC8_HUMAN Long-chain-fatty-acid--CoA ligase ACSBG2 (Fragment) OS=Homo sapiens GN=ACSBG2 PE=4 SV=1
K7ESF1	2	K7ESF1_HUMAN Long-chain-fatty-acid--CoA ligase ACSBG2 OS=Homo sapiens GN=ACSBG2 PE=4 SV=1
K7ESG8	2	K7ESG8_HUMAN ATP-citrate synthase (Fragment) OS=Homo sapiens GN=ACLY PE=1 SV=1
M0QZN2	2	M0QZN2_HUMAN 40S ribosomal protein S5 OS=Homo sapiens GN=RPS5 PE=1 SV=1
M0R0Y2	2	M0R0Y2_HUMAN Alpha-soluble NSF attachment protein OS=Homo sapiens GN=NAPA PE=1 SV=1
M0R1I1	2	M0R1I1_HUMAN Tubulin beta-4A chain (Fragment) OS=Homo sapiens GN=TUBB4A PE=3 SV=1
M0R1M5	2	M0R1M5_HUMAN 40S ribosomal protein S16 (Fragment) OS=Homo sapiens GN=RPS16 PE=1 SV=1
M0R1M6	2	M0R1M6_HUMAN Ubiquitin-60S ribosomal protein L40 (Fragment) OS=Homo sapiens GN=UBA52 PE=1 SV=1
M0R1V7	2	M0R1V7_HUMAN Ubiquitin-60S ribosomal protein L40 (Fragment) OS=Homo sapiens GN=UBA52 PE=4 SV=1
M0R213	2	M0R213_HUMAN Alpha-soluble NSF attachment protein (Fragment) OS=Homo sapiens GN=NAPA PE=1 SV=1
O00160	2	MYO1F_HUMAN Unconventional myosin-If OS=Homo sapiens GN=MYO1F PE=1 SV=3
O15315-5	2	RA51B_HUMAN Isoform 5 of DNA repair protein RAD51 homolog 2 OS=Homo sapiens GN=RAD51B
O60759	2	CYTIP_HUMAN Cytohesin-interacting protein OS=Homo sapiens GN=CYTIP PE=1 SV=2
O60907	2	TBL1X_HUMAN F-box-like/WD repeat-containing protein TBL1X OS=Homo sapiens GN=TBL1X PE=1 SV=3
O60907-2	2	TBL1X_HUMAN Isoform 2 of F-box-like/WD repeat-containing protein TBL1X OS=Homo sapiens GN=TBL1X
O75223-3	2	GGCT_HUMAN Isoform 3 of Gamma-glutamylcyclotransferase OS=Homo sapiens GN=GGCT
O95944	2	NCTR2_HUMAN Natural cytotoxicity triggering receptor 2 OS=Homo sapiens GN=NCR2 PE=1 SV=2
O96024	2	B3GT4_HUMAN Beta-1,3-galactosyltransferase 4 OS=Homo sapiens GN=B3GALT4 PE=2 SV=1
P00568	2	KAD1_HUMAN Adenylate kinase isoenzyme 1 OS=Homo sapiens GN=AK1 PE=1 SV=3
P06280	2	AGAL_HUMAN Alpha-galactosidase A OS=Homo sapiens GN=GLA PE=1 SV=1
P07205	2	PGK2_HUMAN Phosphoglycerate kinase 2 OS=Homo sapiens GN=PGK2 PE=1 SV=3
P09104	2	ENOG_HUMAN Gamma-enolase OS=Homo sapiens GN=ENO2 PE=1 SV=3
P09104-2	2	ENOG_HUMAN Isoform 2 of Gamma-enolase OS=Homo sapiens GN=ENO2
P0CG39	2	POTEJ_HUMAN POTE ankyrin domain family member J OS=Homo sapiens GN=POTEJ PE=3 SV=1
P0CG41	2	CTGE8_HUMAN cTAGE family member 8 OS=Homo sapiens GN=CTAGE8 PE=3 SV=1
P11245	2	ARY2_HUMAN Arylamine N-acetyltransferase 2 OS=Homo sapiens GN=NAT2 PE=1 SV=1
P13866	2	SC5A1_HUMAN Sodium/glucose cotransporter 1 OS=Homo sapiens GN=SLC5A1 PE=1 SV=1
P13929	2	ENOB_HUMAN Beta-enolase OS=Homo sapiens GN=ENO3 PE=1 SV=5
P13929-2	2	ENOB_HUMAN Isoform 2 of Beta-enolase OS=Homo sapiens GN=ENO3
P13929-3	2	ENOB_HUMAN Isoform 3 of Beta-enolase OS=Homo sapiens GN=ENO3
P16152-2	2	CBR1_HUMAN Isoform 2 of Carbonyl reductase [NADPH] 1 OS=Homo sapiens GN=CBR1
P26599	2	PTBP1_HUMAN Polypyrimidine tract-binding protein 1 OS=Homo sapiens GN=PTBP1 PE=1 SV=1
P26599-2	2	PTBP1_HUMAN Isoform 2 of Polypyrimidine tract-binding protein 1 OS=Homo sapiens GN=PTBP1
P26599-3	2	PTBP1_HUMAN Isoform 3 of Polypyrimidine tract-binding protein 1 OS=Homo sapiens GN=PTBP1
P28072	2	PSB6_HUMAN Proteasome subunit beta type-6 OS=Homo sapiens GN=PSMB6 PE=1 SV=4
P30086	2	PEBP1_HUMAN Phosphatidylethanolamine-binding protein 1 OS=Homo sapiens GN=PEBP1 PE=1 SV=3
P31947	2	1433S_HUMAN 14-3-3 protein sigma OS=Homo sapiens GN=SFN PE=1 SV=1
P31947-2	2	1433S_HUMAN Isoform 2 of 14-3-3 protein sigma OS=Homo sapiens GN=SFN
P32119-2	2	PRDX2_HUMAN Isoform 2 of Peroxiredoxin-2 OS=Homo sapiens GN=PRDX2
P46776	2	RL27A_HUMAN 60S ribosomal protein L27a OS=Homo sapiens GN=RPL27A PE=1 SV=2
P46781	2	RS9_HUMAN 40S ribosomal protein S9 OS=Homo sapiens GN=RPS9 PE=1 SV=3
P49006	2	MRP_HUMAN MARCKS-related protein OS=Homo sapiens GN=MARCKSL1 PE=1 SV=2
P51878-2	2	CASP5_HUMAN Isoform 2 of Caspase-5 OS=Homo sapiens GN=CASP5
P51878-3	2	CASP5_HUMAN Isoform 3 of Caspase-5 OS=Homo sapiens GN=CASP5
P51878-6	2	CASP5_HUMAN Isoform 6 of Caspase-5 OS=Homo sapiens GN=CASP5
P54725	2	RD23A_HUMAN UV excision repair protein RAD23 homolog A OS=Homo sapiens GN=RAD23A PE=1 SV=1
P54725-2	2	RD23A_HUMAN Isoform 2 of UV excision repair protein RAD23 homolog A OS=Homo sapiens GN=RAD23A
P54725-3	2	RD23A_HUMAN Isoform 3 of UV excision repair protein RAD23 homolog A OS=Homo sapiens GN=RAD23A
P54920	2	SNAA_HUMAN Alpha-soluble NSF attachment protein OS=Homo sapiens GN=NAPA PE=1 SV=3
P55854	2	SUMO3_HUMAN Small ubiquitin-related modifier 3 OS=Homo sapiens GN=SUMO3 PE=1 SV=2
P60880	2	SNP25_HUMAN Synaptosomal-associated protein 25 OS=Homo sapiens GN=SNAP25 PE=1 SV=1
P61006	2	RAB8A_HUMAN Ras-related protein Rab-8A OS=Homo sapiens GN=RAB8A PE=1 SV=1
P61006-2	2	RAB8A_HUMAN Isoform 2 of Ras-related protein Rab-8A OS=Homo sapiens GN=RAB8A
P62701	2	RS4X_HUMAN 40S ribosomal protein S4, X isoform OS=Homo sapiens GN=RPS4X PE=1 SV=2
P62854	2	RS26_HUMAN 40S ribosomal protein S26 OS=Homo sapiens GN=RPS26 PE=1 SV=3
P62888	2	RL30_HUMAN 60S ribosomal protein L30 OS=Homo sapiens GN=RPL30 PE=1 SV=2
P62979	2	RS27A_HUMAN Ubiquitin-40S ribosomal protein S27a OS=Homo sapiens GN=RPS27A PE=1 SV=2
P62987	2	RL40_HUMAN Ubiquitin-60S ribosomal protein L40 OS=Homo sapiens GN=UBA52 PE=1 SV=2
Q00796-2	2	DHSO_HUMAN Isoform 2 of Sorbitol dehydrogenase OS=Homo sapiens GN=SORD
Q0VF96-2	2	CGNL1_HUMAN Isoform 2 of Cingulin-like protein 1 OS=Homo sapiens GN=CGNL1
Q12829	2	RB40B_HUMAN Ras-related protein Rab-40B OS=Homo sapiens GN=RAB40B PE=2 SV=1
Q13185	2	CBX3_HUMAN Chromobox protein homolog 3 OS=Homo sapiens GN=CBX3 PE=1 SV=4
Q13765	2	NACA_HUMAN Nascent polypeptide-associated complex subunit alpha OS=Homo sapiens GN=NACA PE=1 SV=1
Q14CB8-4	2	RHG19_HUMAN Isoform 4 of Rho GTPase-activating protein 19 OS=Homo sapiens GN=ARHGAP19
Q14CB8-6	2	RHG19_HUMAN Isoform 6 of Rho GTPase-activating protein 19 OS=Homo sapiens GN=ARHGAP19
Q15286-2	2	RAB35_HUMAN Isoform 2 of Ras-related protein Rab-35 OS=Homo sapiens GN=RAB35
Q15365	2	PCBP1_HUMAN Poly(rC)-binding protein 1 OS=Homo sapiens GN=PCBP1 PE=1 SV=2
Q15637	2	SF01_HUMAN Splicing factor 1 OS=Homo sapiens GN=SF1 PE=1 SV=4
Q15637-2	2	SF01_HUMAN Isoform 2 of Splicing factor 1 OS=Homo sapiens GN=SF1
Q15637-3	2	SF01_HUMAN Isoform 3 of Splicing factor 1 OS=Homo sapiens GN=SF1
Q15637-4	2	SF01_HUMAN Isoform 4 of Splicing factor 1 OS=Homo sapiens GN=SF1
Q15637-5	2	SF01_HUMAN Isoform 5 of Splicing factor 1 OS=Homo sapiens GN=SF1
Q15637-6	2	SF01_HUMAN Isoform 6 of Splicing factor 1 OS=Homo sapiens GN=SF1
Q15637-7	2	SF01_HUMAN Isoform 7 of Splicing factor 1 OS=Homo sapiens GN=SF1
Q15744	2	CEBPE_HUMAN CCAAT/enhancer-binding protein epsilon OS=Homo sapiens GN=CEBPE PE=1 SV=2
Q4VY19	2	Q4VY19_HUMAN 14-3-3 protein beta/alpha (Fragment) OS=Homo sapiens GN=YWHAB PE=1 SV=1
Q4VY20	2	Q4VY20_HUMAN 14-3-3 protein beta/alpha (Fragment) OS=Homo sapiens GN=YWHAB PE=1 SV=1
Q58FG0	2	HS905_HUMAN Putative heat shock protein HSP 90-alpha A5 OS=Homo sapiens GN=HSP90AA5P PE=1 SV=1
Q58FG1	2	HS904_HUMAN Putative heat shock protein HSP 90-alpha A4 OS=Homo sapiens GN=HSP90AA4P PE=5 SV=1
Q5JRR9	2	Q5JRR9_HUMAN Ubiquitin-like modifier-activating enzyme 1 (Fragment) OS=Homo sapiens GN=UBA1 PE=1 SV=4
Q5JRS0	2	Q5JRS0_HUMAN Ubiquitin-like modifier-activating enzyme 1 (Fragment) OS=Homo sapiens GN=UBA1 PE=1 SV=1
Q5JRS1	2	Q5JRS1_HUMAN Ubiquitin-like modifier-activating enzyme 1 (Fragment) OS=Homo sapiens GN=UBA1 PE=1 SV=1
Q5JRS2	2	Q5JRS2_HUMAN Ubiquitin-like modifier-activating enzyme 1 (Fragment) OS=Homo sapiens GN=UBA1 PE=1 SV=1
Q5JRS3	2	Q5JRS3_HUMAN Ubiquitin-like modifier-activating enzyme 1 (Fragment) OS=Homo sapiens GN=UBA1 PE=1 SV=1
Q5RI18	2	Q5RI18_HUMAN Heterogeneous nuclear ribonucleoprotein U (Fragment) OS=Homo sapiens GN=HNRNPU PE=1 SV=4
Q5SX91	2	Q5SX91_HUMAN Rab GDP dissociation inhibitor beta (Fragment) OS=Homo sapiens GN=GDI2 PE=1 SV=1
Q5T6W1	2	Q5T6W1_HUMAN Heterogeneous nuclear ribonucleoprotein K OS=Homo sapiens GN=HNRNPK PE=1 SV=1
Q5T8U2	2	Q5T8U2_HUMAN 60S ribosomal protein L7a OS=Homo sapiens GN=RPL7A PE=1 SV=1
Q5T8U3	2	Q5T8U3_HUMAN 60S ribosomal protein L7a (Fragment) OS=Homo sapiens GN=RPL7A PE=1 SV=1
Q5T9B7	2	Q5T9B7_HUMAN Adenylate kinase isoenzyme 1 OS=Homo sapiens GN=AK1 PE=1 SV=1
Q5VVC8	2	Q5VVC8_HUMAN 60S ribosomal protein L11 (Fragment) OS=Homo sapiens GN=RPL11 PE=1 SV=1
Q5VVC9	2	Q5VVC9_HUMAN 60S ribosomal protein L11 (Fragment) OS=Homo sapiens GN=RPL11 PE=1 SV=1
Q6EEV6	2	SUMO4_HUMAN Small ubiquitin-related modifier 4 OS=Homo sapiens GN=SUMO4 PE=1 SV=2
Q6IA86-7	2	ELP2_HUMAN Isoform 7 of Elongator complex protein 2 OS=Homo sapiens GN=ELP2
Q6IPX4	2	Q6IPX4_HUMAN 40S ribosomal protein S16 OS=Homo sapiens GN=RPS16 PE=2 SV=1
Q6P158-2	2	DHX57_HUMAN Isoform 2 of Putative ATP-dependent RNA helicase DHX57 OS=Homo sapiens GN=DHX57
Q6VY07-2	2	PACS1_HUMAN Isoform 2 of Phosphofurin acidic cluster sorting protein 1 OS=Homo sapiens GN=PACS1
Q7RTX7-2	2	CTSR4_HUMAN Isoform 2 of Cation channel sperm-associated protein 4 OS=Homo sapiens GN=CATSPER4
Q7Z6J0-3	2	SH3R1_HUMAN Isoform 2 of E3 ubiquitin-protein ligase SH3RF1 OS=Homo sapiens GN=SH3RF1
Q86UF2	2	CTGE6_HUMAN cTAGE family member 6 OS=Homo sapiens GN=CTAGE6 PE=2 SV=2
Q86WQ0	2	NR2CA_HUMAN Nuclear receptor 2C2-associated protein OS=Homo sapiens GN=NR2C2AP PE=1 SV=1
Q86WQ0-2	2	NR2CA_HUMAN Isoform 2 of Nuclear receptor 2C2-associated protein OS=Homo sapiens GN=NR2C2AP
Q8IX94	2	CTGE4_HUMAN cTAGE family member 4 OS=Homo sapiens GN=CTAGE4 PE=2 SV=3
Q8N271-3	2	PROM2_HUMAN Isoform 3 of Prominin-2 OS=Homo sapiens GN=PROM2
Q8N5W9	2	F101B_HUMAN Filamin-interacting protein FAM101B OS=Homo sapiens GN=FAM101B PE=1 SV=1
Q8NB66	2	UN13C_HUMAN Protein unc-13 homolog C OS=Homo sapiens GN=UNC13C PE=2 SV=3
Q8NC54	2	KCT2_HUMAN Keratinocyte-associated transmembrane protein 2 OS=Homo sapiens GN=KCT2 PE=2 SV=2
Q8WV93	2	LACE1_HUMAN Lactation elevated protein 1 OS=Homo sapiens GN=LACE1 PE=2 SV=2
Q8WWL7-2	2	CCNB3_HUMAN Isoform 2 of G2/mitotic-specific cyclin-B3 OS=Homo sapiens GN=CCNB3
Q92930	2	RAB8B_HUMAN Ras-related protein Rab-8B OS=Homo sapiens GN=RAB8B PE=1 SV=2
Q96CN7	2	ISOC1_HUMAN Isochorismatase domain-containing protein 1 OS=Homo sapiens GN=ISOC1 PE=1 SV=3
Q96P11	2	NSUN5_HUMAN Probable 28S rRNA (cytosine-C(5))-methyltransferase OS=Homo sapiens GN=NSUN5 PE=1 SV=2
Q96P11-2	2	NSUN5_HUMAN Isoform 2 of Probable 28S rRNA (cytosine-C(5))-methyltransferase OS=Homo sapiens GN=NSUN5
Q96P11-4	2	NSUN5_HUMAN Isoform 4 of Probable 28S rRNA (cytosine-C(5))-methyltransferase OS=Homo sapiens GN=NSUN5
Q96P11-5	2	NSUN5_HUMAN Isoform 5 of Probable 28S rRNA (cytosine-C(5))-methyltransferase OS=Homo sapiens GN=NSUN5
Q9BTX6	2	Q9BTX6_HUMAN Proto-oncogene tyrosine-protein kinase receptor Ret OS=Homo sapiens GN=RET PE=2 SV=1
Q9BXJ7	2	AMNLS_HUMAN Protein amnionless OS=Homo sapiens GN=AMN PE=1 SV=2
Q9GZQ5	2	Q9GZQ5_HUMAN Menin (Fragment) OS=Homo sapiens GN=MEN1 PE=2 SV=1
Q9H4B7	2	TBB1_HUMAN Tubulin beta-1 chain OS=Homo sapiens GN=TUBB1 PE=1 SV=1
Q9H6Q4-2	2	NARFL_HUMAN Isoform 2 of Cytosolic Fe-S cluster assembly factor NARFL OS=Homo sapiens GN=NARFL
Q9HC96-6	2	CAN10_HUMAN Isoform F of Calpain-10 OS=Homo sapiens GN=CAPN10
Q9HC96-7	2	CAN10_HUMAN Isoform G of Calpain-10 OS=Homo sapiens GN=CAPN10
Q9NR77	2	PXMP2_HUMAN Peroxisomal membrane protein 2 OS=Homo sapiens GN=PXMP2 PE=1 SV=3
Q9NYP7	2	ELOV5_HUMAN Elongation of very long chain fatty acids protein 5 OS=Homo sapiens GN=ELOVL5 PE=1 SV=1
Q9NYP7-2	2	ELOV5_HUMAN Isoform 2 of Elongation of very long chain fatty acids protein 5 OS=Homo sapiens GN=ELOVL5
Q9P1Z9-3	2	CC180_HUMAN Isoform 3 of Coiled-coil domain-containing protein 180 OS=Homo sapiens GN=CCDC180
Q9UKU7	2	ACAD8_HUMAN Isobutyryl-CoA dehydrogenase, mitochondrial OS=Homo sapiens GN=ACAD8 PE=1 SV=1
Q9UKU7-2	2	ACAD8_HUMAN Isoform 2 of Isobutyryl-CoA dehydrogenase, mitochondrial OS=Homo sapiens GN=ACAD8
Q9UKU7-3	2	ACAD8_HUMAN Isoform 3 of Isobutyryl-CoA dehydrogenase, mitochondrial OS=Homo sapiens GN=ACAD8
Q9Y281	2	COF2_HUMAN Cofilin-2 OS=Homo sapiens GN=CFL2 PE=1 SV=1
Q9Y281-3	2	COF2_HUMAN Isoform 3 of Cofilin-2 OS=Homo sapiens GN=CFL2
S4R359	2	S4R359_HUMAN Heterogeneous nuclear ribonucleoprotein K (Fragment) OS=Homo sapiens GN=HNRNPK PE=1 SV=1
S4R3Z0	2	S4R3Z0_HUMAN WD repeat-containing protein 11 (Fragment) OS=Homo sapiens GN=WDR11 PE=1 SV=1
U3KPR9	2	U3KPR9_HUMAN Non-receptor tyrosine-protein kinase TNK1 OS=Homo sapiens GN=TNK1 PE=4 SV=1
V9GYC9	2	V9GYC9_HUMAN 28S ribosomal protein S29, mitochondrial (Fragment) OS=Homo sapiens GN=DAP3 PE=1 SV=1
V9GYD3	2	V9GYD3_HUMAN DNA repair and recombination protein RAD54-like (Fragment) OS=Homo sapiens GN=RAD54L PE=4 SV=1
V9GYL4	2	V9GYL4_HUMAN 28S ribosomal protein S29, mitochondrial OS=Homo sapiens GN=DAP3 PE=4 SV=1
V9GYW1	2	V9GYW1_HUMAN 28S ribosomal protein S29, mitochondrial (Fragment) OS=Homo sapiens GN=DAP3 PE=1 SV=1
V9GZ61	2	V9GZ61_HUMAN 28S ribosomal protein S29, mitochondrial (Fragment) OS=Homo sapiens GN=DAP3 PE=1 SV=1
A0A075B724	1	A0A075B724_HUMAN Tubulin beta-8 chain OS=Homo sapiens GN=TUBB8 PE=4 SV=1
A0A075B759	1	A0A075B759_HUMAN Peptidyl-prolyl cis-trans isomerase OS=Homo sapiens GN=PPIAL4E PE=3 SV=1
A0A075B767	1	A0A075B767_HUMAN Peptidyl-prolyl cis-trans isomerase A-like 4A/B/C OS=Homo sapiens GN=PPIAL4C PE=4 SV=1
A0A087WUM2	1	A0A087WUM2_HUMAN L-lactate dehydrogenase OS=Homo sapiens GN=LDHAL6A PE=3 SV=1
A0A087WUT1	1	A0A087WUT1_HUMAN Prothymosin alpha OS=Homo sapiens GN=PTMA PE=1 SV=1
A0A087WV39	1	A0A087WV39_HUMAN DNA repair and recombination protein RAD54-like (Fragment) OS=Homo sapiens GN=RAD54L PE=4 SV=1
A0A087WVW5	1	A0A087WVW5_HUMAN DNA repair and recombination protein RAD54-like (Fragment) OS=Homo sapiens GN=RAD54L PE=4 SV=1
A0A087WW72	1	A0A087WW72_HUMAN DNA repair and recombination protein RAD54-like (Fragment) OS=Homo sapiens GN=RAD54L PE=4 SV=1
A0A087WYJ1	1	A0A087WYJ1_HUMAN Glutamine synthetase OS=Homo sapiens GN=GLUL PE=1 SV=1
A0A087X027	1	A0A087X027_HUMAN Protein SETSIP OS=Homo sapiens GN=SETSIP PE=3 SV=1
A0A087X1Y8	1	A0A087X1Y8_HUMAN Poly [ADP-ribose] polymerase 6 OS=Homo sapiens GN=PARP6 PE=4 SV=1
A0A087X249	1	A0A087X249_HUMAN Peroxisomal membrane protein 2 (Fragment) OS=Homo sapiens GN=PXMP2 PE=4 SV=1
A0A0A0MSU8	1	A0A0A0MSU8_HUMAN cAMP-responsive element modulator (Fragment) OS=Homo sapiens GN=CREM PE=4 SV=2
A0A0A0MTR0	1	A0A0A0MTR0_HUMAN Transient receptor potential cation channel subfamily M member 1 (Fragment) OS=Homo sapiens GN=TRPM1 PE=4 SV=1
A2A2N0	1	A2A2N0_HUMAN Cystatin-8 (Fragment) OS=Homo sapiens GN=CST8 PE=4 SV=1
A6NFM0	1	A6NFM0_HUMAN DNA-directed RNA polymerase II subunit RPB11-b1 OS=Homo sapiens GN=POLR2J2 PE=4 SV=1
A6NH36	1	A6NH36_HUMAN 40S ribosomal protein S4, X isoform OS=Homo sapiens GN=RPS4X PE=1 SV=1
A6NM32	1	A6NM32_HUMAN Peptidyl-prolyl cis-trans isomerase H OS=Homo sapiens GN=PPIH PE=1 SV=1
A8MSP2	1	A8MSP2_HUMAN RAB37, member RAS oncogene family, isoform CRA_e OS=Homo sapiens GN=RAB37 PE=2 SV=1
A8MTC6	1	A8MTC6_HUMAN RAB37, member RAS oncogene family, isoform CRA_a OS=Homo sapiens GN=RAB37 PE=3 SV=1
A8MXK4	1	A8MXK4_HUMAN 40S ribosomal protein S9 OS=Homo sapiens GN=RPS9 PE=1 SV=1
A8MZI4	1	A8MZI4_HUMAN Ras-related protein Rab-37 OS=Homo sapiens GN=RAB37 PE=3 SV=1
A8XR14	1	A8XR14_HUMAN Uncharacterized protein KIAA0226-like (Fragment) OS=Homo sapiens GN=KIAA0226L PE=1 SV=1
B0QYF9	1	B0QYF9_HUMAN Oxysterol-binding protein 2 (Fragment) OS=Homo sapiens GN=OSBP2 PE=4 SV=4
B1ALY0	1	B1ALY0_HUMAN Protein PALM2-AKAP2 (Fragment) OS=Homo sapiens GN=PALM2-AKAP2 PE=4 SV=1
B4DJF2	1	B4DJF2_HUMAN 14-3-3 protein epsilon OS=Homo sapiens GN=YWHAE PE=2 SV=1
B4DND0	1	B4DND0_HUMAN Uridine phosphorylase 1 OS=Homo sapiens GN=UPP1 PE=2 SV=1
B4DP31	1	B4DP31_HUMAN Phosphoribosyl pyrophosphate synthase-associated protein 1 OS=Homo sapiens GN=PRPSAP1 PE=2 SV=1
B4DV12	1	B4DV12_HUMAN Polyubiquitin-B OS=Homo sapiens GN=UBB PE=2 SV=1
B5MCT8	1	B5MCT8_HUMAN 40S ribosomal protein S9 OS=Homo sapiens GN=RPS9 PE=3 SV=1
B7Z3L0	1	B7Z3L0_HUMAN Ras-related protein Rab-37 OS=Homo sapiens GN=RAB37 PE=2 SV=1
B8ZZA1	1	B8ZZA1_HUMAN Prothymosin alpha OS=Homo sapiens GN=PTMA PE=1 SV=1
B8ZZQ6	1	B8ZZQ6_HUMAN Prothymosin alpha OS=Homo sapiens GN=PTMA PE=1 SV=1
B8ZZW7	1	B8ZZW7_HUMAN Prothymosin alpha OS=Homo sapiens GN=PTMA PE=1 SV=1
C9IYM9	1	C9IYM9_HUMAN cAMP-responsive element modulator (Fragment) OS=Homo sapiens GN=CREM PE=1 SV=4
C9IZ29	1	C9IZ29_HUMAN WD repeat-containing protein 49 (Fragment) OS=Homo sapiens GN=WDR49 PE=4 SV=1
C9IZL5	1	C9IZL5_HUMAN AP-4 complex subunit mu-1 OS=Homo sapiens GN=AP4M1 PE=4 SV=1
C9IZM8	1	C9IZM8_HUMAN ATR-interacting protein (Fragment) OS=Homo sapiens GN=ATRIP PE=1 SV=1
C9J168	1	C9J168_HUMAN Phosphoribosyl pyrophosphate synthase-associated protein 1 (Fragment) OS=Homo sapiens GN=PRPSAP1 PE=1 SV=1
C9J486	1	C9J486_HUMAN Uridine phosphorylase 1 (Fragment) OS=Homo sapiens GN=UPP1 PE=1 SV=1
C9J5F9	1	C9J5F9_HUMAN F-box-like/WD repeat-containing protein TBL1X (Fragment) OS=Homo sapiens GN=TBL1X PE=4 SV=4
C9J7J0	1	C9J7J0_HUMAN Oxysterol-binding protein 2 (Fragment) OS=Homo sapiens GN=OSBP2 PE=4 SV=1
C9JA33	1	C9JA33_HUMAN Paralemmin-2 OS=Homo sapiens GN=PALM2 PE=4 SV=1
C9JBA9	1	C9JBA9_HUMAN Tyrosine-protein phosphatase non-receptor type 7 (Fragment) OS=Homo sapiens GN=PTPN7 PE=1 SV=1
C9JCK5	1	C9JCK5_HUMAN Proteasome subunit alpha type-2 OS=Homo sapiens GN=PSMA2 PE=1 SV=1
C9JCW3	1	C9JCW3_HUMAN F-box-like/WD repeat-containing protein TBL1X (Fragment) OS=Homo sapiens GN=TBL1X PE=4 SV=4
C9JD09	1	C9JD09_HUMAN SLAIN motif-containing protein 1 (Fragment) OS=Homo sapiens GN=SLAIN1 PE=4 SV=1
C9JDH0	1	C9JDH0_HUMAN Phosphoribosyl pyrophosphate synthase-associated protein 2 (Fragment) OS=Homo sapiens GN=PRPSAP2 PE=1 SV=1
C9JF14	1	C9JF14_HUMAN Caspase-5 (Fragment) OS=Homo sapiens GN=CASP5 PE=4 SV=1
C9JFM7	1	C9JFM7_HUMAN Ras-related protein Rab-43 (Fragment) OS=Homo sapiens GN=RAB43 PE=4 SV=1
C9JGA3	1	C9JGA3_HUMAN Lysine-specific demethylase 5D (Fragment) OS=Homo sapiens GN=KDM5D PE=4 SV=1
C9JIP2	1	C9JIP2_HUMAN Uridine phosphorylase 1 (Fragment) OS=Homo sapiens GN=UPP1 PE=1 SV=1
C9JLU6	1	C9JLU6_HUMAN Isocitrate dehydrogenase [NADP] cytoplasmic (Fragment) OS=Homo sapiens GN=IDH1 PE=1 SV=4
C9JM19	1	C9JM19_HUMAN 40S ribosomal protein S9 OS=Homo sapiens GN=RPS9 PE=3 SV=1
C9JNN8	1	C9JNN8_HUMAN Cytohesin-interacting protein (Fragment) OS=Homo sapiens GN=CYTIP PE=4 SV=1
C9JP03	1	C9JP03_HUMAN SLAIN motif-containing protein 1 (Fragment) OS=Homo sapiens GN=SLAIN1 PE=4 SV=1
C9JQD4	1	C9JQD4_HUMAN Peptidyl-prolyl cis-trans isomerase (Fragment) OS=Homo sapiens GN=PPIH PE=1 SV=1
C9JQT7	1	C9JQT7_HUMAN Mitofusin-1 (Fragment) OS=Homo sapiens GN=MFN1 PE=4 SV=1
C9JRF8	1	C9JRF8_HUMAN Cytohesin-interacting protein (Fragment) OS=Homo sapiens GN=CYTIP PE=4 SV=1
C9JSK5	1	C9JSK5_HUMAN cAMP-dependent protein kinase type I-beta regulatory subunit (Fragment) OS=Homo sapiens GN=PRKAR1B PE=1 SV=1
C9JUW9	1	C9JUW9_HUMAN SLAIN motif-containing protein 1 (Fragment) OS=Homo sapiens GN=SLAIN1 PE=4 SV=1
C9JUZ7	1	C9JUZ7_HUMAN Syntaxin-binding protein 5-like (Fragment) OS=Homo sapiens GN=STXBP5L PE=1 SV=1
C9JYQ8	1	C9JYQ8_HUMAN F-box-like/WD repeat-containing protein TBL1X (Fragment) OS=Homo sapiens GN=TBL1X PE=4 SV=1
C9JZH4	1	C9JZH4_HUMAN Paralemmin-2 (Fragment) OS=Homo sapiens GN=PALM2 PE=4 SV=4
C9K028	1	C9K028_HUMAN Nucleoside diphosphate kinase A (Fragment) OS=Homo sapiens GN=NME1 PE=1 SV=1
C9K092	1	C9K092_HUMAN cAMP-responsive element modulator (Fragment) OS=Homo sapiens GN=CREM PE=1 SV=2
D6RAA2	1	D6RAA2_HUMAN GTP-binding protein SAR1b (Fragment) OS=Homo sapiens GN=SAR1B PE=4 SV=1
D6RAJ2	1	D6RAJ2_HUMAN Long-chain fatty acid transport protein 6 (Fragment) OS=Homo sapiens GN=SLC27A6 PE=4 SV=1
D6RBQ5	1	D6RBQ5_HUMAN 39S ribosomal protein L3, mitochondrial (Fragment) OS=Homo sapiens GN=MRPL3 PE=1 SV=1
D6RCT5	1	D6RCT5_HUMAN DNA transposase THAP9 OS=Homo sapiens GN=THAP9 PE=4 SV=1
D6RDB2	1	D6RDB2_HUMAN GTP-binding protein SAR1b OS=Homo sapiens GN=SAR1B PE=4 SV=1
D6REM3	1	D6REM3_HUMAN DNA transposase THAP9 OS=Homo sapiens GN=THAP9 PE=4 SV=1
D6RFF2	1	D6RFF2_HUMAN Vascular endothelial growth factor receptor 3 (Fragment) OS=Homo sapiens GN=FLT4 PE=4 SV=1
D6RGK9	1	D6RGK9_HUMAN CCR4-NOT transcription complex subunit 6-like (Fragment) OS=Homo sapiens GN=CNOT6L PE=4 SV=1
E2QRJ6	1	E2QRJ6_HUMAN DNA-directed RNA polymerase II subunit RPB11-b2 OS=Homo sapiens GN=POLR2J3 PE=4 SV=1
E5RG95	1	E5RG95_HUMAN Beta-enolase (Fragment) OS=Homo sapiens GN=ENO3 PE=1 SV=1
E5RGF5	1	E5RGF5_HUMAN Protein FAN OS=Homo sapiens GN=NSMAF PE=4 SV=1
E5RGU2	1	E5RGU2_HUMAN Protein FAN OS=Homo sapiens GN=NSMAF PE=4 SV=1
E5RGW4	1	E5RGW4_HUMAN Nucleophosmin (Fragment) OS=Homo sapiens GN=NPM1 PE=1 SV=1
E5RGZ4	1	E5RGZ4_HUMAN Enolase (Fragment) OS=Homo sapiens GN=ENO3 PE=1 SV=1
E5RH09	1	E5RH09_HUMAN Arginine--tRNA ligase, cytoplasmic OS=Homo sapiens GN=RARS PE=1 SV=1
E5RH77	1	E5RH77_HUMAN 40S ribosomal protein S14 OS=Homo sapiens GN=RPS14 PE=1 SV=1
E5RI09	1	E5RI09_HUMAN Beta-enolase (Fragment) OS=Homo sapiens GN=ENO3 PE=4 SV=1
E5RI98	1	E5RI98_HUMAN Nucleophosmin (Fragment) OS=Homo sapiens GN=NPM1 PE=1 SV=1
E5RIQ7	1	E5RIQ7_HUMAN Eyes absent homolog 1 OS=Homo sapiens GN=EYA1 PE=4 SV=1
E5RJM9	1	E5RJM9_HUMAN Arginine--tRNA ligase, cytoplasmic OS=Homo sapiens GN=RARS PE=1 SV=1
E7EMV8	1	E7EMV8_HUMAN Eukaryotic initiation factor 4A-II (Fragment) OS=Homo sapiens GN=EIF4A2 PE=1 SV=1
E7ESD5	1	E7ESD5_HUMAN Eyes absent homolog 4 OS=Homo sapiens GN=EYA4 PE=1 SV=1
E7ESS6	1	E7ESS6_HUMAN Calpain-9 OS=Homo sapiens GN=CAPN9 PE=4 SV=1
E7EWF9	1	E7EWF9_HUMAN Arylamine N-acetyltransferase 2 OS=Homo sapiens GN=NAT2 PE=3 SV=1
E9PD35	1	E9PD35_HUMAN Receptor protein-tyrosine kinase OS=Homo sapiens GN=FLT4 PE=3 SV=1
E9PHT9	1	E9PHT9_HUMAN Annexin OS=Homo sapiens GN=ANXA5 PE=1 SV=1
E9PI18	1	E9PI18_HUMAN Ras-related protein Rab-30 (Fragment) OS=Homo sapiens GN=RAB30 PE=4 SV=1
E9PI93	1	E9PI93_HUMAN Elongation factor 1-delta (Fragment) OS=Homo sapiens GN=EEF1D PE=4 SV=1
E9PIB9	1	E9PIB9_HUMAN Zinc finger protein GLI1 (Fragment) OS=Homo sapiens GN=GLI1 PE=4 SV=1
E9PID4	1	E9PID4_HUMAN Mitogen-activated protein kinase kinase kinase 11 OS=Homo sapiens GN=MAP3K11 PE=1 SV=1
E9PIP5	1	E9PIP5_HUMAN Elongation factor 1-delta (Fragment) OS=Homo sapiens GN=EEF1D PE=4 SV=1
E9PJ84	1	E9PJ84_HUMAN Elongation factor 1-delta (Fragment) OS=Homo sapiens GN=EEF1D PE=4 SV=4
E9PJH4	1	E9PJH4_HUMAN 40S ribosomal protein S3 OS=Homo sapiens GN=RPS3 PE=1 SV=1
E9PJQ5	1	E9PJQ5_HUMAN Ras-related protein Rab-30 (Fragment) OS=Homo sapiens GN=RAB30 PE=4 SV=1
E9PK82	1	E9PK82_HUMAN 40S ribosomal protein S3 (Fragment) OS=Homo sapiens GN=RPS3 PE=1 SV=1
E9PKK3	1	E9PKK3_HUMAN Elongation factor 1-delta (Fragment) OS=Homo sapiens GN=EEF1D PE=4 SV=1
E9PL21	1	E9PL21_HUMAN Elongation factor 1-delta (Fragment) OS=Homo sapiens GN=EEF1D PE=4 SV=1
E9PL37	1	E9PL37_HUMAN Calpain-1 catalytic subunit (Fragment) OS=Homo sapiens GN=CAPN1 PE=1 SV=1
E9PLA1	1	E9PLA1_HUMAN Elongation factor 1-delta (Fragment) OS=Homo sapiens GN=EEF1D PE=4 SV=1
E9PLL8	1	E9PLL8_HUMAN Elongation factor 1-delta (Fragment) OS=Homo sapiens GN=EEF1D PE=4 SV=1
E9PLM3	1	E9PLM3_HUMAN Ras-related protein Rab-30 OS=Homo sapiens GN=RAB30 PE=4 SV=1
E9PLN6	1	E9PLN6_HUMAN Eyes absent homolog 4 OS=Homo sapiens GN=EYA4 PE=1 SV=1
E9PLS6	1	E9PLS6_HUMAN Elongation factor 1-delta (Fragment) OS=Homo sapiens GN=EEF1D PE=4 SV=4
E9PLT8	1	E9PLT8_HUMAN Elongation factor 1-delta (Fragment) OS=Homo sapiens GN=EEF1D PE=4 SV=1
E9PLX7	1	E9PLX7_HUMAN 60S ribosomal protein L27a OS=Homo sapiens GN=RPL27A PE=1 SV=1
E9PM36	1	E9PM36_HUMAN 40S ribosomal protein S2 OS=Homo sapiens GN=RPS2 PE=1 SV=1
E9PM66	1	E9PM66_HUMAN Elongation factor 1-delta (Fragment) OS=Homo sapiens GN=EEF1D PE=4 SV=1
E9PMJ1	1	E9PMJ1_HUMAN Ras-related protein Rab-30 (Fragment) OS=Homo sapiens GN=RAB30 PE=1 SV=1
E9PMM9	1	E9PMM9_HUMAN 40S ribosomal protein S2 (Fragment) OS=Homo sapiens GN=RPS2 PE=1 SV=1
E9PNB9	1	E9PNB9_HUMAN Ras-related protein Rab-30 OS=Homo sapiens GN=RAB30 PE=4 SV=1
E9PNV2	1	E9PNV2_HUMAN Rab GTPase-activating protein 1-like OS=Homo sapiens GN=RABGAP1L PE=4 SV=1
E9PP36	1	E9PP36_HUMAN 60S ribosomal protein L8 OS=Homo sapiens GN=RPL8 PE=1 SV=1
E9PPI2	1	E9PPI2_HUMAN Serine/threonine-protein kinase BRSK2 (Fragment) OS=Homo sapiens GN=BRSK2 PE=4 SV=1
E9PQ96	1	E9PQ96_HUMAN 40S ribosomal protein S3 OS=Homo sapiens GN=RPS3 PE=1 SV=1
E9PQP0	1	E9PQP0_HUMAN Ubiquitinyl hydrolase 1 (Fragment) OS=Homo sapiens GN=USP33 PE=4 SV=1
E9PQX2	1	E9PQX2_HUMAN 40S ribosomal protein S3 OS=Homo sapiens GN=RPS3 PE=1 SV=1
E9PRF7	1	E9PRF7_HUMAN Ras-related protein Rab-30 (Fragment) OS=Homo sapiens GN=RAB30 PE=4 SV=1
E9PRM1	1	E9PRM1_HUMAN Calpain-1 catalytic subunit OS=Homo sapiens GN=CAPN1 PE=1 SV=1
E9PS06	1	E9PS06_HUMAN Ras-related protein Rab-30 (Fragment) OS=Homo sapiens GN=RAB30 PE=1 SV=1
E9PS50	1	E9PS50_HUMAN 40S ribosomal protein S13 (Fragment) OS=Homo sapiens GN=RPS13 PE=1 SV=1
E9PSG7	1	E9PSG7_HUMAN Phosphofurin acidic cluster sorting protein 1 OS=Homo sapiens GN=PACS1 PE=4 SV=1
E9PSH8	1	E9PSH8_HUMAN T-cell surface glycoprotein CD3 epsilon chain OS=Homo sapiens GN=CD3E PE=1 SV=1
F2Z2Y1	1	F2Z2Y1_HUMAN Eyes absent homolog 4 OS=Homo sapiens GN=EYA4 PE=1 SV=1
F2Z371	1	F2Z371_HUMAN DNA transposase THAP9 OS=Homo sapiens GN=THAP9 PE=4 SV=1
F2Z3C0	1	F2Z3C0_HUMAN 40S ribosomal protein S9 OS=Homo sapiens GN=RPS9 PE=1 SV=1
F5GWQ2	1	F5GWQ2_HUMAN Arf-GAP with Rho-GAP domain, ANK repeat and PH domain-containing protein 1 (Fragment) OS=Homo sapiens GN=ARAP1 PE=1 SV=1
F5GXK7	1	F5GXK7_HUMAN Polyubiquitin-C (Fragment) OS=Homo sapiens GN=UBC PE=4 SV=2
F5GXM0	1	F5GXM0_HUMAN Peroxisomal membrane protein 2 (Fragment) OS=Homo sapiens GN=PXMP2 PE=1 SV=2
F5GYE9	1	F5GYE9_HUMAN Elongator complex protein 2 OS=Homo sapiens GN=ELP2 PE=4 SV=1
F5GYU3	1	F5GYU3_HUMAN Polyubiquitin-C (Fragment) OS=Homo sapiens GN=UBC PE=4 SV=1
F5GZ39	1	F5GZ39_HUMAN Polyubiquitin-C (Fragment) OS=Homo sapiens GN=UBC PE=4 SV=1
F5H037	1	F5H037_HUMAN Serine/threonine-protein phosphatase PP1-alpha catalytic subunit (Fragment) OS=Homo sapiens GN=PPP1CA PE=1 SV=4
F5H120	1	F5H120_HUMAN Peptidyl-prolyl cis-trans isomerase FKBP4 OS=Homo sapiens GN=FKBP4 PE=1 SV=1
F5H155	1	F5H155_HUMAN L-lactate dehydrogenase OS=Homo sapiens GN=LDHC PE=3 SV=1
F5H1C3	1	F5H1C3_HUMAN Gamma-enolase (Fragment) OS=Homo sapiens GN=ENO2 PE=1 SV=1
F5H1L6	1	F5H1L6_HUMAN Serine/threonine-protein phosphatase PP1-alpha catalytic subunit (Fragment) OS=Homo sapiens GN=PPP1CA PE=1 SV=1
F5H1U3	1	F5H1U3_HUMAN Peptidyl-prolyl cis-trans isomerase (Fragment) OS=Homo sapiens GN=FKBP4 PE=1 SV=1
F5H245	1	F5H245_HUMAN L-lactate dehydrogenase OS=Homo sapiens GN=LDHC PE=1 SV=1
F5H265	1	F5H265_HUMAN Polyubiquitin-C (Fragment) OS=Homo sapiens GN=UBC PE=4 SV=1
F5H284	1	PAL4D_HUMAN Peptidyl-prolyl cis-trans isomerase A-like 4D OS=Homo sapiens GN=PPIAL4D PE=3 SV=1
F5H2Z3	1	F5H2Z3_HUMAN Polyubiquitin-C (Fragment) OS=Homo sapiens GN=UBC PE=4 SV=1
F5H388	1	F5H388_HUMAN Polyubiquitin-C (Fragment) OS=Homo sapiens GN=UBC PE=4 SV=1
F5H3B4	1	F5H3B4_HUMAN Poly [ADP-ribose] polymerase 6 (Fragment) OS=Homo sapiens GN=PARP6 PE=4 SV=2
F5H3I6	1	F5H3I6_HUMAN Fermitin family homolog 3 (Fragment) OS=Homo sapiens GN=FERMT3 PE=1 SV=1
F5H5G7	1	F5H5G7_HUMAN L-lactate dehydrogenase OS=Homo sapiens GN=LDHC PE=3 SV=1
F5H6Q2	1	F5H6Q2_HUMAN Polyubiquitin-C (Fragment) OS=Homo sapiens GN=UBC PE=4 SV=4
F5H747	1	F5H747_HUMAN Polyubiquitin-C (Fragment) OS=Homo sapiens GN=UBC PE=1 SV=4
F6S314	1	F6S314_HUMAN DNA-directed RNA polymerase II subunit RPB11-a OS=Homo sapiens GN=POLR2J PE=4 SV=1
F6XY72	1	F6XY72_HUMAN Nucleoside diphosphate kinase OS=Homo sapiens GN=NME1-NME2 PE=3 SV=2
F8VNW4	1	F8VNW4_HUMAN Nascent polypeptide-associated complex subunit alpha, muscle-specific form (Fragment) OS=Homo sapiens GN=NACA PE=1 SV=1
F8VPC7	1	F8VPC7_HUMAN Endoplasmin OS=Homo sapiens GN=HSP90B1 PE=1 SV=1
F8VQQ8	1	F8VQQ8_HUMAN Ubiquitin-conjugating enzyme E2 N OS=Homo sapiens GN=UBE2N PE=1 SV=1
F8VRH0	1	F8VRH0_HUMAN Poly(rC)-binding protein 2 (Fragment) OS=Homo sapiens GN=PCBP2 PE=1 SV=2
F8VWV4	1	F8VWV4_HUMAN 60S acidic ribosomal protein P0 (Fragment) OS=Homo sapiens GN=RPLP0 PE=1 SV=1
F8VXZ7	1	F8VXZ7_HUMAN Tubulin alpha-1A chain (Fragment) OS=Homo sapiens GN=TUBA1A PE=4 SV=1
F8W026	1	F8W026_HUMAN Endoplasmin (Fragment) OS=Homo sapiens GN=HSP90B1 PE=1 SV=4
F8W0F6	1	F8W0F6_HUMAN Tubulin alpha-1A chain OS=Homo sapiens GN=TUBA1A PE=4 SV=1
F8W1N5	1	F8W1N5_HUMAN Nascent polypeptide-associated complex subunit alpha, muscle-specific form (Fragment) OS=Homo sapiens GN=NACA PE=1 SV=1
F8WAM2	1	F8WAM2_HUMAN T-complex protein 1 subunit eta (Fragment) OS=Homo sapiens GN=CCT7 PE=1 SV=1
F8WBP8	1	F8WBP8_HUMAN T-complex protein 1 subunit eta OS=Homo sapiens GN=CCT7 PE=1 SV=1
F8WD51	1	F8WD51_HUMAN Uridine phosphorylase 1 OS=Homo sapiens GN=UPP1 PE=1 SV=1
F8WDW5	1	F8WDW5_HUMAN Prominin-2 OS=Homo sapiens GN=PROM2 PE=4 SV=1
F8WE71	1	F8WE71_HUMAN Serine/threonine-protein phosphatase PP1-beta catalytic subunit OS=Homo sapiens GN=PPP1CB PE=4 SV=1
F8WF61	1	F8WF61_HUMAN Cytohesin-interacting protein OS=Homo sapiens GN=CYTIP PE=4 SV=1
F8WF66	1	F8WF66_HUMAN Tyrosine-protein phosphatase non-receptor type 7 OS=Homo sapiens GN=PTPN7 PE=1 SV=1
F8WF84	1	F8WF84_HUMAN DNA-directed RNA polymerase II subunit RPB11-b2 OS=Homo sapiens GN=POLR2J3 PE=4 SV=1
G3V1L6	1	G3V1L6_HUMAN Chromosome 20 open reading frame 42, isoform CRA_c OS=Homo sapiens GN=FERMT1 PE=4 SV=1
G3V346	1	G3V346_HUMAN Signal recognition particle 54 kDa protein (Fragment) OS=Homo sapiens GN=SRP54 PE=1 SV=4
G3V3J6	1	G3V3J6_HUMAN HCG1983504, isoform CRA_b OS=Homo sapiens GN=TUBB3 PE=4 SV=1
G3V3L9	1	G3V3L9_HUMAN Signal recognition particle 54 kDa protein OS=Homo sapiens GN=SRP54 PE=1 SV=1
G3V3W7	1	G3V3W7_HUMAN Tubulin beta-3 chain OS=Homo sapiens GN=TUBB3 PE=4 SV=1
G3V4U2	1	G3V4U2_HUMAN Tubulin beta-3 chain OS=Homo sapiens GN=TUBB3 PE=4 SV=1
G3V5Q4	1	G3V5Q4_HUMAN E3 ubiquitin-protein ligase CCNB1IP1 OS=Homo sapiens GN=CCNB1IP1 PE=4 SV=1
G3XAN0	1	G3XAN0_HUMAN 40S ribosomal protein S20 OS=Homo sapiens GN=RPS20 PE=4 SV=1
G3XAP5	1	G3XAP5_HUMAN L-lactate dehydrogenase OS=Homo sapiens GN=LDHC PE=3 SV=1
G5E998	1	G5E998_HUMAN cAMP-responsive element modulator OS=Homo sapiens GN=CREM PE=1 SV=2
G5E9G7	1	G5E9G7_HUMAN Neurexin 2, isoform CRA_a OS=Homo sapiens GN=NRXN2 PE=4 SV=1
H0Y3Y6	1	H0Y3Y6_HUMAN Serine/threonine-protein phosphatase PP1-beta catalytic subunit (Fragment) OS=Homo sapiens GN=PPP1CB PE=4 SV=1
H0Y548	1	H0Y548_HUMAN Peptidyl-prolyl cis-trans isomerase (Fragment) OS=Homo sapiens GN=PPIF PE=1 SV=1
H0Y7R7	1	H0Y7R7_HUMAN 5&apos;-nucleotidase (Fragment) OS=Homo sapiens GN=NT5E PE=4 SV=1
H0YA90	1	H0YA90_HUMAN E3 ubiquitin-protein ligase SH3RF1 (Fragment) OS=Homo sapiens GN=SH3RF1 PE=1 SV=1
H0YB22	1	H0YB22_HUMAN 40S ribosomal protein S14 (Fragment) OS=Homo sapiens GN=RPS14 PE=1 SV=1
H0YCS6	1	H0YCS6_HUMAN Serine/threonine-protein kinase BRSK2 (Fragment) OS=Homo sapiens GN=BRSK2 PE=4 SV=1
H0YCU5	1	H0YCU5_HUMAN Phosphofurin acidic cluster sorting protein 1 (Fragment) OS=Homo sapiens GN=PACS1 PE=4 SV=1
H0YD08	1	H0YD08_HUMAN Ubiquitin carboxyl-terminal hydrolase 33 (Fragment) OS=Homo sapiens GN=USP33 PE=4 SV=1
H0YDK7	1	H0YDK7_HUMAN Ras-related protein Rab-30 (Fragment) OS=Homo sapiens GN=RAB30 PE=1 SV=1
H0YDM5	1	H0YDM5_HUMAN Long-chain fatty acid transport protein 3 (Fragment) OS=Homo sapiens GN=SLC27A3 PE=4 SV=1
H0YEJ4	1	H0YEJ4_HUMAN Calpain-8 (Fragment) OS=Homo sapiens GN=CAPN8 PE=4 SV=1
H0YFG2	1	H0YFG2_HUMAN Peptidyl-prolyl cis-trans isomerase FKBP4 (Fragment) OS=Homo sapiens GN=FKBP4 PE=1 SV=1
H0YFJ5	1	H0YFJ5_HUMAN Ras-related protein Rab-40B OS=Homo sapiens GN=RAB40B PE=4 SV=2
H0YGI8	1	H0YGI8_HUMAN Stress-induced-phosphoprotein 1 (Fragment) OS=Homo sapiens GN=STIP1 PE=1 SV=1
H0YIV0	1	H0YIV0_HUMAN Endoplasmin (Fragment) OS=Homo sapiens GN=HSP90B1 PE=1 SV=1
H0YJ70	1	H0YJ70_HUMAN E3 ubiquitin-protein ligase CCNB1IP1 (Fragment) OS=Homo sapiens GN=CCNB1IP1 PE=4 SV=1
H0YK58	1	H0YK58_HUMAN Sorting nexin-1 (Fragment) OS=Homo sapiens GN=SNX1 PE=1 SV=1
H0YK77	1	H0YK77_HUMAN Alpha-mannosidase 2x (Fragment) OS=Homo sapiens GN=MAN2A2 PE=4 SV=1
H0YKD5	1	H0YKD5_HUMAN Sorting nexin-1 OS=Homo sapiens GN=SNX1 PE=1 SV=1
H0YKH9	1	H0YKH9_HUMAN Alpha-mannosidase 2x (Fragment) OS=Homo sapiens GN=MAN2A2 PE=4 SV=1
H0YKJ5	1	H0YKJ5_HUMAN Protein amnionless (Fragment) OS=Homo sapiens GN=AMN PE=4 SV=1
H0YKL5	1	H0YKL5_HUMAN Sorting nexin-1 (Fragment) OS=Homo sapiens GN=SNX1 PE=1 SV=1
H0YKQ2	1	H0YKQ2_HUMAN Alpha-mannosidase 2x (Fragment) OS=Homo sapiens GN=MAN2A2 PE=4 SV=3
H0YL67	1	H0YL67_HUMAN Alpha-mannosidase 2x (Fragment) OS=Homo sapiens GN=MAN2A2 PE=4 SV=1
H0YL94	1	H0YL94_HUMAN Ras-related protein Rab-8B OS=Homo sapiens GN=RAB8B PE=4 SV=1
H0YLJ8	1	H0YLJ8_HUMAN Ras-related protein Rab-8B OS=Homo sapiens GN=RAB8B PE=4 SV=1
H0YM76	1	H0YM76_HUMAN WD repeat-containing protein 61 OS=Homo sapiens GN=WDR61 PE=1 SV=1
H0YMA5	1	H0YMA5_HUMAN Phosphoenolpyruvate carboxykinase [GTP], mitochondrial (Fragment) OS=Homo sapiens GN=PCK2 PE=1 SV=1
H0YMF9	1	H0YMF9_HUMAN WD repeat-containing protein 61 OS=Homo sapiens GN=WDR61 PE=1 SV=1
H0YMM5	1	H0YMM5_HUMAN Deoxyuridine 5&apos;-triphosphate nucleotidohydrolase, mitochondrial OS=Homo sapiens GN=DUT PE=1 SV=1
H0YMU0	1	H0YMU0_HUMAN Alpha-mannosidase 2x (Fragment) OS=Homo sapiens GN=MAN2A2 PE=4 SV=1
H0YN73	1	H0YN73_HUMAN 40S ribosomal protein S17 (Fragment) OS=Homo sapiens GN=RPS17 PE=1 SV=1
H0YNC8	1	H0YNC8_HUMAN Alpha-mannosidase 2x (Fragment) OS=Homo sapiens GN=MAN2A2 PE=4 SV=1
H3BMA3	1	H3BMA3_HUMAN Poly [ADP-ribose] polymerase 6 OS=Homo sapiens GN=PARP6 PE=4 SV=1
H3BMH1	1	H3BMH1_HUMAN Calpain-3 (Fragment) OS=Homo sapiens GN=CAPN3 PE=4 SV=4
H3BN34	1	H3BN34_HUMAN Pyruvate kinase PKM (Fragment) OS=Homo sapiens GN=PKM PE=1 SV=4
H3BNB9	1	H3BNB9_HUMAN E3 ubiquitin-protein ligase ARIH1 (Fragment) OS=Homo sapiens GN=ARIH1 PE=1 SV=1
H3BND9	1	H3BND9_HUMAN Poly(rC)-binding protein 2 (Fragment) OS=Homo sapiens GN=PCBP2 PE=1 SV=1
H3BPB1	1	H3BPB1_HUMAN Ras-related protein Rab-40C (Fragment) OS=Homo sapiens GN=RAB40C PE=4 SV=1
H3BQK2	1	H3BQK2_HUMAN Poly [ADP-ribose] polymerase 6 (Fragment) OS=Homo sapiens GN=PARP6 PE=4 SV=1
H3BQZ3	1	H3BQZ3_HUMAN Pyruvate kinase PKM OS=Homo sapiens GN=PKM PE=1 SV=1
H3BRR4	1	H3BRR4_HUMAN Poly (ADP-ribose) polymerase family, member 6, isoform CRA_b OS=Homo sapiens GN=PARP6 PE=4 SV=1
H3BRZ3	1	H3BRZ3_HUMAN Poly [ADP-ribose] polymerase 6 (Fragment) OS=Homo sapiens GN=PARP6 PE=4 SV=1
H3BS77	1	H3BS77_HUMAN Calpain-3 OS=Homo sapiens GN=CAPN3 PE=4 SV=1
H3BSA2	1	H3BSA2_HUMAN Calpain-3 (Fragment) OS=Homo sapiens GN=CAPN3 PE=4 SV=1
H3BSH2	1	H3BSH2_HUMAN Cytosolic Fe-S cluster assembly factor NARFL (Fragment) OS=Homo sapiens GN=NARFL PE=1 SV=1
H3BSJ7	1	H3BSJ7_HUMAN Cytosolic Fe-S cluster assembly factor NARFL (Fragment) OS=Homo sapiens GN=NARFL PE=1 SV=4
H3BSP4	1	H3BSP4_HUMAN Poly(rC)-binding protein 2 (Fragment) OS=Homo sapiens GN=PCBP2 PE=4 SV=1
H3BT36	1	H3BT36_HUMAN Proteasome subunit alpha type-2 OS=Homo sapiens GN=PSMA2 PE=1 SV=1
H3BUZ3	1	H3BUZ3_HUMAN Calpain-3 (Fragment) OS=Homo sapiens GN=CAPN3 PE=4 SV=1
H3BV08	1	H3BV08_HUMAN Calpain-3 (Fragment) OS=Homo sapiens GN=CAPN3 PE=4 SV=1
H3BVC7	1	H3BVC7_HUMAN 40S ribosomal protein S15a (Fragment) OS=Homo sapiens GN=RPS15A PE=1 SV=1
H7BYU4	1	H7BYU4_HUMAN Myelin transcription factor 1-like protein (Fragment) OS=Homo sapiens GN=MYT1L PE=4 SV=1
H7BYW5	1	H7BYW5_HUMAN cAMP-dependent protein kinase type I-beta regulatory subunit (Fragment) OS=Homo sapiens GN=PRKAR1B PE=4 SV=1
H7BZ23	1	H7BZ23_HUMAN Putative ATP-dependent RNA helicase DHX57 (Fragment) OS=Homo sapiens GN=DHX57 PE=4 SV=1
H7BZF9	1	H7BZF9_HUMAN Lysine-specific demethylase 5D (Fragment) OS=Homo sapiens GN=KDM5D PE=4 SV=1
H7C001	1	H7C001_HUMAN Oxysterol-binding protein 2 (Fragment) OS=Homo sapiens GN=OSBP2 PE=4 SV=2
H7C0U0	1	H7C0U0_HUMAN Presenilins-associated rhomboid-like protein, mitochondrial (Fragment) OS=Homo sapiens GN=PARL PE=4 SV=1
H7C153	1	H7C153_HUMAN Transmembrane prolyl 4-hydroxylase (Fragment) OS=Homo sapiens GN=P4HTM PE=4 SV=1
H7C2N1	1	H7C2N1_HUMAN Prothymosin alpha (Fragment) OS=Homo sapiens GN=PTMA PE=1 SV=1
H7C2Z4	1	H7C2Z4_HUMAN Interferon-related developmental regulator 2 (Fragment) OS=Homo sapiens GN=IFRD2 PE=4 SV=1
H7C402	1	H7C402_HUMAN Proteasome subunit alpha type-2 (Fragment) OS=Homo sapiens GN=PSMA2 PE=1 SV=1
H7C4T8	1	H7C4T8_HUMAN Tyrosine-protein phosphatase non-receptor type 7 (Fragment) OS=Homo sapiens GN=PTPN7 PE=4 SV=2
H7C561	1	H7C561_HUMAN Splicing factor 1 (Fragment) OS=Homo sapiens GN=SF1 PE=1 SV=4
H9N1E7	1	H9N1E7_HUMAN Vascular endothelial growth factor receptor 1 OS=Homo sapiens GN=FLT1 PE=2 SV=1
I3L0K2	1	I3L0K2_HUMAN Thioredoxin domain-containing protein 17 OS=Homo sapiens GN=TXNDC17 PE=1 SV=1
I3L0S0	1	I3L0S0_HUMAN Protein disulfide-isomerase (Fragment) OS=Homo sapiens GN=P4HB PE=1 SV=1
I3L164	1	I3L164_HUMAN Phosphoribosyl pyrophosphate synthase-associated protein 2 (Fragment) OS=Homo sapiens GN=PRPSAP2 PE=1 SV=1
I3L1U1	1	I3L1U1_HUMAN Misshapen-like kinase 1 (Fragment) OS=Homo sapiens GN=MINK1 PE=4 SV=1
I3L1Y5	1	I3L1Y5_HUMAN Protein disulfide-isomerase OS=Homo sapiens GN=P4HB PE=1 SV=1
I3L203	1	I3L203_HUMAN Misshapen-like kinase 1 (Fragment) OS=Homo sapiens GN=MINK1 PE=4 SV=1
I3L297	1	I3L297_HUMAN Adapter molecule crk OS=Homo sapiens GN=CRK PE=1 SV=1
I3L2A3	1	I3L2A3_HUMAN Cytosolic Fe-S cluster assembly factor NARFL (Fragment) OS=Homo sapiens GN=NARFL PE=1 SV=1
I3L331	1	I3L331_HUMAN Phosphoribosyl pyrophosphate synthase-associated protein 2 (Fragment) OS=Homo sapiens GN=PRPSAP2 PE=1 SV=1
I3L342	1	I3L342_HUMAN Adenylate cyclase type 9 (Fragment) OS=Homo sapiens GN=ADCY9 PE=4 SV=1
I3L3H7	1	I3L3H7_HUMAN Collagen alpha-1(I) chain (Fragment) OS=Homo sapiens GN=COL1A1 PE=4 SV=1
I3L3M7	1	I3L3M7_HUMAN Thioredoxin domain-containing protein 17 OS=Homo sapiens GN=TXNDC17 PE=1 SV=1
I3L3P7	1	I3L3P7_HUMAN 40S ribosomal protein S15a OS=Homo sapiens GN=RPS15A PE=1 SV=1
I3L3T1	1	I3L3T1_HUMAN 14-3-3 protein epsilon OS=Homo sapiens GN=YWHAE PE=1 SV=1
I3L3U1	1	I3L3U1_HUMAN Myosin light chain 4 OS=Homo sapiens GN=MYL4 PE=1 SV=1
I3L3X7	1	I3L3X7_HUMAN Proteasome subunit beta type-6 (Fragment) OS=Homo sapiens GN=PSMB6 PE=1 SV=1
I3L404	1	I3L404_HUMAN 40S ribosomal protein S2 (Fragment) OS=Homo sapiens GN=RPS2 PE=1 SV=1
I3L4T2	1	I3L4T2_HUMAN Misshapen-like kinase 1 OS=Homo sapiens GN=MINK1 PE=4 SV=1
I3L514	1	I3L514_HUMAN Protein disulfide-isomerase OS=Homo sapiens GN=P4HB PE=1 SV=1
J3KMX5	1	J3KMX5_HUMAN 40S ribosomal protein S13 OS=Homo sapiens GN=RPS13 PE=1 SV=1
J3KPH4	1	J3KPH4_HUMAN Sorting nexin-1 OS=Homo sapiens GN=SNX1 PE=1 SV=1
J3KQC0	1	J3KQC0_HUMAN cAMP-responsive element modulator OS=Homo sapiens GN=CREM PE=1 SV=1
J3KR46	1	J3KR46_HUMAN cAMP-responsive element modulator OS=Homo sapiens GN=CREM PE=1 SV=1
J3KRI6	1	J3KRI6_HUMAN T-complex protein 1 subunit zeta-2 (Fragment) OS=Homo sapiens GN=CCT6B PE=4 SV=1
J3KRP4	1	J3KRP4_HUMAN Conserved oligomeric Golgi complex subunit 1 (Fragment) OS=Homo sapiens GN=COG1 PE=1 SV=1
J3KS93	1	J3KS93_HUMAN Eukaryotic initiation factor 4A-I (Fragment) OS=Homo sapiens GN=EIF4A1 PE=1 SV=1
J3KSG1	1	J3KSG1_HUMAN BTB/POZ domain-containing protein KCTD1 (Fragment) OS=Homo sapiens GN=KCTD1 PE=1 SV=1
J3KSN7	1	J3KSN7_HUMAN Eukaryotic initiation factor 4A-II (Fragment) OS=Homo sapiens GN=EIF4A2 PE=1 SV=1
J3KT04	1	J3KT04_HUMAN Eukaryotic initiation factor 4A-I (Fragment) OS=Homo sapiens GN=EIF4A1 PE=1 SV=1
J3QKN0	1	J3QKN0_HUMAN Polyubiquitin-B (Fragment) OS=Homo sapiens GN=UBB PE=4 SV=1
J3QLP7	1	J3QLP7_HUMAN Protein UBBP4 OS=Homo sapiens GN=UBBP4 PE=4 SV=1
J3QRK1	1	J3QRK1_HUMAN BTB/POZ domain-containing protein KCTD1 (Fragment) OS=Homo sapiens GN=KCTD1 PE=1 SV=1
J3QRK5	1	J3QRK5_HUMAN Protein UBBP4 OS=Homo sapiens GN=UBBP4 PE=1 SV=1
J3QSA3	1	J3QSA3_HUMAN Polyubiquitin-B (Fragment) OS=Homo sapiens GN=UBB PE=4 SV=1
J3QT59	1	J3QT59_HUMAN Tyrosine-protein phosphatase non-receptor type 4 (Fragment) OS=Homo sapiens GN=PTPN4 PE=4 SV=1
J3QTR3	1	J3QTR3_HUMAN Ubiquitin-40S ribosomal protein S27a (Fragment) OS=Homo sapiens GN=RPS27A PE=1 SV=1
K7EIE7	1	K7EIE7_HUMAN ATP-citrate synthase (Fragment) OS=Homo sapiens GN=ACLY PE=1 SV=1
K7EIL4	1	K7EIL4_HUMAN Glucose-6-phosphate isomerase (Fragment) OS=Homo sapiens GN=GPI PE=1 SV=1
K7EIZ7	1	K7EIZ7_HUMAN ELKS/Rab6-interacting/CAST family member 1 (Fragment) OS=Homo sapiens GN=ERC1 PE=1 SV=1
K7EK45	1	K7EK45_HUMAN Polypyrimidine tract-binding protein 1 (Fragment) OS=Homo sapiens GN=PTBP1 PE=1 SV=1
K7EKH8	1	K7EKH8_HUMAN ELKS/Rab6-interacting/CAST family member 1 (Fragment) OS=Homo sapiens GN=ERC1 PE=1 SV=4
K7EKJ7	1	K7EKJ7_HUMAN Polypyrimidine tract-binding protein 1 (Fragment) OS=Homo sapiens GN=PTBP1 PE=1 SV=3
K7EKN2	1	K7EKN2_HUMAN Enolase (Fragment) OS=Homo sapiens GN=ENO3 PE=1 SV=1
K7ELR7	1	K7ELR7_HUMAN Glucose-6-phosphate isomerase (Fragment) OS=Homo sapiens GN=GPI PE=1 SV=1
K7EMA8	1	K7EMA8_HUMAN Protein UBBP4 (Fragment) OS=Homo sapiens GN=UBBP4 PE=4 SV=1
K7EPM1	1	K7EPM1_HUMAN Enolase (Fragment) OS=Homo sapiens GN=ENO3 PE=1 SV=1
K7EPP6	1	K7EPP6_HUMAN ELKS/Rab6-interacting/CAST family member 1 (Fragment) OS=Homo sapiens GN=ERC1 PE=1 SV=1
K7EQ16	1	K7EQ16_HUMAN UV excision repair protein RAD23 homolog A (Fragment) OS=Homo sapiens GN=RAD23A PE=1 SV=1
K7ER35	1	K7ER35_HUMAN Elongator complex protein 2 OS=Homo sapiens GN=ELP2 PE=4 SV=1
K7ERC6	1	K7ERC6_HUMAN Glucose-6-phosphate isomerase (Fragment) OS=Homo sapiens GN=GPI PE=1 SV=4
K7ERK8	1	K7ERK8_HUMAN Glucose-6-phosphate isomerase (Fragment) OS=Homo sapiens GN=GPI PE=1 SV=1
K7ES59	1	K7ES59_HUMAN Polypyrimidine tract-binding protein 1 (Fragment) OS=Homo sapiens GN=PTBP1 PE=1 SV=3
M0QX76	1	M0QX76_HUMAN 40S ribosomal protein S16 (Fragment) OS=Homo sapiens GN=RPS16 PE=1 SV=1
M0R0X1	1	M0R0X1_HUMAN Ras-related protein Rab-4B (Fragment) OS=Homo sapiens GN=RAB4B PE=1 SV=1
M0R1E0	1	M0R1E0_HUMAN Ras-related protein Rab-4B (Fragment) OS=Homo sapiens GN=RAB4B PE=1 SV=1
M0R257	1	M0R257_HUMAN Ras-related protein Rab-3A (Fragment) OS=Homo sapiens GN=RAB3A PE=1 SV=1
M0R2S1	1	M0R2S1_HUMAN Ubiquitin-60S ribosomal protein L40 (Fragment) OS=Homo sapiens GN=UBA52 PE=1 SV=1
M0R2T4	1	M0R2T4_HUMAN Tubulin beta-4A chain OS=Homo sapiens GN=TUBB4A PE=4 SV=1
O14815	1	CAN9_HUMAN Calpain-9 OS=Homo sapiens GN=CAPN9 PE=1 SV=1
O14815-2	1	CAN9_HUMAN Isoform 2 of Calpain-9 OS=Homo sapiens GN=CAPN9
O43447	1	PPIH_HUMAN Peptidyl-prolyl cis-trans isomerase H OS=Homo sapiens GN=PPIH PE=1 SV=1
O43933	1	PEX1_HUMAN Peroxisome biogenesis factor 1 OS=Homo sapiens GN=PEX1 PE=1 SV=1
O43933-2	1	PEX1_HUMAN Isoform 2 of Peroxisome biogenesis factor 1 OS=Homo sapiens GN=PEX1
O60676	1	CST8_HUMAN Cystatin-8 OS=Homo sapiens GN=CST8 PE=1 SV=1
O60759-2	1	CYTIP_HUMAN Isoform 2 of Cytohesin-interacting protein OS=Homo sapiens GN=CYTIP
O75223-2	1	GGCT_HUMAN Isoform 2 of Gamma-glutamylcyclotransferase OS=Homo sapiens GN=GGCT
O75223-4	1	GGCT_HUMAN Isoform 4 of Gamma-glutamylcyclotransferase OS=Homo sapiens GN=GGCT
O75828	1	CBR3_HUMAN Carbonyl reductase [NADPH] 3 OS=Homo sapiens GN=CBR3 PE=1 SV=3
O75838	1	CIB2_HUMAN Calcium and integrin-binding family member 2 OS=Homo sapiens GN=CIB2 PE=1 SV=1
O75838-3	1	CIB2_HUMAN Isoform 3 of Calcium and integrin-binding family member 2 OS=Homo sapiens GN=CIB2
O75838-4	1	CIB2_HUMAN Isoform 4 of Calcium and integrin-binding family member 2 OS=Homo sapiens GN=CIB2
O95259	1	KCNH1_HUMAN Potassium voltage-gated channel subfamily H member 1 OS=Homo sapiens GN=KCNH1 PE=1 SV=1
O95259-2	1	KCNH1_HUMAN Isoform 1 of Potassium voltage-gated channel subfamily H member 1 OS=Homo sapiens GN=KCNH1
O95677	1	EYA4_HUMAN Eyes absent homolog 4 OS=Homo sapiens GN=EYA4 PE=1 SV=2
O95677-2	1	EYA4_HUMAN Isoform 2 of Eyes absent homolog 4 OS=Homo sapiens GN=EYA4
O95677-4	1	EYA4_HUMAN Isoform 4 of Eyes absent homolog 4 OS=Homo sapiens GN=EYA4
O95677-5	1	EYA4_HUMAN Isoform 5 of Eyes absent homolog 4 OS=Homo sapiens GN=EYA4
O95714	1	HERC2_HUMAN E3 ubiquitin-protein ligase HERC2 OS=Homo sapiens GN=HERC2 PE=1 SV=2
O95716	1	RAB3D_HUMAN Ras-related protein Rab-3D OS=Homo sapiens GN=RAB3D PE=1 SV=1
O95944-2	1	NCTR2_HUMAN Isoform 2 of Natural cytotoxicity triggering receptor 2 OS=Homo sapiens GN=NCR2
O95944-3	1	NCTR2_HUMAN Isoform 3 of Natural cytotoxicity triggering receptor 2 OS=Homo sapiens GN=NCR2
P02452	1	CO1A1_HUMAN Collagen alpha-1(I) chain OS=Homo sapiens GN=COL1A1 PE=1 SV=5
P05386	1	RLA1_HUMAN 60S acidic ribosomal protein P1 OS=Homo sapiens GN=RPLP1 PE=1 SV=1
P06454	1	PTMA_HUMAN Prothymosin alpha OS=Homo sapiens GN=PTMA PE=1 SV=2
P06454-2	1	PTMA_HUMAN Isoform 2 of Prothymosin alpha OS=Homo sapiens GN=PTMA
P07384	1	CAN1_HUMAN Calpain-1 catalytic subunit OS=Homo sapiens GN=CAPN1 PE=1 SV=1
P07766	1	CD3E_HUMAN T-cell surface glycoprotein CD3 epsilon chain OS=Homo sapiens GN=CD3E PE=1 SV=2
P07864	1	LDHC_HUMAN L-lactate dehydrogenase C chain OS=Homo sapiens GN=LDHC PE=1 SV=4
P08151	1	GLI1_HUMAN Zinc finger protein GLI1 OS=Homo sapiens GN=GLI1 PE=1 SV=1
P08151-2	1	GLI1_HUMAN Isoform 2 of Zinc finger protein GLI1 OS=Homo sapiens GN=GLI1
P08151-3	1	GLI1_HUMAN Isoform 3 of Zinc finger protein GLI1 OS=Homo sapiens GN=GLI1
P08758	1	ANXA5_HUMAN Annexin A5 OS=Homo sapiens GN=ANXA5 PE=1 SV=2
P0C0E4	1	RB40L_HUMAN Ras-related protein Rab-40A-like OS=Homo sapiens GN=RAB40AL PE=1 SV=1
P0CG47	1	UBB_HUMAN Polyubiquitin-B OS=Homo sapiens GN=UBB PE=1 SV=1
P0CG48	1	UBC_HUMAN Polyubiquitin-C OS=Homo sapiens GN=UBC PE=1 SV=3
P0DME0	1	SETLP_HUMAN Protein SETSIP OS=Homo sapiens GN=SETSIP PE=1 SV=1
P10071	1	GLI3_HUMAN Transcriptional activator GLI3 OS=Homo sapiens GN=GLI3 PE=1 SV=6
P13866-2	1	SC5A1_HUMAN Isoform 2 of Sodium/glucose cotransporter 1 OS=Homo sapiens GN=SLC5A1
P14174	1	MIF_HUMAN Macrophage migration inhibitory factor OS=Homo sapiens GN=MIF PE=1 SV=4
P15104	1	GLNA_HUMAN Glutamine synthetase OS=Homo sapiens GN=GLUL PE=1 SV=4
P17948	1	VGFR1_HUMAN Vascular endothelial growth factor receptor 1 OS=Homo sapiens GN=FLT1 PE=1 SV=2
P17948-5	1	VGFR1_HUMAN Isoform 5 of Vascular endothelial growth factor receptor 1 OS=Homo sapiens GN=FLT1
P17948-6	1	VGFR1_HUMAN Isoform 6 of Vascular endothelial growth factor receptor 1 OS=Homo sapiens GN=FLT1
P17948-7	1	VGFR1_HUMAN Isoform 7 of Vascular endothelial growth factor receptor 1 OS=Homo sapiens GN=FLT1
P17948-8	1	VGFR1_HUMAN Isoform 8 of Vascular endothelial growth factor receptor 1 OS=Homo sapiens GN=FLT1
P20336	1	RAB3A_HUMAN Ras-related protein Rab-3A OS=Homo sapiens GN=RAB3A PE=1 SV=1
P20337	1	RAB3B_HUMAN Ras-related protein Rab-3B OS=Homo sapiens GN=RAB3B PE=1 SV=2
P20338	1	RAB4A_HUMAN Ras-related protein Rab-4A OS=Homo sapiens GN=RAB4A PE=1 SV=3
P20807-4	1	CAN3_HUMAN Isoform IV of Calpain-3 OS=Homo sapiens GN=CAPN3
P20807-5	1	CAN3_HUMAN Isoform V of Calpain-3 OS=Homo sapiens GN=CAPN3
P22059	1	OSBP1_HUMAN Oxysterol-binding protein 1 OS=Homo sapiens GN=OSBP PE=1 SV=1
P24534	1	EF1B_HUMAN Elongation factor 1-beta OS=Homo sapiens GN=EEF1B2 PE=1 SV=3
P27348	1	1433T_HUMAN 14-3-3 protein theta OS=Homo sapiens GN=YWHAQ PE=1 SV=1
P30405	1	PPIF_HUMAN Peptidyl-prolyl cis-trans isomerase F, mitochondrial OS=Homo sapiens GN=PPIF PE=1 SV=1
P30405-2	1	PPIF_HUMAN Isoform 2 of Peptidyl-prolyl cis-trans isomerase F, mitochondrial OS=Homo sapiens GN=PPIF
P30613	1	KPYR_HUMAN Pyruvate kinase PKLR OS=Homo sapiens GN=PKLR PE=1 SV=2
P30613-2	1	KPYR_HUMAN Isoform L-type of Pyruvate kinase PKLR OS=Homo sapiens GN=PKLR
P31321	1	KAP1_HUMAN cAMP-dependent protein kinase type I-beta regulatory subunit OS=Homo sapiens GN=PRKAR1B PE=1 SV=4
P35558	1	PCKGC_HUMAN Phosphoenolpyruvate carboxykinase, cytosolic [GTP] OS=Homo sapiens GN=PCK1 PE=1 SV=3
P35916	1	VGFR3_HUMAN Vascular endothelial growth factor receptor 3 OS=Homo sapiens GN=FLT4 PE=1 SV=3
P35916-1	1	VGFR3_HUMAN Isoform 2 of Vascular endothelial growth factor receptor 3 OS=Homo sapiens GN=FLT4
P46108	1	CRK_HUMAN Adapter molecule crk OS=Homo sapiens GN=CRK PE=1 SV=2
P46108-2	1	CRK_HUMAN Isoform Crk-I of Adapter molecule crk OS=Homo sapiens GN=CRK
P48735	1	IDHP_HUMAN Isocitrate dehydrogenase [NADP], mitochondrial OS=Homo sapiens GN=IDH2 PE=1 SV=2
P48735-2	1	IDHP_HUMAN Isoform 2 of Isocitrate dehydrogenase [NADP], mitochondrial OS=Homo sapiens GN=IDH2
P48741	1	HSP77_HUMAN Putative heat shock 70 kDa protein 7 OS=Homo sapiens GN=HSPA7 PE=5 SV=2
P51153	1	RAB13_HUMAN Ras-related protein Rab-13 OS=Homo sapiens GN=RAB13 PE=1 SV=1
P52435	1	RPB11_HUMAN DNA-directed RNA polymerase II subunit RPB11-a OS=Homo sapiens GN=POLR2J PE=1 SV=1
P58418	1	CLRN1_HUMAN Clarin-1 OS=Homo sapiens GN=CLRN1 PE=1 SV=2
P58418-4	1	CLRN1_HUMAN Isoform 3 of Clarin-1 OS=Homo sapiens GN=CLRN1
P61018	1	RAB4B_HUMAN Ras-related protein Rab-4B OS=Homo sapiens GN=RAB4B PE=1 SV=1
P61018-2	1	RAB4B_HUMAN Isoform 2 of Ras-related protein Rab-4B OS=Homo sapiens GN=RAB4B
P61106	1	RAB14_HUMAN Ras-related protein Rab-14 OS=Homo sapiens GN=RAB14 PE=1 SV=4
P61956	1	SUMO2_HUMAN Small ubiquitin-related modifier 2 OS=Homo sapiens GN=SUMO2 PE=1 SV=3
P61956-2	1	SUMO2_HUMAN Isoform 2 of Small ubiquitin-related modifier 2 OS=Homo sapiens GN=SUMO2
P62244	1	RS15A_HUMAN 40S ribosomal protein S15a OS=Homo sapiens GN=RPS15A PE=1 SV=2
P62263	1	RS14_HUMAN 40S ribosomal protein S14 OS=Homo sapiens GN=RPS14 PE=1 SV=3
P62277	1	RS13_HUMAN 40S ribosomal protein S13 OS=Homo sapiens GN=RPS13 PE=1 SV=2
P62820-3	1	RAB1A_HUMAN Isoform 3 of Ras-related protein Rab-1A OS=Homo sapiens GN=RAB1A
Q03060	1	CREM_HUMAN cAMP-responsive element modulator OS=Homo sapiens GN=CREM PE=1 SV=5
Q03060-1	1	CREM_HUMAN Isoform 2 of cAMP-responsive element modulator OS=Homo sapiens GN=CREM
Q03060-12	1	CREM_HUMAN Isoform 10 of cAMP-responsive element modulator OS=Homo sapiens GN=CREM
Q03060-13	1	CREM_HUMAN Isoform 11 of cAMP-responsive element modulator OS=Homo sapiens GN=CREM
Q03060-14	1	CREM_HUMAN Isoform 12 of cAMP-responsive element modulator OS=Homo sapiens GN=CREM
Q03060-15	1	CREM_HUMAN Isoform 13 of cAMP-responsive element modulator OS=Homo sapiens GN=CREM
Q03060-16	1	CREM_HUMAN Isoform 14 of cAMP-responsive element modulator OS=Homo sapiens GN=CREM
Q03060-2	1	CREM_HUMAN Isoform 4 of cAMP-responsive element modulator OS=Homo sapiens GN=CREM
Q03060-20	1	CREM_HUMAN Isoform 17 of cAMP-responsive element modulator OS=Homo sapiens GN=CREM
Q03060-21	1	CREM_HUMAN Isoform 18 of cAMP-responsive element modulator OS=Homo sapiens GN=CREM
Q03060-22	1	CREM_HUMAN Isoform 19 of cAMP-responsive element modulator OS=Homo sapiens GN=CREM
Q03060-25	1	CREM_HUMAN Isoform 22 of cAMP-responsive element modulator OS=Homo sapiens GN=CREM
Q03060-26	1	CREM_HUMAN Isoform 23 of cAMP-responsive element modulator OS=Homo sapiens GN=CREM
Q03060-30	1	CREM_HUMAN Isoform 27 of cAMP-responsive element modulator OS=Homo sapiens GN=CREM
Q03060-31	1	CREM_HUMAN Isoform 28 of cAMP-responsive element modulator OS=Homo sapiens GN=CREM
Q03060-32	1	CREM_HUMAN Isoform 29 of cAMP-responsive element modulator OS=Homo sapiens GN=CREM
Q03060-6	1	CREM_HUMAN Isoform 3 of cAMP-responsive element modulator OS=Homo sapiens GN=CREM
Q03060-7	1	CREM_HUMAN Isoform 5 of cAMP-responsive element modulator OS=Homo sapiens GN=CREM
Q14558	1	KPRA_HUMAN Phosphoribosyl pyrophosphate synthase-associated protein 1 OS=Homo sapiens GN=PRPSAP1 PE=1 SV=2
Q14558-2	1	KPRA_HUMAN Isoform 2 of Phosphoribosyl pyrophosphate synthase-associated protein 1 OS=Homo sapiens GN=PRPSAP1
Q15771	1	RAB30_HUMAN Ras-related protein Rab-30 OS=Homo sapiens GN=RAB30 PE=1 SV=2
Q15771-2	1	RAB30_HUMAN Isoform 2 of Ras-related protein Rab-30 OS=Homo sapiens GN=RAB30
Q2NL67	1	PARP6_HUMAN Poly [ADP-ribose] polymerase 6 OS=Homo sapiens GN=PARP6 PE=2 SV=1
Q2NL67-2	1	PARP6_HUMAN Isoform 2 of Poly [ADP-ribose] polymerase 6 OS=Homo sapiens GN=PARP6
Q2NL67-3	1	PARP6_HUMAN Isoform 3 of Poly [ADP-ribose] polymerase 6 OS=Homo sapiens GN=PARP6
Q3B794	1	Q3B794_HUMAN STXBP5 protein OS=Homo sapiens GN=STXBP5 PE=2 SV=1
Q58FF3	1	ENPLL_HUMAN Putative endoplasmin-like protein OS=Homo sapiens GN=HSP90B2P PE=5 SV=1
Q5JNZ5	1	RS26L_HUMAN Putative 40S ribosomal protein S26-like 1 OS=Homo sapiens GN=RPS26P11 PE=5 SV=1
Q5K4L6-3	1	S27A3_HUMAN Isoform 3 of Long-chain fatty acid transport protein 3 OS=Homo sapiens GN=SLC27A3
Q5PY61	1	Q5PY61_HUMAN Polyubiquitin-C OS=Homo sapiens GN=UBC PE=2 SV=1
Q5QPA5	1	Q5QPA5_HUMAN 28S ribosomal protein S18a, mitochondrial (Fragment) OS=Homo sapiens GN=MRPS18A PE=1 SV=5
Q5R372-5	1	RBG1L_HUMAN Isoform 5 of Rab GTPase-activating protein 1-like OS=Homo sapiens GN=RABGAP1L
Q5R372-6	1	RBG1L_HUMAN Isoform 6 of Rab GTPase-activating protein 1-like OS=Homo sapiens GN=RABGAP1L
Q5R372-7	1	RBG1L_HUMAN Isoform 7 of Rab GTPase-activating protein 1-like OS=Homo sapiens GN=RABGAP1L
Q5R372-8	1	RBG1L_HUMAN Isoform 8 of Rab GTPase-activating protein 1-like OS=Homo sapiens GN=RABGAP1L
Q5SQT8	1	Q5SQT8_HUMAN GTP-binding protein SAR1a OS=Homo sapiens GN=SAR1A PE=4 SV=1
Q5SZW8	1	Q5SZW8_HUMAN T-complex protein 1 subunit gamma (Fragment) OS=Homo sapiens GN=CCT3 PE=1 SV=1
Q5SZX9	1	Q5SZX9_HUMAN T-complex protein 1 subunit gamma (Fragment) OS=Homo sapiens GN=CCT3 PE=1 SV=1
Q5T5C0	1	STXB5_HUMAN Syntaxin-binding protein 5 OS=Homo sapiens GN=STXBP5 PE=1 SV=1
Q5T5C0-2	1	STXB5_HUMAN Isoform 2 of Syntaxin-binding protein 5 OS=Homo sapiens GN=STXBP5
Q5T5C0-3	1	STXB5_HUMAN Isoform 3 of Syntaxin-binding protein 5 OS=Homo sapiens GN=STXBP5
Q5T6P1	1	Q5T6P1_HUMAN SLAIN motif-containing protein 1 (Fragment) OS=Homo sapiens GN=SLAIN1 PE=1 SV=1
Q5T6P2	1	Q5T6P2_HUMAN SLAIN motif-containing protein 1 (Fragment) OS=Homo sapiens GN=SLAIN1 PE=1 SV=1
Q5VTA0	1	PRA17_HUMAN PRAME family member 17 OS=Homo sapiens GN=PRAMEF17 PE=2 SV=1
Q5VWM1	1	PRA16_HUMAN PRAME family member 16 OS=Homo sapiens GN=PRAMEF16 PE=3 SV=1
Q5VZ89-4	1	DEN4C_HUMAN Isoform 4 of DENN domain-containing protein 4C OS=Homo sapiens GN=DENND4C
Q5W050	1	Q5W050_HUMAN Uncharacterized protein KIAA0226-like (Fragment) OS=Homo sapiens GN=KIAA0226L PE=1 SV=4
Q6IQ22	1	RAB12_HUMAN Ras-related protein Rab-12 OS=Homo sapiens GN=RAB12 PE=1 SV=3
Q6PIK3	1	Q6PIK3_HUMAN HCG1995540, isoform CRA_b OS=Homo sapiens GN=RAB4B PE=2 SV=1
Q6ZMR3	1	LDH6A_HUMAN L-lactate dehydrogenase A-like 6A OS=Homo sapiens GN=LDHAL6A PE=2 SV=1
Q719H9	1	KCTD1_HUMAN BTB/POZ domain-containing protein KCTD1 OS=Homo sapiens GN=KCTD1 PE=1 SV=1
Q7Z4N2-4	1	TRPM1_HUMAN Isoform 4 of Transient receptor potential cation channel subfamily M member 1 OS=Homo sapiens GN=TRPM1
Q86YS6	1	RAB43_HUMAN Ras-related protein Rab-43 OS=Homo sapiens GN=RAB43 PE=1 SV=1
Q86YS6-2	1	RAB43_HUMAN Isoform 3 of Ras-related protein Rab-43 OS=Homo sapiens GN=RAB43
Q8IWQ3	1	BRSK2_HUMAN Serine/threonine-protein kinase BRSK2 OS=Homo sapiens GN=BRSK2 PE=1 SV=3
Q8IWQ3-2	1	BRSK2_HUMAN Isoform 2 of Serine/threonine-protein kinase BRSK2 OS=Homo sapiens GN=BRSK2
Q8IWQ3-3	1	BRSK2_HUMAN Isoform 3 of Serine/threonine-protein kinase BRSK2 OS=Homo sapiens GN=BRSK2
Q8IWQ3-4	1	BRSK2_HUMAN Isoform 4 of Serine/threonine-protein kinase BRSK2 OS=Homo sapiens GN=BRSK2
Q8IWQ3-5	1	BRSK2_HUMAN Isoform 5 of Serine/threonine-protein kinase BRSK2 OS=Homo sapiens GN=BRSK2
Q8IWQ3-6	1	BRSK2_HUMAN Isoform 6 of Serine/threonine-protein kinase BRSK2 OS=Homo sapiens GN=BRSK2
Q8IXS6	1	PALM2_HUMAN Paralemmin-2 OS=Homo sapiens GN=PALM2 PE=2 SV=3
Q8IXS6-2	1	PALM2_HUMAN Isoform 2 of Paralemmin-2 OS=Homo sapiens GN=PALM2
Q8TEJ3	1	SH3R3_HUMAN SH3 domain-containing RING finger protein 3 OS=Homo sapiens GN=SH3RF3 PE=1 SV=2
Q8WXH6	1	RB40A_HUMAN Ras-related protein Rab-40A OS=Homo sapiens GN=RAB40A PE=2 SV=2
Q92526	1	TCPW_HUMAN T-complex protein 1 subunit zeta-2 OS=Homo sapiens GN=CCT6B PE=1 SV=5
Q92526-3	1	TCPW_HUMAN Isoform 3 of T-complex protein 1 subunit zeta-2 OS=Homo sapiens GN=CCT6B
Q92785-2	1	REQU_HUMAN Isoform 2 of Zinc finger protein ubi-d4 OS=Homo sapiens GN=DPF2
Q96AX2	1	RAB37_HUMAN Ras-related protein Rab-37 OS=Homo sapiens GN=RAB37 PE=1 SV=3
Q96AX2-2	1	RAB37_HUMAN Isoform 2 of Ras-related protein Rab-37 OS=Homo sapiens GN=RAB37
Q96AX2-3	1	RAB37_HUMAN Isoform 3 of Ras-related protein Rab-37 OS=Homo sapiens GN=RAB37
Q96AX2-4	1	RAB37_HUMAN Isoform 4 of Ras-related protein Rab-37 OS=Homo sapiens GN=RAB37
Q96C32	1	Q96C32_HUMAN Polyubiquitin-C OS=Homo sapiens GN=UBC PE=2 SV=1
Q96DA2	1	RB39B_HUMAN Ras-related protein Rab-39B OS=Homo sapiens GN=RAB39B PE=1 SV=1
Q96E17	1	RAB3C_HUMAN Ras-related protein Rab-3C OS=Homo sapiens GN=RAB3C PE=2 SV=1
Q9BQL6	1	FERM1_HUMAN Fermitin family homolog 1 OS=Homo sapiens GN=FERMT1 PE=1 SV=1
Q9BQL6-3	1	FERM1_HUMAN Isoform 3 of Fermitin family homolog 1 OS=Homo sapiens GN=FERMT1
Q9BRA2	1	TXD17_HUMAN Thioredoxin domain-containing protein 17 OS=Homo sapiens GN=TXNDC17 PE=1 SV=1
Q9BZK7	1	TBL1R_HUMAN F-box-like/WD repeat-containing protein TBL1XR1 OS=Homo sapiens GN=TBL1XR1 PE=1 SV=1
Q9GZM3	1	RPB1B_HUMAN DNA-directed RNA polymerase II subunit RPB11-b1 OS=Homo sapiens GN=POLR2J2 PE=1 SV=2
Q9H1A7	1	RPB1C_HUMAN DNA-directed RNA polymerase II subunit RPB11-b2 OS=Homo sapiens GN=POLR2J3 PE=3 SV=1
Q9H714-2	1	K226L_HUMAN Isoform 4 of Uncharacterized protein KIAA0226-like OS=Homo sapiens GN=KIAA0226L
Q9HC96-8	1	CAN10_HUMAN Isoform H of Calpain-10 OS=Homo sapiens GN=CAPN10
Q9NP90	1	RAB9B_HUMAN Ras-related protein Rab-9B OS=Homo sapiens GN=RAB9B PE=1 SV=1
Q9NR31	1	SAR1A_HUMAN GTP-binding protein SAR1a OS=Homo sapiens GN=SAR1A PE=1 SV=1
Q9NRZ9-7	1	HELLS_HUMAN Isoform 7 of Lymphoid-specific helicase OS=Homo sapiens GN=HELLS
Q9NRZ9-8	1	HELLS_HUMAN Isoform 8 of Lymphoid-specific helicase OS=Homo sapiens GN=HELLS
Q9NVS2	1	RT18A_HUMAN 28S ribosomal protein S18a, mitochondrial OS=Homo sapiens GN=MRPS18A PE=1 SV=1
Q9NVS2-2	1	RT18A_HUMAN Isoform 2 of 28S ribosomal protein S18a, mitochondrial OS=Homo sapiens GN=MRPS18A
Q9NVS2-3	1	RT18A_HUMAN Isoform 3 of 28S ribosomal protein S18a, mitochondrial OS=Homo sapiens GN=MRPS18A
Q9NYP7-3	1	ELOV5_HUMAN Isoform 3 of Elongation of very long chain fatty acids protein 5 OS=Homo sapiens GN=ELOVL5
Q9P2S2	1	NRX2A_HUMAN Neurexin-2 OS=Homo sapiens GN=NRXN2 PE=2 SV=1
Q9P2S2-2	1	NRX2A_HUMAN Isoform 2a of Neurexin-2 OS=Homo sapiens GN=NRXN2
Q9UBQ7-2	1	GRHPR_HUMAN Isoform 2 of Glyoxylate reductase/hydroxypyruvate reductase OS=Homo sapiens GN=GRHPR
Q9UL68-3	1	MYT1L_HUMAN Isoform 3 of Myelin transcription factor 1-like protein OS=Homo sapiens GN=MYT1L
Q9UPT5-4	1	EXOC7_HUMAN Isoform 4 of Exocyst complex component 7 OS=Homo sapiens GN=EXOC7
Q9Y2K9-2	1	STB5L_HUMAN Isoform 2 of Syntaxin-binding protein 5-like OS=Homo sapiens GN=STXBP5L
Q9Y2P4	1	S27A6_HUMAN Long-chain fatty acid transport protein 6 OS=Homo sapiens GN=SLC27A6 PE=1 SV=1
Q9Y2U5	1	M3K2_HUMAN Mitogen-activated protein kinase kinase kinase 2 OS=Homo sapiens GN=MAP3K2 PE=1 SV=2
Q9Y536	1	PAL4A_HUMAN Peptidyl-prolyl cis-trans isomerase A-like 4A/B/C OS=Homo sapiens GN=PPIAL4A PE=2 SV=1
R4GMN2	1	R4GMN2_HUMAN DENN domain-containing protein 4C (Fragment) OS=Homo sapiens GN=DENND4C PE=4 SV=1
R4GN99	1	R4GN99_HUMAN Peptidyl-prolyl cis-trans isomerase OS=Homo sapiens GN=PPIF PE=1 SV=1
S4R3P9	1	S4R3P9_HUMAN WD repeat-containing protein 11 OS=Homo sapiens GN=WDR11 PE=4 SV=1
S4R451	1	S4R451_HUMAN WD repeat-containing protein 11 OS=Homo sapiens GN=WDR11 PE=4 SV=1
S4R457	1	S4R457_HUMAN Heterogeneous nuclear ribonucleoprotein K OS=Homo sapiens GN=HNRNPK PE=1 SV=1
U3KPS5	1	U3KPS5_HUMAN Triosephosphate isomerase (Fragment) OS=Homo sapiens GN=TPI1 PE=1 SV=4
U3KQ53	1	U3KQ53_HUMAN Nuclear receptor 2C2-associated protein OS=Homo sapiens GN=NR2C2AP PE=4 SV=1
V9GY20	1	V9GY20_HUMAN Transmembrane prolyl 4-hydroxylase (Fragment) OS=Homo sapiens GN=P4HTM PE=4 SV=1
V9GYF7	1	V9GYF7_HUMAN 28S ribosomal protein S29, mitochondrial (Fragment) OS=Homo sapiens GN=DAP3 PE=1 SV=1
V9GYJ3	1	V9GYJ3_HUMAN 28S ribosomal protein S29, mitochondrial (Fragment) OS=Homo sapiens GN=DAP3 PE=1 SV=4
V9GYN5	1	V9GYN5_HUMAN Alpha-galactosidase A OS=Homo sapiens GN=GLA PE=1 SV=1
V9GYX6	1	V9GYX6_HUMAN DNA repair and recombination protein RAD54-like (Fragment) OS=Homo sapiens GN=RAD54L PE=4 SV=1
X1WI22	1	X1WI22_HUMAN GTP-binding protein SAR1a (Fragment) OS=Homo sapiens GN=SAR1A PE=4 SV=3
X6RDJ2	1	X6RDJ2_HUMAN SLAIN motif-containing protein 1 (Fragment) OS=Homo sapiens GN=SLAIN1 PE=1 SV=1
X6RFL8	1	X6RFL8_HUMAN Ras-related protein Rab-14 (Fragment) OS=Homo sapiens GN=RAB14 PE=1 SV=1

## Sheet: LNCaP Mock prots
Prot	Nb. peptides	Uniprot_descr
A0A024R3W6	3	A0A024R3W6_HUMAN Neuropilin 2, isoform CRA_h OS=Homo sapiens GN=NRP2 PE=4 SV=1
A0A024R412	3	A0A024R412_HUMAN Neuropilin 2, isoform CRA_c OS=Homo sapiens GN=NRP2 PE=4 SV=1
A0A075B724	1	A0A075B724_HUMAN Tubulin beta-8 chain OS=Homo sapiens GN=TUBB8 PE=4 SV=1
A0A075B736	9	A0A075B736_HUMAN Tubulin beta-8 chain OS=Homo sapiens GN=TUBB8 PE=1 SV=1
A0A075B759	2	A0A075B759_HUMAN Peptidyl-prolyl cis-trans isomerase OS=Homo sapiens GN=PPIAL4E PE=3 SV=1
A0A075B767	1	A0A075B767_HUMAN Peptidyl-prolyl cis-trans isomerase A-like 4A/B/C OS=Homo sapiens GN=PPIAL4C PE=4 SV=1
A0A075B778	1	A0A075B778_HUMAN ATP-binding cassette sub-family A member 5 OS=Homo sapiens GN=ABCA5 PE=4 SV=1
A0A075B7A0	1	A0A075B7A0_HUMAN 60S ribosomal protein L18 OS=Homo sapiens GN=RPL18 PE=1 SV=1
A0A087WSW4	1	A0A087WSW4_HUMAN Zinc finger protein 600 OS=Homo sapiens GN=ZNF600 PE=1 SV=1
A0A087WSW8	2	A0A087WSW8_HUMAN Protocadherin alpha-4 OS=Homo sapiens GN=PCDHA4 PE=4 SV=1
A0A087WSZ2	1	A0A087WSZ2_HUMAN Alpha-actinin-3 OS=Homo sapiens GN=ACTN3 PE=4 SV=1
A0A087WT67	1	A0A087WT67_HUMAN Zinc finger protein 195 OS=Homo sapiens GN=ZNF195 PE=1 SV=1
A0A087WTI1	2	A0A087WTI1_HUMAN Ras-related protein Rab-1B OS=Homo sapiens GN=RAB1B PE=4 SV=1
A0A087WTN2	1	A0A087WTN2_HUMAN Zinc finger protein 479 OS=Homo sapiens GN=ZNF479 PE=4 SV=1
A0A087WTS8	10	A0A087WTS8_HUMAN Heat shock 70 kDa protein 4 OS=Homo sapiens GN=HSPA4 PE=1 SV=1
A0A087WU70	2	A0A087WU70_HUMAN Carbohydrate sulfotransferase 13 OS=Homo sapiens GN=CHST13 PE=4 SV=1
A0A087WUI2	3	A0A087WUI2_HUMAN Heterogeneous nuclear ribonucleoproteins A2/B1 OS=Homo sapiens GN=HNRNPA2B1 PE=1 SV=1
A0A087WUM2	1	A0A087WUM2_HUMAN L-lactate dehydrogenase OS=Homo sapiens GN=LDHAL6A PE=3 SV=1
A0A087WUM7	1	A0A087WUM7_HUMAN Zinc finger protein 57 OS=Homo sapiens GN=ZNF57 PE=4 SV=1
A0A087WUT1	1	A0A087WUT1_HUMAN Prothymosin alpha OS=Homo sapiens GN=PTMA PE=1 SV=1
A0A087WUV0	1	A0A087WUV0_HUMAN Uncharacterized protein OS=Homo sapiens PE=4 SV=1
A0A087WV01	5	A0A087WV01_HUMAN Elongation factor 1-alpha OS=Homo sapiens GN=EEF1A1 PE=3 SV=1
A0A087WV77	1	A0A087WV77_HUMAN Ubiquitin-40S ribosomal protein S27a OS=Homo sapiens GN=RPS27A PE=4 SV=1
A0A087WVH9	1	A0A087WVH9_HUMAN Zinc finger protein 700 OS=Homo sapiens GN=ZNF700 PE=4 SV=1
A0A087WVQ9	6	A0A087WVQ9_HUMAN Elongation factor 1-alpha 1 OS=Homo sapiens GN=EEF1A1 PE=4 SV=1
A0A087WVS2	4	A0A087WVS2_HUMAN Cytosolic non-specific dipeptidase (Fragment) OS=Homo sapiens GN=CNDP2 PE=1 SV=1
A0A087WWD5	1	A0A087WWD5_HUMAN Tafazzin OS=Homo sapiens GN=TAZ PE=4 SV=1
A0A087WWI3	1	A0A087WWI3_HUMAN Zinc finger protein 568 OS=Homo sapiens GN=ZNF568 PE=4 SV=1
A0A087WWM3	2	A0A087WWM3_HUMAN Solute carrier family 22 member 24 OS=Homo sapiens GN=SLC22A24 PE=4 SV=1
A0A087WWZ5	2	A0A087WWZ5_HUMAN Septin-5 OS=Homo sapiens GN=SEPT5 PE=1 SV=1
A0A087WX84	25	A0A087WX84_HUMAN A-kinase anchor protein 9 OS=Homo sapiens GN=AKAP9 PE=1 SV=1
A0A087WXE1	3	A0A087WXE1_HUMAN Carcinoembryonic antigen-related cell adhesion molecule 20 OS=Homo sapiens GN=CEACAM20 PE=4 SV=1
A0A087WXT7	1	A0A087WXT7_HUMAN Zinc finger protein 761 OS=Homo sapiens GN=ZNF761 PE=4 SV=1
A0A087WY67	2	A0A087WY67_HUMAN Glutathione S-transferase theta-2 OS=Homo sapiens GN=GSTT2 PE=3 SV=1
A0A087WYC1	12	A0A087WYC1_HUMAN Heat shock 70 kDa protein 4 OS=Homo sapiens GN=HSPA4 PE=1 SV=1
A0A087WYJ6	1	A0A087WYJ6_HUMAN Glutamate receptor 3 OS=Homo sapiens GN=GRIA3 PE=4 SV=1
A0A087WYM6	3	A0A087WYM6_HUMAN Carcinoembryonic antigen-related cell adhesion molecule 20 OS=Homo sapiens GN=CEACAM20 PE=4 SV=1
A0A087WYT1	2	A0A087WYT1_HUMAN Tafazzin (Fragment) OS=Homo sapiens GN=TAZ PE=4 SV=1
A0A087WYZ0	1	A0A087WYZ0_HUMAN Zinc finger protein 852 OS=Homo sapiens GN=ZNF852 PE=4 SV=1
A0A087WYZ1	3	A0A087WYZ1_HUMAN Cytosolic non-specific dipeptidase OS=Homo sapiens GN=CNDP2 PE=1 SV=1
A0A087WZ27	4	A0A087WZ27_HUMAN Zinc finger protein 90 OS=Homo sapiens GN=ZNF90 PE=4 SV=1
A0A087X027	1	A0A087X027_HUMAN Protein SETSIP OS=Homo sapiens GN=SETSIP PE=3 SV=1
A0A087X0T0	2	A0A087X0T0_HUMAN Tafazzin (Fragment) OS=Homo sapiens GN=TAZ PE=4 SV=1
A0A087X0T2	3	A0A087X0T2_HUMAN Carcinoembryonic antigen-related cell adhesion molecule 20 OS=Homo sapiens GN=CEACAM20 PE=4 SV=1
A0A087X155	3	A0A087X155_HUMAN Carcinoembryonic antigen-related cell adhesion molecule 20 OS=Homo sapiens GN=CEACAM20 PE=4 SV=1
A0A087X1A9	1	A0A087X1A9_HUMAN Vesicle-trafficking protein SEC22b (Fragment) OS=Homo sapiens GN=SEC22B PE=1 SV=1
A0A087X1I7	2	A0A087X1I7_HUMAN PRAME family member 7 OS=Homo sapiens GN=PRAMEF7 PE=4 SV=1
A0A087X1K3	1	A0A087X1K3_HUMAN Zinc finger protein 235 OS=Homo sapiens GN=ZNF235 PE=4 SV=1
A0A087X1W0	1	A0A087X1W0_HUMAN Neutrophil cytosol factor 1 (Fragment) OS=Homo sapiens GN=NCF1 PE=4 SV=1
A0A087X1X7	8	A0A087X1X7_HUMAN Elongation factor 1-delta OS=Homo sapiens GN=EEF1D PE=1 SV=1
A0A087X2A5	1	A0A087X2A5_HUMAN Zinc finger protein 117 OS=Homo sapiens GN=ZNF117 PE=4 SV=1
A0A087X2B0	1	A0A087X2B0_HUMAN Zinc finger protein 79 OS=Homo sapiens GN=ZNF79 PE=4 SV=1
A0A087X2I6	1	A0A087X2I6_HUMAN Keratin, type I cuticular Ha3-II OS=Homo sapiens GN=KRT33B PE=3 SV=1
A0A096LNH7	2	A0A096LNH7_HUMAN Protocadherin beta-6 OS=Homo sapiens GN=PCDHB6 PE=4 SV=1
A0A096LNS5	1	A0A096LNS5_HUMAN Putative zinc finger protein 735 OS=Homo sapiens GN=ZNF735 PE=4 SV=1
A0A096LP94	2	A0A096LP94_HUMAN Protocadherin beta-5 (Fragment) OS=Homo sapiens GN=PCDHB5 PE=4 SV=2
A0A0A0MRE9	25	A0A0A0MRE9_HUMAN A-kinase anchor protein 9 OS=Homo sapiens GN=AKAP9 PE=4 SV=1
A0A0A0MRF6	24	A0A0A0MRF6_HUMAN A-kinase anchor protein 9 OS=Homo sapiens GN=AKAP9 PE=4 SV=1
A0A0A0MRQ5	3	A0A0A0MRQ5_HUMAN Peroxiredoxin-1 OS=Homo sapiens GN=PRDX1 PE=4 SV=1
A0A0A0MRR1	1	A0A0A0MRR1_HUMAN Zinc finger protein 691 (Fragment) OS=Homo sapiens GN=ZNF691 PE=4 SV=1
A0A0A0MS69	2	A0A0A0MS69_HUMAN Calcium/calmodulin-dependent 3&apos;,5&apos;-cyclic nucleotide phosphodiesterase 1C OS=Homo sapiens GN=PDE1C PE=4 SV=1
A0A0A0MSC8	12	A0A0A0MSC8_HUMAN Slit homolog 3 protein OS=Homo sapiens GN=SLIT3 PE=4 SV=1
A0A0A0MSI0	8	A0A0A0MSI0_HUMAN Peroxiredoxin-1 (Fragment) OS=Homo sapiens GN=PRDX1 PE=4 SV=1
A0A0A0MSM0	1	A0A0A0MSM0_HUMAN Heat shock protein 105 kDa OS=Homo sapiens GN=HSPH1 PE=4 SV=1
A0A0A0MSW5	1	A0A0A0MSW5_HUMAN Zinc finger protein 778 OS=Homo sapiens GN=ZNF778 PE=4 SV=1
A0A0A0MTA6	9	A0A0A0MTA6_HUMAN Nitric oxide synthase, endothelial OS=Homo sapiens GN=NOS3 PE=4 SV=1
A0A0A0MTM6	1	A0A0A0MTM6_HUMAN Protocadherin beta-10 OS=Homo sapiens GN=PCDHB10 PE=4 SV=1
A0A0A0MTP1	1	A0A0A0MTP1_HUMAN Zinc finger protein 468 OS=Homo sapiens GN=ZNF468 PE=4 SV=1
A0A0A0MTS2	11	A0A0A0MTS2_HUMAN Glucose-6-phosphate isomerase (Fragment) OS=Homo sapiens GN=GPI PE=4 SV=1
A0A0A0MTT2	1	A0A0A0MTT2_HUMAN Zinc finger protein 559 OS=Homo sapiens GN=ZNF559 PE=4 SV=1
A0A0A6YYI0	2	A0A0A6YYI0_HUMAN Nucleosome assembly protein 1-like 1 OS=Homo sapiens GN=NAP1L1 PE=4 SV=1
A0A0A6YYI4	2	A0A0A6YYI4_HUMAN Eukaryotic translation initiation factor 4B OS=Homo sapiens GN=EIF4B PE=4 SV=1
A1L162	2	ERIC2_HUMAN Glutamate-rich protein 2 OS=Homo sapiens GN=ERICH2 PE=2 SV=1
A2A3R5	4	A2A3R5_HUMAN 40S ribosomal protein S6 OS=Homo sapiens GN=RPS6 PE=3 SV=1
A2A3R7	2	A2A3R7_HUMAN 40S ribosomal protein S6 OS=Homo sapiens GN=RPS6 PE=1 SV=1
A2RRD8	1	ZN320_HUMAN Zinc finger protein 320 OS=Homo sapiens GN=ZNF320 PE=2 SV=1
A5A3E0	5	POTEF_HUMAN POTE ankyrin domain family member F OS=Homo sapiens GN=POTEF PE=1 SV=2
A6NFA1	1	TIKI2_HUMAN Metalloprotease TIKI2 OS=Homo sapiens GN=TRABD2B PE=1 SV=2
A6NFR9	1	A6NFR9_HUMAN PRAME family member 14 OS=Homo sapiens GN=PRAMEF14 PE=4 SV=1
A6NFY4	1	T194B_HUMAN Transmembrane protein 194B OS=Homo sapiens GN=TMEM194B PE=2 SV=3
A6NFY4-2	1	T194B_HUMAN Isoform 2 of Transmembrane protein 194B OS=Homo sapiens GN=TMEM194B
A6NH36	2	A6NH36_HUMAN 40S ribosomal protein S4, X isoform OS=Homo sapiens GN=RPS4X PE=1 SV=1
A6NHC0	1	CAN8_HUMAN Calpain-8 OS=Homo sapiens GN=CAPN8 PE=2 SV=3
A6NHJ4	1	ZN860_HUMAN Zinc finger protein 860 OS=Homo sapiens GN=ZNF860 PE=2 SV=3
A6NHL2	2	TBAL3_HUMAN Tubulin alpha chain-like 3 OS=Homo sapiens GN=TUBAL3 PE=1 SV=2
A6NHL2-2	2	TBAL3_HUMAN Isoform 2 of Tubulin alpha chain-like 3 OS=Homo sapiens GN=TUBAL3
A6NI72	4	NCF1B_HUMAN Putative neutrophil cytosol factor 1B OS=Homo sapiens GN=NCF1B PE=5 SV=2
A6NIW5	4	A6NIW5_HUMAN Peroxiredoxin 2, isoform CRA_a OS=Homo sapiens GN=PRDX2 PE=4 SV=2
A6NJ46	2	NKX63_HUMAN Homeobox protein Nkx-6.3 OS=Homo sapiens GN=NKX6-3 PE=2 SV=1
A6NK53	9	ZN233_HUMAN Zinc finger protein 233 OS=Homo sapiens GN=ZNF233 PE=2 SV=3
A6NL46	1	YF016_HUMAN Putative UPF0607 protein ENSP00000332738 OS=Homo sapiens PE=3 SV=3
A6NL76	8	A6NL76_HUMAN Actin, alpha skeletal muscle OS=Homo sapiens GN=ACTA1 PE=3 SV=3
A6NMC2	2	PRA24_HUMAN Putative PRAME family member 24 OS=Homo sapiens GN=PRAMEF24 PE=3 SV=1
A6NNZ2	9	TBB8L_HUMAN Tubulin beta-8 chain-like protein LOC260334 OS=Homo sapiens PE=1 SV=1
A6NP11	1	ZN716_HUMAN Zinc finger protein 716 OS=Homo sapiens GN=ZNF716 PE=2 SV=4
A6PVS0	1	A6PVS0_HUMAN Chloride intracellular channel 2 (Fragment) OS=Homo sapiens GN=CLIC2 PE=1 SV=1
A6PVX1	5	A6PVX1_HUMAN Selenium-binding protein 1 (Fragment) OS=Homo sapiens GN=SELENBP1 PE=1 SV=1
A6PW80	3	A6PW80_HUMAN Elongation factor 1-alpha 1 (Fragment) OS=Homo sapiens GN=EEF1A1 PE=4 SV=4
A8K7Q2	8	A8K7Q2_HUMAN Heat shock cognate 71 kDa protein OS=Homo sapiens GN=HSPA8 PE=2 SV=1
A8MSP2	1	A8MSP2_HUMAN RAB37, member RAS oncogene family, isoform CRA_e OS=Homo sapiens GN=RAB37 PE=2 SV=1
A8MT65	1	ZN891_HUMAN Zinc finger protein 891 OS=Homo sapiens GN=ZNF891 PE=2 SV=2
A8MTC6	1	A8MTC6_HUMAN RAB37, member RAS oncogene family, isoform CRA_a OS=Homo sapiens GN=RAB37 PE=3 SV=1
A8MU76	2	YP034_HUMAN Putative UPF0607 protein ENSP00000381418 OS=Homo sapiens PE=3 SV=2
A8MUA0	1	YB057_HUMAN Putative UPF0607 protein ENSP00000381514 OS=Homo sapiens PE=3 SV=1
A8MUD9	3	A8MUD9_HUMAN 60S ribosomal protein L7 OS=Homo sapiens GN=RPL7 PE=3 SV=1
A8MUI8	1	YA034_HUMAN Putative UPF0607 protein ENSP00000383783 OS=Homo sapiens PE=3 SV=2
A8MUV8	1	ZN727_HUMAN Putative zinc finger protein 727 OS=Homo sapiens GN=ZNF727 PE=5 SV=3
A8MV72	1	YH009_HUMAN Putative UPF0607 protein ENSP00000382826 OS=Homo sapiens PE=5 SV=2
A8MVU1	3	NCF1C_HUMAN Putative neutrophil cytosol factor 1C OS=Homo sapiens GN=NCF1C PE=5 SV=1
A8MVZ9	7	A8MVZ9_HUMAN Fructose-bisphosphate aldolase OS=Homo sapiens GN=ALDOC PE=1 SV=1
A8MW50	6	A8MW50_HUMAN L-lactate dehydrogenase (Fragment) OS=Homo sapiens GN=LDHB PE=1 SV=1
A8MX75	4	A8MX75_HUMAN TFIIH basal transcription factor complex helicase XPD subunit (Fragment) OS=Homo sapiens GN=ERCC2 PE=1 SV=2
A8MX80	1	YM017_HUMAN Putative UPF0607 protein ENSP00000383144 OS=Homo sapiens PE=3 SV=2
A8MXK4	1	A8MXK4_HUMAN 40S ribosomal protein S9 OS=Homo sapiens GN=RPS9 PE=1 SV=1
A8MZI4	1	A8MZI4_HUMAN Ras-related protein Rab-37 OS=Homo sapiens GN=RAB37 PE=3 SV=1
A9C4B9	3	A9C4B9_HUMAN tRNA-splicing endonuclease subunit Sen34 (Fragment) OS=Homo sapiens GN=TSEN34 PE=1 SV=2
B0AZS6	4	B0AZS6_HUMAN 14-3-3 protein zeta/delta OS=Homo sapiens GN=YWHAZ PE=2 SV=1
B0V3J0	3	B0V3J0_HUMAN tRNA-splicing endonuclease subunit Sen34 (Fragment) OS=Homo sapiens GN=TSEN34 PE=1 SV=1
B1AH49	1	B1AH49_HUMAN Sulfurtransferase OS=Homo sapiens GN=MPST PE=1 SV=1
B1AKR6	1	B1AKR6_HUMAN Dynein light chain roadblock-type 1 OS=Homo sapiens GN=DYNLRB1 PE=1 SV=1
B1AKS7	1	B1AKS7_HUMAN Zinc finger protein 25 OS=Homo sapiens GN=ZNF25 PE=4 SV=1
B1APK8	1	B1APK8_HUMAN Zinc finger protein 678 (Fragment) OS=Homo sapiens GN=ZNF678 PE=4 SV=1
B1AVU8	8	B1AVU8_HUMAN Saposin-D OS=Homo sapiens GN=PSAP PE=1 SV=1
B1B153	1	B1B153_HUMAN Calpain-8 (Fragment) OS=Homo sapiens GN=CAPN8 PE=4 SV=1
B1B154	1	B1B154_HUMAN Calpain-8 OS=Homo sapiens GN=CAPN8 PE=4 SV=1
B3KUH8	3	B3KUH8_HUMAN Alpha-protein kinase 1 OS=Homo sapiens GN=ALPK1 PE=2 SV=1
B3KVK2	3	B3KVK2_HUMAN Guanine nucleotide-binding protein G(I)/G(S)/G(T) subunit beta-1 OS=Homo sapiens GN=GNB1 PE=2 SV=1
B4DHE8	1	B4DHE8_HUMAN RNA-binding protein Musashi homolog 2 OS=Homo sapiens GN=MSI2 PE=1 SV=1
B4DJF2	1	B4DJF2_HUMAN 14-3-3 protein epsilon OS=Homo sapiens GN=YWHAE PE=2 SV=1
B4DK72	1	B4DK72_HUMAN Calcium/calmodulin-dependent 3&apos;,5&apos;-cyclic nucleotide phosphodiesterase 1B OS=Homo sapiens GN=PDE1B PE=2 SV=1
B4DNK4	14	B4DNK4_HUMAN Pyruvate kinase OS=Homo sapiens GN=PKM PE=2 SV=1
B4DPQ0	6	B4DPQ0_HUMAN Complement C1r subcomponent OS=Homo sapiens GN=C1R PE=2 SV=1
B4DU55	1	ZN879_HUMAN Zinc finger protein 879 OS=Homo sapiens GN=ZNF879 PE=2 SV=2
B4DUR8	8	B4DUR8_HUMAN T-complex protein 1 subunit gamma OS=Homo sapiens GN=CCT3 PE=2 SV=1
B4DV51	4	B4DV51_HUMAN GTP-binding nuclear protein Ran OS=Homo sapiens GN=RAN PE=2 SV=1
B4DX44	1	ZN736_HUMAN Zinc finger protein 736 OS=Homo sapiens GN=ZNF736 PE=2 SV=2
B4E0F6	1	B4E0F6_HUMAN TFIIH basal transcription factor complex helicase XPD subunit OS=Homo sapiens GN=ERCC2 PE=2 SV=1
B4E3E2	2	B4E3E2_HUMAN WD repeat-containing protein 93 OS=Homo sapiens GN=WDR93 PE=2 SV=1
B5MCP9	2	B5MCP9_HUMAN 40S ribosomal protein S7 OS=Homo sapiens GN=RPS7 PE=1 SV=1
B5MCT8	1	B5MCT8_HUMAN 40S ribosomal protein S9 OS=Homo sapiens GN=RPS9 PE=3 SV=1
B5MCW2	7	B5MCW2_HUMAN 60S ribosomal protein L3 (Fragment) OS=Homo sapiens GN=RPL3 PE=1 SV=1
B5MCY4	2	B5MCY4_HUMAN Melanoma antigen preferentially-expressed in tumors OS=Homo sapiens GN=PRAME PE=1 SV=1
B5MD04	1	B5MD04_HUMAN Melanoma antigen preferentially-expressed in tumors (Fragment) OS=Homo sapiens GN=PRAME PE=1 SV=1
B5MDF5	5	B5MDF5_HUMAN GTP-binding nuclear protein Ran OS=Homo sapiens GN=RAN PE=4 SV=1
B7Z2E6	3	B7Z2E6_HUMAN 14-3-3 protein zeta/delta OS=Homo sapiens GN=YWHAZ PE=2 SV=1
B7Z3L0	1	B7Z3L0_HUMAN Ras-related protein Rab-37 OS=Homo sapiens GN=RAB37 PE=2 SV=1
B7Z6Z4	2	B7Z6Z4_HUMAN Myosin light polypeptide 6 OS=Homo sapiens GN=MYL6 PE=1 SV=1
B7Z9C2	2	B7Z9C2_HUMAN Nucleosome assembly protein 1-like 1 OS=Homo sapiens GN=NAP1L1 PE=2 SV=1
B7ZMI5	2	B7ZMI5_HUMAN PRAME family member 8 OS=Homo sapiens GN=PRAMEF8 PE=2 SV=1
B8ZZ29	1	B8ZZ29_HUMAN Phosphatidylinositol N-acetylglucosaminyltransferase subunit Q (Fragment) OS=Homo sapiens GN=PIGQ PE=4 SV=4
B8ZZ31	2	B8ZZ31_HUMAN Phosphatidylinositol N-acetylglucosaminyltransferase subunit Q (Fragment) OS=Homo sapiens GN=PIGQ PE=4 SV=1
B8ZZA1	1	B8ZZA1_HUMAN Prothymosin alpha OS=Homo sapiens GN=PTMA PE=1 SV=1
B8ZZC7	2	B8ZZC7_HUMAN Phosphatidylinositol N-acetylglucosaminyltransferase subunit Q (Fragment) OS=Homo sapiens GN=PIGQ PE=4 SV=1
B8ZZJ2	5	B8ZZJ2_HUMAN Actin, gamma-enteric smooth muscle OS=Homo sapiens GN=ACTG2 PE=3 SV=1
B8ZZK2	2	B8ZZK2_HUMAN Gamma-glutamylcyclotransferase OS=Homo sapiens GN=GGCT PE=1 SV=1
B8ZZQ6	1	B8ZZQ6_HUMAN Prothymosin alpha OS=Homo sapiens GN=PTMA PE=1 SV=1
B8ZZW7	1	B8ZZW7_HUMAN Prothymosin alpha OS=Homo sapiens GN=PTMA PE=1 SV=1
B9ZVP7	2	B9ZVP7_HUMAN 60S ribosomal protein L23 OS=Homo sapiens GN=RPL23 PE=1 SV=1
C9IY79	2	C9IY79_HUMAN Phospholipase D1 (Fragment) OS=Homo sapiens GN=PLD1 PE=1 SV=4
C9IYB5	3	C9IYB5_HUMAN Metalloprotease TIKI1 OS=Homo sapiens GN=TRABD2A PE=4 SV=1
C9IZN0	2	C9IZN0_HUMAN Interleukin-17 receptor B (Fragment) OS=Homo sapiens GN=IL17RB PE=4 SV=1
C9J057	3	C9J057_HUMAN Asparagine synthetase [glutamine-hydrolyzing] (Fragment) OS=Homo sapiens GN=ASNS PE=1 SV=4
C9J155	2	C9J155_HUMAN Neutrophil cytosol factor 1 (Fragment) OS=Homo sapiens GN=NCF1 PE=4 SV=2
C9J1Z8	4	C9J1Z8_HUMAN ADP-ribosylation factor 5 (Fragment) OS=Homo sapiens GN=ARF5 PE=1 SV=1
C9J2C0	8	C9J2C0_HUMAN Tubulin alpha-8 chain (Fragment) OS=Homo sapiens GN=TUBA8 PE=3 SV=1
C9J2N8	1	C9J2N8_HUMAN Zinc finger protein 823 (Fragment) OS=Homo sapiens GN=ZNF823 PE=4 SV=1
C9J3G7	1	C9J3G7_HUMAN Polycomb group RING finger protein 3 (Fragment) OS=Homo sapiens GN=PCGF3 PE=4 SV=1
C9J3N8	2	C9J3N8_HUMAN Heat shock protein beta-1 OS=Homo sapiens GN=HSPB1 PE=1 SV=1
C9J4B8	2	C9J4B8_HUMAN APC membrane recruitment protein 3 (Fragment) OS=Homo sapiens GN=AMER3 PE=4 SV=4
C9J4M7	2	C9J4M7_HUMAN Semaphorin-4C (Fragment) OS=Homo sapiens GN=SEMA4C PE=4 SV=4
C9J4N6	3	C9J4N6_HUMAN Isocitrate dehydrogenase [NADP] cytoplasmic (Fragment) OS=Homo sapiens GN=IDH1 PE=1 SV=1
C9J5S7	4	C9J5S7_HUMAN Peptidyl-prolyl cis-trans isomerase OS=Homo sapiens GN=PPIA PE=1 SV=1
C9J699	2	C9J699_HUMAN Tafazzin (Fragment) OS=Homo sapiens GN=TAZ PE=4 SV=1
C9J6B1	2	C9J6B1_HUMAN Ras-related protein Ral-B (Fragment) OS=Homo sapiens GN=RALB PE=1 SV=1
C9J6P1	1	C9J6P1_HUMAN ADP-ribosylation factor 4 (Fragment) OS=Homo sapiens GN=ARF4 PE=4 SV=1
C9J7H8	5	C9J7H8_HUMAN L-lactate dehydrogenase B chain (Fragment) OS=Homo sapiens GN=LDHB PE=1 SV=4
C9J8F3	4	C9J8F3_HUMAN Fructose-bisphosphate aldolase (Fragment) OS=Homo sapiens GN=ALDOC PE=1 SV=1
C9J8M6	2	C9J8M6_HUMAN DNA replication licensing factor MCM7 (Fragment) OS=Homo sapiens GN=MCM7 PE=1 SV=1
C9JA99	3	C9JA99_HUMAN Protocadherin alpha-13 OS=Homo sapiens GN=PCDHA13 PE=4 SV=1
C9JAK5	1	C9JAK5_HUMAN ADP-ribosylation factor 4 OS=Homo sapiens GN=ARF4 PE=1 SV=1
C9JC66	2	C9JC66_HUMAN Solute carrier family 22 member 24 OS=Homo sapiens GN=SLC22A24 PE=4 SV=1
C9JCC6	3	C9JCC6_HUMAN Dr1-associated corepressor OS=Homo sapiens GN=DRAP1 PE=1 SV=1
C9JCK5	1	C9JCK5_HUMAN Proteasome subunit alpha type-2 OS=Homo sapiens GN=PSMA2 PE=1 SV=1
C9JD14	1	C9JD14_HUMAN Guanine nucleotide-binding protein subunit beta-4 (Fragment) OS=Homo sapiens GN=GNB4 PE=4 SV=1
C9JD32	2	C9JD32_HUMAN 60S ribosomal protein L23 (Fragment) OS=Homo sapiens GN=RPL23 PE=1 SV=1
C9JDL2	3	C9JDL2_HUMAN Tubulin alpha-4A chain (Fragment) OS=Homo sapiens GN=TUBA4A PE=1 SV=4
C9JDS9	4	C9JDS9_HUMAN Tubulin alpha-4A chain (Fragment) OS=Homo sapiens GN=TUBA4A PE=4 SV=1
C9JE09	1	C9JE09_HUMAN Ras-responsive element-binding protein 1 (Fragment) OS=Homo sapiens GN=RREB1 PE=1 SV=1
C9JEH7	2	C9JEH7_HUMAN 40S ribosomal protein S4, Y isoform 1 (Fragment) OS=Homo sapiens GN=RPS4Y1 PE=1 SV=1
C9JEV8	4	C9JEV8_HUMAN Tubulin alpha-4A chain (Fragment) OS=Homo sapiens GN=TUBA4A PE=1 SV=1
C9JFL5	7	C9JFL5_HUMAN Actin, gamma-enteric smooth muscle (Fragment) OS=Homo sapiens GN=ACTG2 PE=3 SV=4
C9JFM7	1	C9JFM7_HUMAN Ras-related protein Rab-43 (Fragment) OS=Homo sapiens GN=RAB43 PE=4 SV=1
C9JIJ5	1	C9JIJ5_HUMAN 60S ribosomal protein L7 (Fragment) OS=Homo sapiens GN=RPL7 PE=1 SV=1
C9JIS1	2	C9JIS1_HUMAN Guanine nucleotide-binding protein G(I)/G(S)/G(T) subunit beta-2 (Fragment) OS=Homo sapiens GN=GNB2 PE=1 SV=1
C9JIZ6	8	C9JIZ6_HUMAN Prosaposin OS=Homo sapiens GN=PSAP PE=1 SV=2
C9JJQ8	4	C9JJQ8_HUMAN Tubulin alpha-4A chain (Fragment) OS=Homo sapiens GN=TUBA4A PE=1 SV=1
C9JJU6	1	C9JJU6_HUMAN SUN domain-containing protein 1 (Fragment) OS=Homo sapiens GN=SUN1 PE=1 SV=4
C9JLK0	1	C9JLK0_HUMAN Bifunctional purine biosynthesis protein PURH (Fragment) OS=Homo sapiens GN=ATIC PE=1 SV=1
C9JLN6	2	C9JLN6_HUMAN Asparagine synthetase [glutamine-hydrolyzing] (Fragment) OS=Homo sapiens GN=ASNS PE=1 SV=1
C9JLT6	1	C9JLT6_HUMAN Growth factor receptor-bound protein 14 (Fragment) OS=Homo sapiens GN=GRB14 PE=4 SV=1
C9JLU6	1	C9JLU6_HUMAN Isocitrate dehydrogenase [NADP] cytoplasmic (Fragment) OS=Homo sapiens GN=IDH1 PE=1 SV=4
C9JM09	3	C9JM09_HUMAN Asparagine synthetase [glutamine-hydrolyzing] (Fragment) OS=Homo sapiens GN=ASNS PE=1 SV=4
C9JM19	1	C9JM19_HUMAN 40S ribosomal protein S9 OS=Homo sapiens GN=RPS9 PE=3 SV=1
C9JME7	1	C9JME7_HUMAN Zinc finger protein 382 OS=Homo sapiens GN=ZNF382 PE=4 SV=1
C9JN71	1	ZN878_HUMAN Zinc finger protein 878 OS=Homo sapiens GN=ZNF878 PE=3 SV=2
C9JNP9	1	C9JNP9_HUMAN Ubiquitin fusion degradation protein 1 homolog (Fragment) OS=Homo sapiens GN=UFD1L PE=1 SV=1
C9JPE8	2	C9JPE8_HUMAN Ras-related protein Ral-A (Fragment) OS=Homo sapiens GN=RALA PE=1 SV=1
C9JPJ6	1	C9JPJ6_HUMAN Ras-responsive element-binding protein 1 (Fragment) OS=Homo sapiens GN=RREB1 PE=1 SV=1
C9JPM4	3	C9JPM4_HUMAN ADP-ribosylation factor 4 (Fragment) OS=Homo sapiens GN=ARF4 PE=1 SV=1
C9JQ00	4	C9JQ00_HUMAN Tubulin alpha-4A chain (Fragment) OS=Homo sapiens GN=TUBA4A PE=1 SV=1
C9JQB3	2	C9JQB3_HUMAN Ras-related protein Ral-B (Fragment) OS=Homo sapiens GN=RALB PE=1 SV=1
C9JQN7	2	C9JQN7_HUMAN Eukaryotic translation initiation factor 3 subunit B (Fragment) OS=Homo sapiens GN=EIF3B PE=1 SV=1
C9JS07	2	C9JS07_HUMAN APC membrane recruitment protein 3 (Fragment) OS=Homo sapiens GN=AMER3 PE=4 SV=1
C9JS54	1	C9JS54_HUMAN SUN domain-containing protein 1 (Fragment) OS=Homo sapiens GN=SUN1 PE=1 SV=1
C9JT45	3	C9JT45_HUMAN Asparagine synthetase [glutamine-hydrolyzing] (Fragment) OS=Homo sapiens GN=ASNS PE=1 SV=1
C9JTJ6	2	C9JTJ6_HUMAN Calcium uniporter regulatory subunit MCUb, mitochondrial (Fragment) OS=Homo sapiens GN=CCDC109B PE=4 SV=2
C9JTX5	4	C9JTX5_HUMAN Actin, cytoplasmic 1 (Fragment) OS=Homo sapiens GN=ACTB PE=1 SV=1
C9JUM1	5	C9JUM1_HUMAN Actin, cytoplasmic 1 (Fragment) OS=Homo sapiens GN=ACTB PE=1 SV=1
C9JV89	2	C9JV89_HUMAN Semaphorin-4C (Fragment) OS=Homo sapiens GN=SEMA4C PE=4 SV=1
C9JVC3	1	C9JVC3_HUMAN Zinc finger protein 717 OS=Homo sapiens GN=ZNF717 PE=4 SV=1
C9JVL0	2	C9JVL0_HUMAN Selenium-binding protein 1 (Fragment) OS=Homo sapiens GN=SELENBP1 PE=1 SV=4
C9JXA5	2	C9JXA5_HUMAN Guanine nucleotide-binding protein G(I)/G(S)/G(T) subunit beta-2 (Fragment) OS=Homo sapiens GN=GNB2 PE=1 SV=1
C9JYE9	1	C9JYE9_HUMAN Transcription factor E2F5 (Fragment) OS=Homo sapiens GN=E2F5 PE=3 SV=2
C9JYQ9	2	C9JYQ9_HUMAN 60S ribosomal protein L22-like 1 OS=Homo sapiens GN=RPL22L1 PE=1 SV=1
C9JYR1	2	C9JYR1_HUMAN Ras-related protein Ral-B (Fragment) OS=Homo sapiens GN=RALB PE=1 SV=1
C9JZ88	1	C9JZ88_HUMAN 60S ribosomal protein L7 (Fragment) OS=Homo sapiens GN=RPL7 PE=1 SV=1
C9JZG1	1	C9JZG1_HUMAN Eukaryotic translation initiation factor 3 subunit B (Fragment) OS=Homo sapiens GN=EIF3B PE=1 SV=1
C9JZN1	2	C9JZN1_HUMAN Guanine nucleotide-binding protein G(I)/G(S)/G(T) subunit beta-2 (Fragment) OS=Homo sapiens GN=GNB2 PE=1 SV=1
C9JZR7	5	C9JZR7_HUMAN Actin, cytoplasmic 1 (Fragment) OS=Homo sapiens GN=ACTB PE=1 SV=4
C9K028	1	C9K028_HUMAN Nucleoside diphosphate kinase A (Fragment) OS=Homo sapiens GN=NME1 PE=1 SV=1
C9K051	1	C9K051_HUMAN SUN domain-containing protein 1 (Fragment) OS=Homo sapiens GN=SUN1 PE=1 SV=1
C9K0H3	1	C9K0H3_HUMAN Zinc finger protein 28 (Fragment) OS=Homo sapiens GN=ZNF28 PE=4 SV=1
C9K0S6	1	C9K0S6_HUMAN Tubulin alpha-8 chain (Fragment) OS=Homo sapiens GN=TUBA8 PE=4 SV=1
D3YTF2	1	D3YTF2_HUMAN HCG2002260, isoform CRA_b OS=Homo sapiens GN=ZNF799 PE=4 SV=1
D6R909	1	D6R909_HUMAN Guanine nucleotide-binding protein subunit beta-2-like 1 OS=Homo sapiens GN=GNB2L1 PE=1 SV=1
D6R9B6	5	D6R9B6_HUMAN 40S ribosomal protein S3a OS=Homo sapiens GN=RPS3A PE=4 SV=1
D6R9D3	2	D6R9D3_HUMAN Heterogeneous nuclear ribonucleoprotein H OS=Homo sapiens GN=HNRNPH1 PE=4 SV=1
D6R9F7	1	D6R9F7_HUMAN Mitogen-activated protein kinase-binding protein 1 (Fragment) OS=Homo sapiens GN=MAPKBP1 PE=1 SV=1
D6R9H7	1	D6R9H7_HUMAN ATP synthase F(0) complex subunit C1, mitochondrial OS=Homo sapiens GN=ATP5G1 PE=4 SV=1
D6R9L0	4	D6R9L0_HUMAN Guanine nucleotide-binding protein subunit beta-2-like 1 (Fragment) OS=Homo sapiens GN=GNB2L1 PE=1 SV=1
D6R9T0	5	D6R9T0_HUMAN Heterogeneous nuclear ribonucleoprotein H (Fragment) OS=Homo sapiens GN=HNRNPH1 PE=1 SV=4
D6R9Z1	4	D6R9Z1_HUMAN Guanine nucleotide-binding protein subunit beta-2-like 1 (Fragment) OS=Homo sapiens GN=GNB2L1 PE=1 SV=4
D6RA20	2	D6RA20_HUMAN Protocadherin alpha-4 OS=Homo sapiens GN=PCDHA4 PE=4 SV=2
D6RA93	2	D6RA93_HUMAN Condensin complex subunit 3 OS=Homo sapiens GN=NCAPG PE=1 SV=1
D6RAC2	4	D6RAC2_HUMAN Guanine nucleotide-binding protein subunit beta-2-like 1 OS=Homo sapiens GN=GNB2L1 PE=1 SV=1
D6RAD5	3	D6RAD5_HUMAN Electron transfer flavoprotein-ubiquinone oxidoreductase, mitochondrial (Fragment) OS=Homo sapiens GN=ETFDH PE=1 SV=1
D6RAM1	4	D6RAM1_HUMAN Heterogeneous nuclear ribonucleoprotein H (Fragment) OS=Homo sapiens GN=HNRNPH1 PE=1 SV=1
D6RAS7	3	D6RAS7_HUMAN 40S ribosomal protein S3a (Fragment) OS=Homo sapiens GN=RPS3A PE=1 SV=1
D6RAT0	7	D6RAT0_HUMAN 40S ribosomal protein S3a OS=Homo sapiens GN=RPS3A PE=3 SV=1
D6RAU2	2	D6RAU2_HUMAN Guanine nucleotide-binding protein subunit beta-2-like 1 OS=Homo sapiens GN=GNB2L1 PE=1 SV=1
D6RB09	5	D6RB09_HUMAN 40S ribosomal protein S3a (Fragment) OS=Homo sapiens GN=RPS3A PE=1 SV=4
D6RBD0	1	D6RBD0_HUMAN Guanine nucleotide-binding protein subunit beta-2-like 1 (Fragment) OS=Homo sapiens GN=GNB2L1 PE=1 SV=1
D6RBE9	3	D6RBE9_HUMAN Annexin OS=Homo sapiens GN=ANXA5 PE=1 SV=1
D6RBL5	6	D6RBL5_HUMAN Annexin OS=Homo sapiens GN=ANXA5 PE=1 SV=1
D6RBM0	5	D6RBM0_HUMAN Heterogeneous nuclear ribonucleoprotein H (Fragment) OS=Homo sapiens GN=HNRNPH1 PE=1 SV=1
D6RC06	1	D6RC06_HUMAN Histidine triad nucleotide-binding protein 1 OS=Homo sapiens GN=HINT1 PE=4 SV=1
D6RC15	2	D6RC15_HUMAN Sorting nexin-2 (Fragment) OS=Homo sapiens GN=SNX2 PE=1 SV=4
D6RD60	1	D6RD60_HUMAN Histidine triad nucleotide-binding protein 1 OS=Homo sapiens GN=HINT1 PE=4 SV=1
D6RDL0	3	D6RDL0_HUMAN Heterogeneous nuclear ribonucleoprotein H (Fragment) OS=Homo sapiens GN=HNRNPH1 PE=1 SV=1
D6RDU3	5	D6RDU3_HUMAN Heterogeneous nuclear ribonucleoprotein H (Fragment) OS=Homo sapiens GN=HNRNPH1 PE=1 SV=1
D6RDW0	2	D6RDW0_HUMAN PR domain zinc finger protein 16 OS=Homo sapiens GN=PRDM16 PE=4 SV=1
D6RE99	1	D6RE99_HUMAN Histidine triad nucleotide-binding protein 1 OS=Homo sapiens GN=HINT1 PE=1 SV=1
D6RED7	3	D6RED7_HUMAN 40S ribosomal protein S3a (Fragment) OS=Homo sapiens GN=RPS3A PE=1 SV=1
D6REE5	4	D6REE5_HUMAN Guanine nucleotide-binding protein subunit beta-2-like 1 (Fragment) OS=Homo sapiens GN=GNB2L1 PE=1 SV=1
D6REK8	1	D6REK8_HUMAN Glutamate receptor 2 (Fragment) OS=Homo sapiens GN=GRIA2 PE=4 SV=4
D6REP8	1	D6REP8_HUMAN Histidine triad nucleotide-binding protein 1 OS=Homo sapiens GN=HINT1 PE=1 SV=1
D6RF17	3	D6RF17_HUMAN Heterogeneous nuclear ribonucleoprotein H (Fragment) OS=Homo sapiens GN=HNRNPH1 PE=1 SV=1
D6RF23	2	D6RF23_HUMAN Guanine nucleotide-binding protein subunit beta-2-like 1 OS=Homo sapiens GN=GNB2L1 PE=1 SV=1
D6RFM3	4	D6RFM3_HUMAN Heterogeneous nuclear ribonucleoprotein H (Fragment) OS=Homo sapiens GN=HNRNPH1 PE=1 SV=1
D6RFX4	3	D6RFX4_HUMAN Guanine nucleotide-binding protein subunit beta-2-like 1 (Fragment) OS=Homo sapiens GN=GNB2L1 PE=1 SV=1
D6RFY3	2	D6RFY3_HUMAN PR domain zinc finger protein 16 OS=Homo sapiens GN=PRDM16 PE=4 SV=1
D6RFZ9	2	D6RFZ9_HUMAN Guanine nucleotide-binding protein subunit beta-2-like 1 (Fragment) OS=Homo sapiens GN=GNB2L1 PE=1 SV=4
D6RG13	7	D6RG13_HUMAN 40S ribosomal protein S3a (Fragment) OS=Homo sapiens GN=RPS3A PE=1 SV=1
D6RGK8	1	D6RGK8_HUMAN Guanine nucleotide-binding protein subunit beta-2-like 1 OS=Homo sapiens GN=GNB2L1 PE=1 SV=1
D6RHH4	2	D6RHH4_HUMAN Guanine nucleotide-binding protein subunit beta-2-like 1 OS=Homo sapiens GN=GNB2L1 PE=1 SV=1
D6RHX7	1	D6RHX7_HUMAN Mitogen-activated protein kinase-binding protein 1 OS=Homo sapiens GN=MAPKBP1 PE=1 SV=1
D6RIH9	5	D6RIH9_HUMAN Heterogeneous nuclear ribonucleoprotein H OS=Homo sapiens GN=HNRNPH1 PE=1 SV=1
D6RIT2	4	D6RIT2_HUMAN Heterogeneous nuclear ribonucleoprotein H (Fragment) OS=Homo sapiens GN=HNRNPH1 PE=1 SV=1
D6RIU0	5	D6RIU0_HUMAN Heterogeneous nuclear ribonucleoprotein H (Fragment) OS=Homo sapiens GN=HNRNPH1 PE=1 SV=1
D6RJ04	5	D6RJ04_HUMAN Heterogeneous nuclear ribonucleoprotein H (Fragment) OS=Homo sapiens GN=HNRNPH1 PE=1 SV=1
D6RJ96	2	D6RJ96_HUMAN Heat shock 70 kDa protein 4L (Fragment) OS=Homo sapiens GN=HSPA4L PE=1 SV=1
D6RJD1	1	D6RJD1_HUMAN Clathrin light chain B (Fragment) OS=Homo sapiens GN=CLTB PE=1 SV=1
E5RFH5	2	E5RFH5_HUMAN Set1/Ash2 histone methyltransferase complex subunit ASH2 (Fragment) OS=Homo sapiens GN=ASH2L PE=1 SV=1
E5RG42	2	E5RG42_HUMAN Surfactant-associated protein 3 OS=Homo sapiens GN=SFTA3 PE=4 SV=1
E5RG74	2	E5RG74_HUMAN Brain-specific angiogenesis inhibitor 1 OS=Homo sapiens GN=BAI1 PE=4 SV=1
E5RG95	1	E5RG95_HUMAN Beta-enolase (Fragment) OS=Homo sapiens GN=ENO3 PE=1 SV=1
E5RGE1	2	E5RGE1_HUMAN 14-3-3 protein zeta/delta (Fragment) OS=Homo sapiens GN=YWHAZ PE=1 SV=4
E5RGH4	2	E5RGH4_HUMAN Heterogeneous nuclear ribonucleoprotein H (Fragment) OS=Homo sapiens GN=HNRNPH1 PE=1 SV=1
E5RGV0	4	E5RGV0_HUMAN Heterogeneous nuclear ribonucleoprotein H (Fragment) OS=Homo sapiens GN=HNRNPH1 PE=1 SV=1
E5RGW4	1	E5RGW4_HUMAN Nucleophosmin (Fragment) OS=Homo sapiens GN=NPM1 PE=1 SV=1
E5RGZ4	1	E5RGZ4_HUMAN Enolase (Fragment) OS=Homo sapiens GN=ENO3 PE=1 SV=1
E5RH77	3	E5RH77_HUMAN 40S ribosomal protein S14 OS=Homo sapiens GN=RPS14 PE=1 SV=1
E5RHP0	2	E5RHP0_HUMAN Nucleoside diphosphate kinase A OS=Homo sapiens GN=NME1 PE=4 SV=1
E5RI09	1	E5RI09_HUMAN Beta-enolase (Fragment) OS=Homo sapiens GN=ENO3 PE=4 SV=1
E5RI98	1	E5RI98_HUMAN Nucleophosmin (Fragment) OS=Homo sapiens GN=NPM1 PE=1 SV=1
E5RI99	3	E5RI99_HUMAN 60S ribosomal protein L30 (Fragment) OS=Homo sapiens GN=RPL30 PE=1 SV=1
E5RIP1	2	E5RIP1_HUMAN 40S ribosomal protein S20 OS=Homo sapiens GN=RPS20 PE=1 SV=1
E5RIR4	2	E5RIR4_HUMAN 14-3-3 protein zeta/delta (Fragment) OS=Homo sapiens GN=YWHAZ PE=1 SV=1
E5RJ94	2	E5RJ94_HUMAN Heterogeneous nuclear ribonucleoprotein H (Fragment) OS=Homo sapiens GN=HNRNPH1 PE=1 SV=1
E5RJH3	1	E5RJH3_HUMAN 60S ribosomal protein L30 OS=Homo sapiens GN=RPL30 PE=1 SV=1
E5RJP4	1	E5RJP4_HUMAN Glutamine--fructose-6-phosphate aminotransferase [isomerizing] 2 (Fragment) OS=Homo sapiens GN=GFPT2 PE=1 SV=1
E5RJS1	1	E5RJS1_HUMAN Protein EFR3 homolog A (Fragment) OS=Homo sapiens GN=EFR3A PE=4 SV=1
E5RJX2	2	E5RJX2_HUMAN 40S ribosomal protein S20 OS=Homo sapiens GN=RPS20 PE=4 SV=1
E5RJY0	3	E5RJY0_HUMAN Phosphatidylinositol 3-kinase regulatory subunit alpha (Fragment) OS=Homo sapiens GN=PIK3R1 PE=1 SV=1
E7EMH2	2	E7EMH2_HUMAN Melanoma antigen preferentially-expressed in tumors (Fragment) OS=Homo sapiens GN=PRAME PE=1 SV=1
E7EMV8	2	E7EMV8_HUMAN Eukaryotic initiation factor 4A-II (Fragment) OS=Homo sapiens GN=EIF4A2 PE=1 SV=1
E7EMX0	1	E7EMX0_HUMAN Sodium-dependent multivitamin transporter (Fragment) OS=Homo sapiens GN=SLC5A6 PE=3 SV=1
E7EN40	4	E7EN40_HUMAN Heterogeneous nuclear ribonucleoprotein H (Fragment) OS=Homo sapiens GN=HNRNPH1 PE=1 SV=1
E7EN87	2	E7EN87_HUMAN Steroid 21-hydroxylase (Fragment) OS=Homo sapiens GN=CYP21A2 PE=4 SV=1
E7END7	1	E7END7_HUMAN Ras-related protein Rab-1A OS=Homo sapiens GN=RAB1A PE=1 SV=1
E7ENG0	1	E7ENG0_HUMAN Sodium-dependent multivitamin transporter (Fragment) OS=Homo sapiens GN=SLC5A6 PE=3 SV=1
E7ENN0	1	E7ENN0_HUMAN Sodium-dependent multivitamin transporter OS=Homo sapiens GN=SLC5A6 PE=3 SV=1
E7EP32	2	E7EP32_HUMAN Guanine nucleotide-binding protein G(I)/G(S)/G(T) subunit beta-2 OS=Homo sapiens GN=GNB2 PE=4 SV=1
E7EPB3	2	E7EPB3_HUMAN 60S ribosomal protein L14 OS=Homo sapiens GN=RPL14 PE=1 SV=1
E7EPG2	2	E7EPG2_HUMAN Septin-5 (Fragment) OS=Homo sapiens GN=SEPT5 PE=1 SV=1
E7EPU7	1	E7EPU7_HUMAN ATP synthase F(0) complex subunit C1, mitochondrial OS=Homo sapiens GN=ATP5G1 PE=3 SV=1
E7EQ57	4	E7EQ57_HUMAN MDS1 and EVI1 complex locus protein MDS1 OS=Homo sapiens GN=MECOM PE=1 SV=1
E7EQB3	3	E7EQB3_HUMAN tRNA-splicing endonuclease subunit Sen34 OS=Homo sapiens GN=TSEN34 PE=1 SV=2
E7EQG2	4	E7EQG2_HUMAN Eukaryotic initiation factor 4A-II OS=Homo sapiens GN=EIF4A2 PE=1 SV=1
E7EQJ0	5	E7EQJ0_HUMAN Heterogeneous nuclear ribonucleoprotein H (Fragment) OS=Homo sapiens GN=HNRNPH1 PE=1 SV=1
E7EQM7	2	E7EQM7_HUMAN Septin-5 OS=Homo sapiens GN=SEPT5 PE=1 SV=1
E7EQR6	6	E7EQR6_HUMAN T-complex protein 1 subunit alpha OS=Homo sapiens GN=TCP1 PE=1 SV=1
E7ERE1	1	E7ERE1_HUMAN Sodium-dependent multivitamin transporter (Fragment) OS=Homo sapiens GN=SLC5A6 PE=3 SV=1
E7ERF2	7	E7ERF2_HUMAN T-complex protein 1 subunit alpha OS=Homo sapiens GN=TCP1 PE=1 SV=1
E7ERL0	3	E7ERL0_HUMAN Nucleoside diphosphate kinase A OS=Homo sapiens GN=NME1 PE=1 SV=1
E7ERP4	3	E7ERP4_HUMAN Phosphatidylinositol N-acetylglucosaminyltransferase subunit Q OS=Homo sapiens GN=PIGQ PE=4 SV=1
E7ESA7	12	E7ESA7_HUMAN Nitric oxide synthase, endothelial OS=Homo sapiens GN=NOS3 PE=4 SV=1
E7ESK7	4	E7ESK7_HUMAN 14-3-3 protein zeta/delta (Fragment) OS=Homo sapiens GN=YWHAZ PE=1 SV=1
E7ESS6	1	E7ESS6_HUMAN Calpain-9 OS=Homo sapiens GN=CAPN9 PE=4 SV=1
E7EU40	1	E7EU40_HUMAN Solute carrier organic anion transporter family member 2A1 OS=Homo sapiens GN=SLCO2A1 PE=1 SV=1
E7EUL6	3	E7EUL6_HUMAN MDS1 and EVI1 complex locus protein MDS1 OS=Homo sapiens GN=MECOM PE=1 SV=1
E7EUL7	8	E7EUL7_HUMAN Sperm-specific antigen 2 OS=Homo sapiens GN=SSFA2 PE=1 SV=1
E7EUT5	8	E7EUT5_HUMAN Glyceraldehyde-3-phosphate dehydrogenase OS=Homo sapiens GN=GAPDH PE=1 SV=1
E7EVC0	1	E7EVC0_HUMAN Steroid 21-hydroxylase (Fragment) OS=Homo sapiens GN=CYP21A2 PE=4 SV=1
E7EVE9	4	E7EVE9_HUMAN TFIIH basal transcription factor complex helicase XPD subunit OS=Homo sapiens GN=ERCC2 PE=1 SV=1
E7EVS6	6	E7EVS6_HUMAN Actin, cytoplasmic 1 (Fragment) OS=Homo sapiens GN=ACTB PE=1 SV=4
E7EVZ2	2	E7EVZ2_HUMAN 14-3-3 protein zeta/delta (Fragment) OS=Homo sapiens GN=YWHAZ PE=1 SV=1
E7EW41	1	E7EW41_HUMAN Sodium-dependent multivitamin transporter (Fragment) OS=Homo sapiens GN=SLC5A6 PE=3 SV=1
E7EW78	1	E7EW78_HUMAN Sodium-dependent multivitamin transporter (Fragment) OS=Homo sapiens GN=SLC5A6 PE=3 SV=1
E7EW99	2	E7EW99_HUMAN Melanoma antigen preferentially-expressed in tumors (Fragment) OS=Homo sapiens GN=PRAME PE=1 SV=1
E7EWC5	1	E7EWC5_HUMAN Zinc finger protein 138 OS=Homo sapiens GN=ZNF138 PE=4 SV=1
E7EWS1	13	E7EWS1_HUMAN Ankyrin and armadillo repeat-containing protein OS=Homo sapiens GN=ANKAR PE=4 SV=1
E7EX17	2	E7EX17_HUMAN Eukaryotic translation initiation factor 4B OS=Homo sapiens GN=EIF4B PE=1 SV=1
E7EX29	6	E7EX29_HUMAN 14-3-3 protein zeta/delta (Fragment) OS=Homo sapiens GN=YWHAZ PE=1 SV=1
E7EX32	2	E7EX32_HUMAN Septin-5 OS=Homo sapiens GN=SEPT5 PE=1 SV=1
E7EX70	1	E7EX70_HUMAN DNA-directed RNA polymerase I subunit RPA49 OS=Homo sapiens GN=POLR1E PE=1 SV=1
E9PBH4	1	E9PBH4_HUMAN Eukaryotic initiation factor 4A-II OS=Homo sapiens GN=EIF4A2 PE=4 SV=1
E9PCY7	7	E9PCY7_HUMAN Heterogeneous nuclear ribonucleoprotein H OS=Homo sapiens GN=HNRNPH1 PE=1 SV=1
E9PD14	2	E9PD14_HUMAN Guanine nucleotide-binding protein subunit beta-2-like 1 OS=Homo sapiens GN=GNB2L1 PE=1 SV=1
E9PD24	2	E9PD24_HUMAN 14-3-3 protein zeta/delta (Fragment) OS=Homo sapiens GN=YWHAZ PE=1 SV=1
E9PDD2	4	E9PDD2_HUMAN Vascular cell adhesion protein 1 OS=Homo sapiens GN=VCAM1 PE=4 SV=1
E9PDE8	3	E9PDE8_HUMAN Heat shock 70 kDa protein 4L OS=Homo sapiens GN=HSPA4L PE=1 SV=1
E9PFF2	11	E9PFF2_HUMAN Transketolase OS=Homo sapiens GN=TKT PE=1 SV=1
E9PFI5	4	E9PFI5_HUMAN 40S ribosomal protein S3a OS=Homo sapiens GN=RPS3A PE=1 SV=1
E9PFP8	3	E9PFP8_HUMAN Poly(rC)-binding protein 3 OS=Homo sapiens GN=PCBP3 PE=4 SV=1
E9PH60	7	E9PH60_HUMAN Protein Wnt OS=Homo sapiens GN=WNT16 PE=3 SV=1
E9PHI4	9	E9PHI4_HUMAN SUN domain-containing protein 1 OS=Homo sapiens GN=SUN1 PE=1 SV=1
E9PHT6	12	E9PHT6_HUMAN Pantothenate kinase 4 OS=Homo sapiens GN=PANK4 PE=1 SV=1
E9PHT9	4	E9PHT9_HUMAN Annexin OS=Homo sapiens GN=ANXA5 PE=1 SV=1
E9PHV5	10	E9PHV5_HUMAN Sperm-specific antigen 2 OS=Homo sapiens GN=SSFA2 PE=1 SV=1
E9PI18	1	E9PI18_HUMAN Ras-related protein Rab-30 (Fragment) OS=Homo sapiens GN=RAB30 PE=4 SV=1
E9PI39	6	E9PI39_HUMAN Elongation factor 1-delta (Fragment) OS=Homo sapiens GN=EEF1D PE=4 SV=1
E9PI49	2	E9PI49_HUMAN Cytosolic carboxypeptidase 2 (Fragment) OS=Homo sapiens GN=AGBL2 PE=4 SV=1
E9PI65	6	E9PI65_HUMAN Heat shock cognate 71 kDa protein (Fragment) OS=Homo sapiens GN=HSPA8 PE=1 SV=1
E9PIZ1	6	E9PIZ1_HUMAN Elongation factor 1-delta (Fragment) OS=Homo sapiens GN=EEF1D PE=1 SV=1
E9PJH3	2	E9PJH3_HUMAN Cytosolic carboxypeptidase 2 (Fragment) OS=Homo sapiens GN=AGBL2 PE=4 SV=1
E9PJH4	1	E9PJH4_HUMAN 40S ribosomal protein S3 OS=Homo sapiens GN=RPS3 PE=1 SV=1
E9PJN9	1	E9PJN9_HUMAN 40S ribosomal protein S3 (Fragment) OS=Homo sapiens GN=RPS3 PE=1 SV=1
E9PJQ5	1	E9PJQ5_HUMAN Ras-related protein Rab-30 (Fragment) OS=Homo sapiens GN=RAB30 PE=4 SV=1
E9PK01	10	E9PK01_HUMAN Elongation factor 1-delta (Fragment) OS=Homo sapiens GN=EEF1D PE=1 SV=1
E9PK06	2	E9PK06_HUMAN Elongation factor 1-delta (Fragment) OS=Homo sapiens GN=EEF1D PE=1 SV=4
E9PK25	4	E9PK25_HUMAN Cofilin-1 OS=Homo sapiens GN=CFL1 PE=1 SV=1
E9PK46	1	E9PK46_HUMAN Protein RIC-3 (Fragment) OS=Homo sapiens GN=RIC3 PE=1 SV=1
E9PK54	9	E9PK54_HUMAN Heat shock cognate 71 kDa protein (Fragment) OS=Homo sapiens GN=HSPA8 PE=1 SV=4
E9PK72	2	E9PK72_HUMAN Elongation factor 1-delta (Fragment) OS=Homo sapiens GN=EEF1D PE=1 SV=1
E9PK82	1	E9PK82_HUMAN 40S ribosomal protein S3 (Fragment) OS=Homo sapiens GN=RPS3 PE=1 SV=1
E9PKE3	17	E9PKE3_HUMAN Heat shock cognate 71 kDa protein OS=Homo sapiens GN=HSPA8 PE=1 SV=1
E9PKK3	1	E9PKK3_HUMAN Elongation factor 1-delta (Fragment) OS=Homo sapiens GN=EEF1D PE=4 SV=1
E9PKQ1	2	E9PKQ1_HUMAN Coatomer subunit beta (Fragment) OS=Homo sapiens GN=COPB1 PE=1 SV=1
E9PKU4	1	E9PKU4_HUMAN 60S ribosomal protein L8 (Fragment) OS=Homo sapiens GN=RPL8 PE=1 SV=1
E9PKZ0	1	E9PKZ0_HUMAN 60S ribosomal protein L8 (Fragment) OS=Homo sapiens GN=RPL8 PE=1 SV=1
E9PL09	4	E9PL09_HUMAN 40S ribosomal protein S3 OS=Homo sapiens GN=RPS3 PE=1 SV=1
E9PL12	6	E9PL12_HUMAN Elongation factor 1-delta (Fragment) OS=Homo sapiens GN=EEF1D PE=1 SV=1
E9PL37	1	E9PL37_HUMAN Calpain-1 catalytic subunit (Fragment) OS=Homo sapiens GN=CAPN1 PE=1 SV=1
E9PL71	5	E9PL71_HUMAN Elongation factor 1-delta (Fragment) OS=Homo sapiens GN=EEF1D PE=1 SV=1
E9PLD0	4	E9PLD0_HUMAN Ras-related protein Rab-1B OS=Homo sapiens GN=RAB1B PE=3 SV=1
E9PLD1	2	E9PLD1_HUMAN Non-specific lipid-transfer protein OS=Homo sapiens GN=SCP2 PE=1 SV=1
E9PLF4	9	E9PLF4_HUMAN Heat shock cognate 71 kDa protein (Fragment) OS=Homo sapiens GN=HSPA8 PE=1 SV=1
E9PLJ3	3	E9PLJ3_HUMAN Cofilin-1 (Fragment) OS=Homo sapiens GN=CFL1 PE=1 SV=1
E9PLM3	1	E9PLM3_HUMAN Ras-related protein Rab-30 OS=Homo sapiens GN=RAB30 PE=4 SV=1
E9PLW6	2	E9PLW6_HUMAN L-aminoadipate-semialdehyde dehydrogenase-phosphopantetheinyl transferase (Fragment) OS=Homo sapiens GN=AASDHPPT PE=1 SV=1
E9PM09	1	E9PM09_HUMAN T-complex protein 1 subunit gamma (Fragment) OS=Homo sapiens GN=CCT3 PE=1 SV=1
E9PM13	2	E9PM13_HUMAN Heat shock cognate 71 kDa protein (Fragment) OS=Homo sapiens GN=HSPA8 PE=1 SV=4
E9PMC0	4	E9PMC0_HUMAN Proprotein convertase subtilisin/kexin type 7 (Fragment) OS=Homo sapiens GN=PCSK7 PE=4 SV=1
E9PMJ1	1	E9PMJ1_HUMAN Ras-related protein Rab-30 (Fragment) OS=Homo sapiens GN=RAB30 PE=1 SV=1
E9PMW2	1	E9PMW2_HUMAN Dr1-associated corepressor OS=Homo sapiens GN=DRAP1 PE=1 SV=1
E9PMW7	5	E9PMW7_HUMAN Elongation factor 1-delta OS=Homo sapiens GN=EEF1D PE=4 SV=1
E9PN25	6	E9PN25_HUMAN Heat shock cognate 71 kDa protein (Fragment) OS=Homo sapiens GN=HSPA8 PE=1 SV=1
E9PN89	11	E9PN89_HUMAN Heat shock cognate 71 kDa protein (Fragment) OS=Homo sapiens GN=HSPA8 PE=1 SV=1
E9PN91	4	E9PN91_HUMAN Elongation factor 1-delta OS=Homo sapiens GN=EEF1D PE=1 SV=1
E9PNB9	1	E9PNB9_HUMAN Ras-related protein Rab-30 OS=Homo sapiens GN=RAB30 PE=4 SV=1
E9PNC7	1	E9PNC7_HUMAN Dr1-associated corepressor (Fragment) OS=Homo sapiens GN=DRAP1 PE=1 SV=4
E9PNE6	11	E9PNE6_HUMAN Heat shock cognate 71 kDa protein OS=Homo sapiens GN=HSPA8 PE=1 SV=1
E9PNF3	2	E9PNF3_HUMAN L-aminoadipate-semialdehyde dehydrogenase-phosphopantetheinyl transferase (Fragment) OS=Homo sapiens GN=AASDHPPT PE=1 SV=1
E9PP50	4	E9PP50_HUMAN Cofilin-1 (Fragment) OS=Homo sapiens GN=CFL1 PE=1 SV=4
E9PP55	1	E9PP55_HUMAN E3 ubiquitin-protein ligase RNF170 (Fragment) OS=Homo sapiens GN=RNF170 PE=1 SV=1
E9PP63	2	E9PP63_HUMAN Coatomer subunit beta (Fragment) OS=Homo sapiens GN=COPB1 PE=1 SV=1
E9PP73	8	E9PP73_HUMAN Coatomer subunit beta (Fragment) OS=Homo sapiens GN=COPB1 PE=1 SV=4
E9PPF1	1	E9PPF1_HUMAN ATP-sensitive inward rectifier potassium channel 11 (Fragment) OS=Homo sapiens GN=KCNJ11 PE=4 SV=1
E9PPR1	6	E9PPR1_HUMAN Elongation factor 1-delta (Fragment) OS=Homo sapiens GN=EEF1D PE=1 SV=1
E9PPU1	4	E9PPU1_HUMAN 40S ribosomal protein S3 OS=Homo sapiens GN=RPS3 PE=1 SV=1
E9PPY6	7	E9PPY6_HUMAN Heat shock cognate 71 kDa protein (Fragment) OS=Homo sapiens GN=HSPA8 PE=1 SV=1
E9PQ35	2	E9PQ35_HUMAN T-complex protein 1 subunit gamma (Fragment) OS=Homo sapiens GN=CCT3 PE=1 SV=1
E9PQ49	6	E9PQ49_HUMAN Elongation factor 1-delta (Fragment) OS=Homo sapiens GN=EEF1D PE=1 SV=4
E9PQ96	1	E9PQ96_HUMAN 40S ribosomal protein S3 OS=Homo sapiens GN=RPS3 PE=1 SV=1
E9PQB7	3	E9PQB7_HUMAN Cofilin-1 (Fragment) OS=Homo sapiens GN=CFL1 PE=1 SV=1
E9PQC9	2	E9PQC9_HUMAN Elongation factor 1-delta (Fragment) OS=Homo sapiens GN=EEF1D PE=1 SV=1
E9PQK7	9	E9PQK7_HUMAN Heat shock cognate 71 kDa protein (Fragment) OS=Homo sapiens GN=HSPA8 PE=1 SV=1
E9PQQ4	9	E9PQQ4_HUMAN Heat shock cognate 71 kDa protein (Fragment) OS=Homo sapiens GN=HSPA8 PE=1 SV=1
E9PQX2	1	E9PQX2_HUMAN 40S ribosomal protein S3 OS=Homo sapiens GN=RPS3 PE=1 SV=1
E9PQX9	2	E9PQX9_HUMAN Dr1-associated corepressor OS=Homo sapiens GN=DRAP1 PE=1 SV=1
E9PQZ1	7	E9PQZ1_HUMAN Elongation factor 1-delta OS=Homo sapiens GN=EEF1D PE=1 SV=1
E9PR59	4	E9PR59_HUMAN Cytosolic carboxypeptidase 2 (Fragment) OS=Homo sapiens GN=AGBL2 PE=4 SV=1
E9PRC8	2	E9PRC8_HUMAN T-complex protein 1 subunit gamma (Fragment) OS=Homo sapiens GN=CCT3 PE=1 SV=1
E9PRF7	1	E9PRF7_HUMAN Ras-related protein Rab-30 (Fragment) OS=Homo sapiens GN=RAB30 PE=4 SV=1
E9PRJ1	1	E9PRJ1_HUMAN Cytosolic carboxypeptidase 2 (Fragment) OS=Homo sapiens GN=AGBL2 PE=4 SV=1
E9PRM1	1	E9PRM1_HUMAN Calpain-1 catalytic subunit OS=Homo sapiens GN=CAPN1 PE=1 SV=1
E9PRY8	11	E9PRY8_HUMAN Elongation factor 1-delta OS=Homo sapiens GN=EEF1D PE=1 SV=1
E9PS06	1	E9PS06_HUMAN Ras-related protein Rab-30 (Fragment) OS=Homo sapiens GN=RAB30 PE=1 SV=1
E9PS23	3	E9PS23_HUMAN Cofilin-1 (Fragment) OS=Homo sapiens GN=CFL1 PE=1 SV=4
E9PS50	1	E9PS50_HUMAN 40S ribosomal protein S13 (Fragment) OS=Homo sapiens GN=RPS13 PE=1 SV=1
E9PS54	2	E9PS54_HUMAN Cytosolic carboxypeptidase 2 OS=Homo sapiens GN=AGBL2 PE=4 SV=1
E9PS65	2	E9PS65_HUMAN Heat shock cognate 71 kDa protein (Fragment) OS=Homo sapiens GN=HSPA8 PE=1 SV=1
E9PSF4	3	E9PSF4_HUMAN 40S ribosomal protein S3 OS=Homo sapiens GN=RPS3 PE=1 SV=1
F2Z2S8	3	F2Z2S8_HUMAN 40S ribosomal protein S3 OS=Homo sapiens GN=RPS3 PE=1 SV=1
F2Z2W8	3	F2Z2W8_HUMAN Selenium-binding protein 1 OS=Homo sapiens GN=SELENBP1 PE=4 SV=1
F2Z393	4	F2Z393_HUMAN Transaldolase OS=Homo sapiens GN=TALDO1 PE=1 SV=1
F2Z3C0	1	F2Z3C0_HUMAN 40S ribosomal protein S9 OS=Homo sapiens GN=RPS9 PE=1 SV=1
F5GWW2	2	F5GWW2_HUMAN L-lactate dehydrogenase A chain OS=Homo sapiens GN=LDHA PE=4 SV=1
F5GX83	4	F5GX83_HUMAN Transmembrane protease serine 5 OS=Homo sapiens GN=TMPRSS5 PE=3 SV=1
F5GXC7	2	F5GXC7_HUMAN L-lactate dehydrogenase A chain OS=Homo sapiens GN=LDHA PE=1 SV=1
F5GXH2	3	F5GXH2_HUMAN L-lactate dehydrogenase A chain (Fragment) OS=Homo sapiens GN=LDHA PE=1 SV=1
F5GXU1	2	F5GXU1_HUMAN L-lactate dehydrogenase A chain OS=Homo sapiens GN=LDHA PE=1 SV=1
F5GXY2	3	F5GXY2_HUMAN L-lactate dehydrogenase A chain (Fragment) OS=Homo sapiens GN=LDHA PE=1 SV=4
F5GYA3	1	F5GYA3_HUMAN Transmembrane protease serine 5 OS=Homo sapiens GN=TMPRSS5 PE=3 SV=1
F5GYK2	3	F5GYK2_HUMAN Striatin-4 OS=Homo sapiens GN=STRN4 PE=1 SV=1
F5GYL4	1	F5GYL4_HUMAN T-complex protein 1 subunit alpha OS=Homo sapiens GN=TCP1 PE=1 SV=1
F5GYU2	3	F5GYU2_HUMAN L-lactate dehydrogenase A chain (Fragment) OS=Homo sapiens GN=LDHA PE=1 SV=1
F5GZ03	3	F5GZ03_HUMAN T-complex protein 1 subunit alpha (Fragment) OS=Homo sapiens GN=TCP1 PE=1 SV=1
F5GZ06	10	F5GZ06_HUMAN Maestro heat-like repeat-containing protein family member 2B OS=Homo sapiens GN=MROH2B PE=4 SV=1
F5GZI8	3	F5GZI8_HUMAN T-complex protein 1 subunit alpha OS=Homo sapiens GN=TCP1 PE=1 SV=1
F5GZQ4	2	F5GZQ4_HUMAN L-lactate dehydrogenase A chain (Fragment) OS=Homo sapiens GN=LDHA PE=1 SV=1
F5H018	5	F5H018_HUMAN GTP-binding nuclear protein Ran (Fragment) OS=Homo sapiens GN=RAN PE=1 SV=4
F5H0A9	1	F5H0A9_HUMAN Zinc finger protein 763 OS=Homo sapiens GN=ZNF763 PE=4 SV=1
F5H0C7	3	F5H0C7_HUMAN ADP-ribosylation factor 3 (Fragment) OS=Homo sapiens GN=ARF3 PE=3 SV=1
F5H0C8	2	F5H0C8_HUMAN Enolase OS=Homo sapiens GN=ENO2 PE=1 SV=1
F5H0U3	1	F5H0U3_HUMAN Transmembrane protease serine 5 OS=Homo sapiens GN=TMPRSS5 PE=3 SV=1
F5H120	1	F5H120_HUMAN Peptidyl-prolyl cis-trans isomerase FKBP4 OS=Homo sapiens GN=FKBP4 PE=1 SV=1
F5H136	3	F5H136_HUMAN T-complex protein 1 subunit alpha (Fragment) OS=Homo sapiens GN=TCP1 PE=1 SV=1
F5H155	1	F5H155_HUMAN L-lactate dehydrogenase OS=Homo sapiens GN=LDHC PE=3 SV=1
F5H157	1	F5H157_HUMAN Ras-related protein Rab-35 (Fragment) OS=Homo sapiens GN=RAB35 PE=1 SV=1
F5H1C3	1	F5H1C3_HUMAN Gamma-enolase (Fragment) OS=Homo sapiens GN=ENO2 PE=1 SV=1
F5H1U3	3	F5H1U3_HUMAN Peptidyl-prolyl cis-trans isomerase (Fragment) OS=Homo sapiens GN=FKBP4 PE=1 SV=1
F5H1V1	2	F5H1V1_HUMAN ADP-ribosylation factor 3 (Fragment) OS=Homo sapiens GN=ARF3 PE=4 SV=1
F5H245	1	F5H245_HUMAN L-lactate dehydrogenase OS=Homo sapiens GN=LDHC PE=1 SV=1
F5H282	5	F5H282_HUMAN T-complex protein 1 subunit alpha OS=Homo sapiens GN=TCP1 PE=1 SV=1
F5H284	2	PAL4D_HUMAN Peptidyl-prolyl cis-trans isomerase A-like 4D OS=Homo sapiens GN=PPIAL4D PE=3 SV=1
F5H290	1	F5H290_HUMAN Zinc finger protein 7 OS=Homo sapiens GN=ZNF7 PE=1 SV=1
F5H2D0	6	F5H2D0_HUMAN Complement C1r subcomponent OS=Homo sapiens GN=C1R PE=4 SV=3
F5H2I9	1	F5H2I9_HUMAN Tyrosine-protein kinase STYK1 (Fragment) OS=Homo sapiens GN=STYK1 PE=4 SV=1
F5H2M3	4	F5H2M3_HUMAN Transmembrane protease serine 5 OS=Homo sapiens GN=TMPRSS5 PE=3 SV=1
F5H366	1	F5H366_HUMAN Tyrosine-protein kinase STYK1 (Fragment) OS=Homo sapiens GN=STYK1 PE=4 SV=1
F5H3Q3	1	F5H3Q3_HUMAN Lamin tail domain-containing protein 1 (Fragment) OS=Homo sapiens GN=LMNTD1 PE=4 SV=4
F5H423	4	F5H423_HUMAN Uncharacterized protein OS=Homo sapiens PE=3 SV=1
F5H446	2	F5H446_HUMAN Protocadherin beta-3 OS=Homo sapiens GN=PCDHB3 PE=4 SV=2
F5H4R6	3	F5H4R6_HUMAN Nucleosome assembly protein 1-like 1 OS=Homo sapiens GN=NAP1L1 PE=1 SV=1
F5H5D3	12	F5H5D3_HUMAN Tubulin alpha-1C chain OS=Homo sapiens GN=TUBA1C PE=1 SV=1
F5H5G7	1	F5H5G7_HUMAN L-lactate dehydrogenase OS=Homo sapiens GN=LDHC PE=3 SV=1
F5H5J4	2	F5H5J4_HUMAN L-lactate dehydrogenase A chain OS=Homo sapiens GN=LDHA PE=1 SV=1
F5H676	2	F5H676_HUMAN T-complex protein 1 subunit alpha (Fragment) OS=Homo sapiens GN=TCP1 PE=1 SV=1
F5H6S7	1	F5H6S7_HUMAN Thioredoxin domain-containing protein 2 OS=Homo sapiens GN=TXNDC2 PE=4 SV=2
F5H6T5	2	F5H6T5_HUMAN ADP-ribosylation factor 3 (Fragment) OS=Homo sapiens GN=ARF3 PE=4 SV=1
F5H6W8	2	F5H6W8_HUMAN L-lactate dehydrogenase A chain OS=Homo sapiens GN=LDHA PE=1 SV=1
F5H719	1	F5H719_HUMAN Lamin tail domain-containing protein 1 (Fragment) OS=Homo sapiens GN=LMNTD1 PE=4 SV=1
F5H726	2	F5H726_HUMAN T-complex protein 1 subunit alpha (Fragment) OS=Homo sapiens GN=TCP1 PE=1 SV=1
F5H793	5	F5H793_HUMAN L-lactate dehydrogenase B chain (Fragment) OS=Homo sapiens GN=LDHB PE=1 SV=1
F5H7Y1	1	F5H7Y1_HUMAN T-complex protein 1 subunit alpha (Fragment) OS=Homo sapiens GN=TCP1 PE=1 SV=1
F5H8F7	5	F5H8F7_HUMAN Set1/Ash2 histone methyltransferase complex subunit ASH2 OS=Homo sapiens GN=ASH2L PE=1 SV=1
F5H8H6	2	F5H8H6_HUMAN L-lactate dehydrogenase A chain OS=Homo sapiens GN=LDHA PE=1 SV=1
F5H8J2	11	F5H8J2_HUMAN Uncharacterized protein OS=Homo sapiens GN=P4HB PE=1 SV=1
F6QUT6	7	F6QUT6_HUMAN Actin, aortic smooth muscle (Fragment) OS=Homo sapiens GN=ACTA2 PE=1 SV=1
F6TDL0	1	F6TDL0_HUMAN Uncharacterized protein OS=Homo sapiens PE=4 SV=1
F6THM6	1	F6THM6_HUMAN Alpha-actinin-2 OS=Homo sapiens GN=ACTN2 PE=1 SV=1
F6TII1	1	F6TII1_HUMAN PRKCA-binding protein (Fragment) OS=Homo sapiens GN=PICK1 PE=4 SV=1
F6U0I4	4	F6U0I4_HUMAN Cytosolic carboxypeptidase 2 OS=Homo sapiens GN=AGBL2 PE=4 SV=1
F6UVQ4	7	F6UVQ4_HUMAN Actin, aortic smooth muscle (Fragment) OS=Homo sapiens GN=ACTA2 PE=1 SV=1
F6V107	7	F6V107_HUMAN PRKCA-binding protein (Fragment) OS=Homo sapiens GN=PICK1 PE=4 SV=1
F6V3V1	1	F6V3V1_HUMAN PRKCA-binding protein (Fragment) OS=Homo sapiens GN=PICK1 PE=4 SV=1
F6VY12	3	F6VY12_HUMAN PRKCA-binding protein (Fragment) OS=Homo sapiens GN=PICK1 PE=4 SV=1
F6XY72	1	F6XY72_HUMAN Nucleoside diphosphate kinase OS=Homo sapiens GN=NME1-NME2 PE=3 SV=2
F8VP67	4	F8VP67_HUMAN Keratin, type II cytoskeletal 8 (Fragment) OS=Homo sapiens GN=KRT8 PE=1 SV=1
F8VPC7	1	F8VPC7_HUMAN Endoplasmin OS=Homo sapiens GN=HSP90B1 PE=1 SV=1
F8VPE8	3	F8VPE8_HUMAN 60S acidic ribosomal protein P0 (Fragment) OS=Homo sapiens GN=RPLP0 PE=1 SV=1
F8VPF3	2	F8VPF3_HUMAN Myosin light polypeptide 6 (Fragment) OS=Homo sapiens GN=MYL6 PE=1 SV=1
F8VQQ4	4	F8VQQ4_HUMAN Tubulin alpha-1A chain (Fragment) OS=Homo sapiens GN=TUBA1A PE=3 SV=1
F8VQQ8	1	F8VQQ8_HUMAN Ubiquitin-conjugating enzyme E2 N OS=Homo sapiens GN=UBE2N PE=1 SV=1
F8VQY6	4	F8VQY6_HUMAN 60S acidic ribosomal protein P0 OS=Homo sapiens GN=RPLP0 PE=1 SV=1
F8VR69	1	F8VR69_HUMAN 60S ribosomal protein L6 (Fragment) OS=Homo sapiens GN=RPL6 PE=1 SV=4
F8VRG4	1	F8VRG4_HUMAN Keratin, type II cytoskeletal 8 (Fragment) OS=Homo sapiens GN=KRT8 PE=1 SV=1
F8VRH0	2	F8VRH0_HUMAN Poly(rC)-binding protein 2 (Fragment) OS=Homo sapiens GN=PCBP2 PE=1 SV=2
F8VRJ2	1	F8VRJ2_HUMAN Nucleosome assembly protein 1-like 1 (Fragment) OS=Homo sapiens GN=NAP1L1 PE=1 SV=1
F8VRK0	2	F8VRK0_HUMAN Tubulin alpha-1B chain (Fragment) OS=Homo sapiens GN=TUBA1B PE=4 SV=1
F8VRK7	4	F8VRK7_HUMAN 60S acidic ribosomal protein P0 OS=Homo sapiens GN=RPLP0 PE=1 SV=1
F8VRZ4	3	F8VRZ4_HUMAN Tubulin alpha-1A chain (Fragment) OS=Homo sapiens GN=TUBA1A PE=4 SV=1
F8VS58	4	F8VS58_HUMAN 60S acidic ribosomal protein P0 (Fragment) OS=Homo sapiens GN=RPLP0 PE=1 SV=1
F8VS66	3	F8VS66_HUMAN Tubulin alpha-1C chain OS=Homo sapiens GN=TUBA1C PE=4 SV=1
F8VS86	1	F8VS86_HUMAN DCC-interacting protein 13-beta OS=Homo sapiens GN=APPL2 PE=4 SV=1
F8VSD4	2	F8VSD4_HUMAN Ubiquitin-conjugating enzyme E2 N OS=Homo sapiens GN=UBE2N PE=1 SV=1
F8VTZ0	2	F8VTZ0_HUMAN Poly(rC)-binding protein 2 (Fragment) OS=Homo sapiens GN=PCBP2 PE=4 SV=1
F8VU65	5	F8VU65_HUMAN 60S acidic ribosomal protein P0 (Fragment) OS=Homo sapiens GN=RPLP0 PE=1 SV=1
F8VU69	1	F8VU69_HUMAN Keratin, type II cytoskeletal 5 (Fragment) OS=Homo sapiens GN=KRT5 PE=1 SV=1
F8VUA6	2	F8VUA6_HUMAN 60S ribosomal protein L18 (Fragment) OS=Homo sapiens GN=RPL18 PE=1 SV=1
F8VUG2	5	F8VUG2_HUMAN Keratin, type II cytoskeletal 8 (Fragment) OS=Homo sapiens GN=KRT8 PE=1 SV=1
F8VUX1	3	F8VUX1_HUMAN Nucleosome assembly protein 1-like 1 (Fragment) OS=Homo sapiens GN=NAP1L1 PE=1 SV=1
F8VV59	2	F8VV59_HUMAN Nucleosome assembly protein 1-like 1 OS=Homo sapiens GN=NAP1L1 PE=1 SV=1
F8VV71	2	F8VV71_HUMAN Ubiquitin-conjugating enzyme E2 N OS=Homo sapiens GN=UBE2N PE=1 SV=1
F8VVB5	1	F8VVB5_HUMAN Nucleosome assembly protein 1-like 1 (Fragment) OS=Homo sapiens GN=NAP1L1 PE=1 SV=1
F8VVB9	6	F8VVB9_HUMAN Tubulin alpha-1B chain (Fragment) OS=Homo sapiens GN=TUBA1B PE=4 SV=4
F8VVI9	9	F8VVI9_HUMAN Cadherin-19 (Fragment) OS=Homo sapiens GN=CDH19 PE=4 SV=1
F8VW21	2	F8VW21_HUMAN 60S acidic ribosomal protein P0 (Fragment) OS=Homo sapiens GN=RPLP0 PE=1 SV=1
F8VWS0	5	F8VWS0_HUMAN 60S acidic ribosomal protein P0 OS=Homo sapiens GN=RPLP0 PE=1 SV=1
F8VWV2	6	F8VWV2_HUMAN DCC-interacting protein 13-beta (Fragment) OS=Homo sapiens GN=APPL2 PE=4 SV=1
F8VWV4	2	F8VWV4_HUMAN 60S acidic ribosomal protein P0 (Fragment) OS=Homo sapiens GN=RPLP0 PE=1 SV=1
F8VWV9	3	F8VWV9_HUMAN Tubulin alpha-1B chain (Fragment) OS=Homo sapiens GN=TUBA1B PE=4 SV=1
F8VX09	3	F8VX09_HUMAN Tubulin alpha-1B chain (Fragment) OS=Homo sapiens GN=TUBA1B PE=4 SV=1
F8VX11	1	F8VX11_HUMAN Eukaryotic translation initiation factor 4B (Fragment) OS=Homo sapiens GN=EIF4B PE=1 SV=1
F8VXB0	7	F8VXB0_HUMAN DCC-interacting protein 13-beta OS=Homo sapiens GN=APPL2 PE=1 SV=1
F8VXH9	6	F8VXH9_HUMAN Poly(rC)-binding protein 2 (Fragment) OS=Homo sapiens GN=PCBP2 PE=1 SV=1
F8VXI6	3	F8VXI6_HUMAN Nucleosome assembly protein 1-like 1 (Fragment) OS=Homo sapiens GN=NAP1L1 PE=1 SV=1
F8VXZ7	1	F8VXZ7_HUMAN Tubulin alpha-1A chain (Fragment) OS=Homo sapiens GN=TUBA1A PE=4 SV=1
F8VY35	3	F8VY35_HUMAN Nucleosome assembly protein 1-like 1 (Fragment) OS=Homo sapiens GN=NAP1L1 PE=1 SV=1
F8VYV2	1	F8VYV2_HUMAN 60S ribosomal protein L18 OS=Homo sapiens GN=RPL18 PE=1 SV=1
F8VZ29	2	F8VZ29_HUMAN Ubiquitin-conjugating enzyme E2 N OS=Homo sapiens GN=UBE2N PE=1 SV=1
F8VZ45	1	F8VZ45_HUMAN 60S ribosomal protein L6 (Fragment) OS=Homo sapiens GN=RPL6 PE=1 SV=1
F8VZS0	4	F8VZS0_HUMAN 60S acidic ribosomal protein P0 (Fragment) OS=Homo sapiens GN=RPLP0 PE=1 SV=1
F8VZU9	1	F8VZU9_HUMAN Myosin light polypeptide 6 OS=Homo sapiens GN=MYL6 PE=1 SV=1
F8VZX2	7	F8VZX2_HUMAN Poly(rC)-binding protein 2 OS=Homo sapiens GN=PCBP2 PE=1 SV=1
F8W020	3	F8W020_HUMAN Nucleosome assembly protein 1-like 1 (Fragment) OS=Homo sapiens GN=NAP1L1 PE=1 SV=1
F8W026	1	F8W026_HUMAN Endoplasmin (Fragment) OS=Homo sapiens GN=HSP90B1 PE=1 SV=4
F8W079	5	F8W079_HUMAN ATP synthase subunit beta, mitochondrial (Fragment) OS=Homo sapiens GN=ATP5B PE=1 SV=1
F8W0F6	1	F8W0F6_HUMAN Tubulin alpha-1A chain OS=Homo sapiens GN=TUBA1A PE=4 SV=1
F8W0G4	5	F8W0G4_HUMAN Poly(rC)-binding protein 2 (Fragment) OS=Homo sapiens GN=PCBP2 PE=1 SV=1
F8W0J6	3	F8W0J6_HUMAN Nucleosome assembly protein 1-like 1 OS=Homo sapiens GN=NAP1L1 PE=1 SV=1
F8W0P7	2	F8W0P7_HUMAN ATP synthase subunit beta, mitochondrial (Fragment) OS=Homo sapiens GN=ATP5B PE=1 SV=2
F8W118	2	F8W118_HUMAN Nucleosome assembly protein 1-like 1 (Fragment) OS=Homo sapiens GN=NAP1L1 PE=1 SV=1
F8W124	2	F8W124_HUMAN DCC-interacting protein 13-beta (Fragment) OS=Homo sapiens GN=APPL2 PE=4 SV=1
F8W180	1	F8W180_HUMAN Myosin light polypeptide 6 OS=Homo sapiens GN=MYL6 PE=1 SV=1
F8W1G6	3	F8W1G6_HUMAN Poly(rC)-binding protein 2 (Fragment) OS=Homo sapiens GN=PCBP2 PE=1 SV=2
F8W1I5	1	F8W1I5_HUMAN Myosin light chain 6B OS=Homo sapiens GN=MYL6B PE=1 SV=1
F8W1R7	2	F8W1R7_HUMAN Myosin light polypeptide 6 OS=Homo sapiens GN=MYL6 PE=1 SV=1
F8W1U3	4	F8W1U3_HUMAN Keratin, type II cytoskeletal 8 (Fragment) OS=Homo sapiens GN=KRT8 PE=1 SV=1
F8W543	1	F8W543_HUMAN Nucleosome assembly protein 1-like 1 OS=Homo sapiens GN=NAP1L1 PE=1 SV=1
F8W7L6	5	F8W7L6_HUMAN Glutamate receptor 2 OS=Homo sapiens GN=GRIA2 PE=4 SV=1
F8W7T7	1	F8W7T7_HUMAN Zinc finger protein 44 OS=Homo sapiens GN=ZNF44 PE=4 SV=1
F8W888	4	F8W888_HUMAN Transketolase OS=Homo sapiens GN=TKT PE=1 SV=1
F8W889	1	F8W889_HUMAN Zinc finger protein 181 OS=Homo sapiens GN=ZNF181 PE=4 SV=1
F8W8D4	8	F8W8D4_HUMAN NEDD8-activating enzyme E1 catalytic subunit OS=Homo sapiens GN=UBA3 PE=1 SV=1
F8W8F5	7	F8W8F5_HUMAN Calpain-3 OS=Homo sapiens GN=CAPN3 PE=4 SV=2
F8W9A4	1	F8W9A4_HUMAN Transcription factor-like 5 protein OS=Homo sapiens GN=TCFL5 PE=4 SV=1
F8W9W8	2	F8W9W8_HUMAN Solute carrier organic anion transporter family member 2A1 OS=Homo sapiens GN=SLCO2A1 PE=1 SV=1
F8WAM2	2	F8WAM2_HUMAN T-complex protein 1 subunit eta (Fragment) OS=Homo sapiens GN=CCT7 PE=1 SV=1
F8WAX4	1	F8WAX4_HUMAN Transketolase OS=Homo sapiens GN=TKT PE=1 SV=1
F8WB63	5	F8WB63_HUMAN Actin, gamma-enteric smooth muscle OS=Homo sapiens GN=ACTG2 PE=3 SV=1
F8WBP8	1	F8WBP8_HUMAN T-complex protein 1 subunit eta OS=Homo sapiens GN=CCT7 PE=1 SV=1
F8WBV7	2	F8WBV7_HUMAN Phospholipase D1 OS=Homo sapiens GN=PLD1 PE=1 SV=1
F8WCH0	1	F8WCH0_HUMAN Actin, gamma-enteric smooth muscle OS=Homo sapiens GN=ACTG2 PE=4 SV=1
F8WCR1	3	F8WCR1_HUMAN 60S ribosomal protein L3 OS=Homo sapiens GN=RPL3 PE=1 SV=1
F8WCR4	3	F8WCR4_HUMAN Selenium-binding protein 1 OS=Homo sapiens GN=SELENBP1 PE=1 SV=1
F8WDB3	2	F8WDB3_HUMAN ADP-ribosylation factor 4 OS=Homo sapiens GN=ARF4 PE=4 SV=1
F8WE04	2	F8WE04_HUMAN Heat shock protein beta-1 OS=Homo sapiens GN=HSPB1 PE=1 SV=1
F8WE11	1	F8WE11_HUMAN Eukaryotic initiation factor 4A-II OS=Homo sapiens GN=EIF4A2 PE=1 SV=1
F8WE65	4	F8WE65_HUMAN Peptidyl-prolyl cis-trans isomerase OS=Homo sapiens GN=PPIA PE=1 SV=1
F8WEF0	1	F8WEF0_HUMAN Bifunctional purine biosynthesis protein PURH OS=Homo sapiens GN=ATIC PE=1 SV=1
F8WEJ5	5	F8WEJ5_HUMAN Asparagine synthetase [glutamine-hydrolyzing] OS=Homo sapiens GN=ASNS PE=1 SV=1
F8WEQ6	2	F8WEQ6_HUMAN Ras-related protein Ral-B OS=Homo sapiens GN=RALB PE=1 SV=1
F8WEZ9	1	F8WEZ9_HUMAN Zinc finger protein 480 OS=Homo sapiens GN=ZNF480 PE=4 SV=1
F8WF86	2	F8WF86_HUMAN NEDD8-activating enzyme E1 catalytic subunit OS=Homo sapiens GN=UBA3 PE=1 SV=1
F8WFE7	1	F8WFE7_HUMAN Active regulator of SIRT1 OS=Homo sapiens GN=RPS19BP1 PE=4 SV=1
G3V131	1	G3V131_HUMAN Uncharacterized protein OS=Homo sapiens GN=ZNF57 PE=4 SV=1
G3V164	1	G3V164_HUMAN Glutamate receptor 4 OS=Homo sapiens GN=GRIA4 PE=4 SV=1
G3V1A1	1	G3V1A1_HUMAN 60S ribosomal protein L8 OS=Homo sapiens GN=RPL8 PE=4 SV=1
G3V1A4	4	G3V1A4_HUMAN Cofilin 1 (Non-muscle), isoform CRA_a OS=Homo sapiens GN=CFL1 PE=4 SV=1
G3V1V0	2	G3V1V0_HUMAN Myosin light polypeptide 6 OS=Homo sapiens GN=MYL6 PE=1 SV=1
G3V1Y7	1	G3V1Y7_HUMAN Myosin light polypeptide 6 OS=Homo sapiens GN=MYL6 PE=1 SV=1
G3V203	3	G3V203_HUMAN 60S ribosomal protein L18 OS=Homo sapiens GN=RPL18 PE=3 SV=1
G3V210	5	G3V210_HUMAN 60S acidic ribosomal protein P0 OS=Homo sapiens GN=RPLP0 PE=3 SV=1
G3V2A3	5	G3V2A3_HUMAN Tubulin beta-3 chain (Fragment) OS=Homo sapiens GN=TUBB3 PE=1 SV=1
G3V2D3	1	G3V2D3_HUMAN Kelch domain-containing protein 1 OS=Homo sapiens GN=KLHDC1 PE=4 SV=1
G3V2E8	1	G3V2E8_HUMAN Alpha-actinin-1 (Fragment) OS=Homo sapiens GN=ACTN1 PE=1 SV=1
G3V2I1	1	G3V2I1_HUMAN Creatine kinase B-type OS=Homo sapiens GN=CKB PE=1 SV=1
G3V2J8	3	G3V2J8_HUMAN Heat shock protein HSP 90-alpha (Fragment) OS=Homo sapiens GN=HSP90AA1 PE=1 SV=1
G3V2N5	3	G3V2N5_HUMAN Alpha-actinin-1 (Fragment) OS=Homo sapiens GN=ACTN1 PE=1 SV=4
G3V2N6	2	G3V2N6_HUMAN HCG1983504, isoform CRA_d OS=Homo sapiens GN=TUBB3 PE=1 SV=1
G3V2R8	2	G3V2R8_HUMAN HCG1983504, isoform CRA_e OS=Homo sapiens GN=TUBB3 PE=1 SV=1
G3V2W4	3	G3V2W4_HUMAN Alpha-actinin-1 (Fragment) OS=Homo sapiens GN=ACTN1 PE=1 SV=1
G3V2X9	2	G3V2X9_HUMAN Alpha-actinin-1 (Fragment) OS=Homo sapiens GN=ACTN1 PE=1 SV=1
G3V3J6	1	G3V3J6_HUMAN HCG1983504, isoform CRA_b OS=Homo sapiens GN=TUBB3 PE=4 SV=1
G3V3R4	2	G3V3R4_HUMAN HCG1983504, isoform CRA_c OS=Homo sapiens GN=TUBB3 PE=1 SV=1
G3V3R6	1	G3V3R6_HUMAN Galectin OS=Homo sapiens GN=LGALS3 PE=1 SV=1
G3V3T1	3	G3V3T1_HUMAN Kelch domain-containing protein 1 (Fragment) OS=Homo sapiens GN=KLHDC1 PE=4 SV=1
G3V3W7	1	G3V3W7_HUMAN Tubulin beta-3 chain OS=Homo sapiens GN=TUBB3 PE=4 SV=1
G3V461	3	G3V461_HUMAN Creatine kinase B-type (Fragment) OS=Homo sapiens GN=CKB PE=1 SV=1
G3V4N7	5	G3V4N7_HUMAN Creatine kinase B-type (Fragment) OS=Homo sapiens GN=CKB PE=1 SV=1
G3V4U2	1	G3V4U2_HUMAN Tubulin beta-3 chain OS=Homo sapiens GN=TUBB3 PE=4 SV=1
G3V5M4	2	G3V5M4_HUMAN Alpha-actinin-1 (Fragment) OS=Homo sapiens GN=ACTN1 PE=1 SV=1
G3V5V5	2	G3V5V5_HUMAN Kelch domain-containing protein 1 (Fragment) OS=Homo sapiens GN=KLHDC1 PE=4 SV=2
G3V5W4	2	G3V5W4_HUMAN Tubulin beta-3 chain OS=Homo sapiens GN=TUBB3 PE=1 SV=1
G3XAH0	2	G3XAH0_HUMAN HCG2002594, isoform CRA_c OS=Homo sapiens GN=SEPT5 PE=3 SV=1
G3XAL0	2	G3XAL0_HUMAN Malate dehydrogenase OS=Homo sapiens GN=MDH2 PE=3 SV=1
G3XAN0	1	G3XAN0_HUMAN 40S ribosomal protein S20 OS=Homo sapiens GN=RPS20 PE=4 SV=1
G3XAP5	1	G3XAP5_HUMAN L-lactate dehydrogenase OS=Homo sapiens GN=LDHC PE=3 SV=1
G5E9G0	7	G5E9G0_HUMAN 60S ribosomal protein L3 OS=Homo sapiens GN=RPL3 PE=2 SV=1
G5E9H5	1	G5E9H5_HUMAN Sorting nexin 10, isoform CRA_c OS=Homo sapiens GN=SNX10 PE=4 SV=1
G5E9R0	6	G5E9R0_HUMAN Actin, cytoplasmic 1 OS=Homo sapiens GN=ACTB PE=3 SV=1
G5EA12	3	G5EA12_HUMAN HCG2013488, isoform CRA_a OS=Homo sapiens GN=SFTA3 PE=4 SV=1
G8JLA2	2	G8JLA2_HUMAN Myosin light polypeptide 6 OS=Homo sapiens GN=MYL6 PE=1 SV=1
G8JLB6	7	G8JLB6_HUMAN Heterogeneous nuclear ribonucleoprotein H OS=Homo sapiens GN=HNRNPH1 PE=1 SV=1
G8JLD3	3	G8JLD3_HUMAN ELKS/Rab6-interacting/CAST family member 1 OS=Homo sapiens GN=ERC1 PE=1 SV=1
H0Y3Z3	4	H0Y3Z3_HUMAN Protein disulfide-isomerase (Fragment) OS=Homo sapiens GN=P4HB PE=1 SV=1
H0Y532	6	H0Y532_HUMAN Selenium-binding protein 1 (Fragment) OS=Homo sapiens GN=SELENBP1 PE=1 SV=4
H0Y566	3	H0Y566_HUMAN BTB/POZ domain-containing protein KCTD3 (Fragment) OS=Homo sapiens GN=KCTD3 PE=4 SV=1
H0Y5B4	1	H0Y5B4_HUMAN 60S ribosomal protein L36a OS=Homo sapiens GN=RPL36A PE=3 SV=2
H0Y5P8	2	H0Y5P8_HUMAN BTB/POZ domain-containing protein KCTD3 (Fragment) OS=Homo sapiens GN=KCTD3 PE=4 SV=1
H0Y6H0	2	H0Y6H0_HUMAN Lysine-specific histone demethylase 1B (Fragment) OS=Homo sapiens GN=KDM1B PE=1 SV=1
H0Y6N5	8	H0Y6N5_HUMAN SUN domain-containing protein 1 (Fragment) OS=Homo sapiens GN=SUN1 PE=1 SV=1
H0Y713	4	H0Y713_HUMAN Peroxisome proliferator-activated receptor gamma coactivator 1-beta (Fragment) OS=Homo sapiens GN=PPARGC1B PE=1 SV=1
H0Y742	7	H0Y742_HUMAN SUN domain-containing protein 1 (Fragment) OS=Homo sapiens GN=SUN1 PE=4 SV=1
H0Y8C2	2	H0Y8C2_HUMAN 60S ribosomal protein L22-like 1 (Fragment) OS=Homo sapiens GN=RPL22L1 PE=4 SV=1
H0Y8L7	3	H0Y8L7_HUMAN 40S ribosomal protein S3a (Fragment) OS=Homo sapiens GN=RPS3A PE=1 SV=1
H0Y8M6	1	H0Y8M6_HUMAN Serine/threonine-protein kinase Nek1 (Fragment) OS=Homo sapiens GN=NEK1 PE=4 SV=1
H0Y8R5	3	H0Y8R5_HUMAN Guanine nucleotide-binding protein subunit beta-2-like 1 (Fragment) OS=Homo sapiens GN=GNB2L1 PE=1 SV=1
H0Y8W2	4	H0Y8W2_HUMAN Guanine nucleotide-binding protein subunit beta-2-like 1 (Fragment) OS=Homo sapiens GN=GNB2L1 PE=1 SV=1
H0Y9E4	1	H0Y9E4_HUMAN Pantothenate kinase 4 (Fragment) OS=Homo sapiens GN=PANK4 PE=1 SV=1
H0Y9F3	1	H0Y9F3_HUMAN DNA transposase THAP9 (Fragment) OS=Homo sapiens GN=THAP9 PE=4 SV=1
H0Y9P0	1	H0Y9P0_HUMAN Guanine nucleotide-binding protein subunit beta-2-like 1 (Fragment) OS=Homo sapiens GN=GNB2L1 PE=1 SV=1
H0Y9P4	1	H0Y9P4_HUMAN Androgen-dependent TFPI-regulating protein (Fragment) OS=Homo sapiens GN=ADTRP PE=4 SV=1
H0Y9Y4	4	H0Y9Y4_HUMAN 40S ribosomal protein S3a (Fragment) OS=Homo sapiens GN=RPS3A PE=1 SV=1
H0Y9Z8	4	H0Y9Z8_HUMAN Condensin complex subunit 3 (Fragment) OS=Homo sapiens GN=NCAPG PE=1 SV=1
H0YA13	2	H0YA13_HUMAN PR domain zinc finger protein 16 (Fragment) OS=Homo sapiens GN=PRDM16 PE=4 SV=1
H0YA26	7	H0YA26_HUMAN Pantothenate kinase 4 (Fragment) OS=Homo sapiens GN=PANK4 PE=1 SV=1
H0YA31	1	H0YA31_HUMAN Pantothenate kinase 4 (Fragment) OS=Homo sapiens GN=PANK4 PE=1 SV=1
H0YAA5	1	H0YAA5_HUMAN Androgen-dependent TFPI-regulating protein (Fragment) OS=Homo sapiens GN=ADTRP PE=4 SV=1
H0YAB0	1	H0YAB0_HUMAN Prelamin-A/C (Fragment) OS=Homo sapiens GN=LMNA PE=1 SV=1
H0YAF8	4	H0YAF8_HUMAN Guanine nucleotide-binding protein subunit beta-2-like 1 (Fragment) OS=Homo sapiens GN=GNB2L1 PE=1 SV=1
H0YAM7	3	H0YAM7_HUMAN Guanine nucleotide-binding protein subunit beta-2-like 1 (Fragment) OS=Homo sapiens GN=GNB2L1 PE=1 SV=1
H0YAQ0	1	H0YAQ0_HUMAN Set1/Ash2 histone methyltransferase complex subunit ASH2 (Fragment) OS=Homo sapiens GN=ASH2L PE=4 SV=1
H0YAQ2	1	H0YAQ2_HUMAN Heterogeneous nuclear ribonucleoprotein H (Fragment) OS=Homo sapiens GN=HNRNPH1 PE=1 SV=1
H0YB22	2	H0YB22_HUMAN 40S ribosomal protein S14 (Fragment) OS=Homo sapiens GN=RPS14 PE=1 SV=1
H0YB39	3	H0YB39_HUMAN Heterogeneous nuclear ribonucleoprotein H (Fragment) OS=Homo sapiens GN=HNRNPH1 PE=1 SV=1
H0YB67	1	H0YB67_HUMAN Ribonuclease 3 (Fragment) OS=Homo sapiens GN=DROSHA PE=1 SV=1
H0YB80	3	H0YB80_HUMAN 14-3-3 protein zeta/delta (Fragment) OS=Homo sapiens GN=YWHAZ PE=1 SV=1
H0YBB0	1	H0YBB0_HUMAN Integrator complex subunit 10 (Fragment) OS=Homo sapiens GN=INTS10 PE=4 SV=1
H0YBC2	2	H0YBC2_HUMAN Phosphatidylinositol 3-kinase regulatory subunit alpha (Fragment) OS=Homo sapiens GN=PIK3R1 PE=1 SV=1
H0YBD7	2	H0YBD7_HUMAN Heterogeneous nuclear ribonucleoprotein H (Fragment) OS=Homo sapiens GN=HNRNPH1 PE=1 SV=4
H0YBF6	2	H0YBF6_HUMAN Set1/Ash2 histone methyltransferase complex subunit ASH2 (Fragment) OS=Homo sapiens GN=ASH2L PE=4 SV=1
H0YBG7	2	H0YBG7_HUMAN Heterogeneous nuclear ribonucleoprotein H (Fragment) OS=Homo sapiens GN=HNRNPH1 PE=1 SV=1
H0YBH6	2	H0YBH6_HUMAN Integrator complex subunit 10 (Fragment) OS=Homo sapiens GN=INTS10 PE=4 SV=1
H0YCJ7	3	H0YCJ7_HUMAN 40S ribosomal protein S3 (Fragment) OS=Homo sapiens GN=RPS3 PE=1 SV=1
H0YCK7	6	H0YCK7_HUMAN Elongation factor 1-delta (Fragment) OS=Homo sapiens GN=EEF1D PE=1 SV=1
H0YD49	2	H0YD49_HUMAN WD repeat-containing protein 78 (Fragment) OS=Homo sapiens GN=WDR78 PE=4 SV=1
H0YD58	2	H0YD58_HUMAN WD repeat-containing protein 78 (Fragment) OS=Homo sapiens GN=WDR78 PE=4 SV=1
H0YDD8	2	H0YDD8_HUMAN 60S acidic ribosomal protein P2 (Fragment) OS=Homo sapiens GN=RPLP2 PE=1 SV=1
H0YDI6	7	H0YDI6_HUMAN WD repeat-containing protein 78 (Fragment) OS=Homo sapiens GN=WDR78 PE=4 SV=1
H0YDK7	1	H0YDK7_HUMAN Ras-related protein Rab-30 (Fragment) OS=Homo sapiens GN=RAB30 PE=1 SV=1
H0YE58	5	H0YE58_HUMAN Elongation factor 1-delta (Fragment) OS=Homo sapiens GN=EEF1D PE=1 SV=1
H0YE72	5	H0YE72_HUMAN Elongation factor 1-delta (Fragment) OS=Homo sapiens GN=EEF1D PE=1 SV=1
H0YEJ4	1	H0YEJ4_HUMAN Calpain-8 (Fragment) OS=Homo sapiens GN=CAPN8 PE=4 SV=1
H0YES9	1	H0YES9_HUMAN ATP-sensitive inward rectifier potassium channel 11 (Fragment) OS=Homo sapiens GN=KCNJ11 PE=3 SV=1
H0YEU2	4	H0YEU2_HUMAN 40S ribosomal protein S3 (Fragment) OS=Homo sapiens GN=RPS3 PE=1 SV=1
H0YF32	3	H0YF32_HUMAN 40S ribosomal protein S3 (Fragment) OS=Homo sapiens GN=RPS3 PE=1 SV=1
H0YF61	1	H0YF61_HUMAN Non-specific lipid-transfer protein (Fragment) OS=Homo sapiens GN=SCP2 PE=1 SV=1
H0YFC6	1	H0YFC6_HUMAN GTP-binding nuclear protein Ran (Fragment) OS=Homo sapiens GN=RAN PE=1 SV=1
H0YFG2	2	H0YFG2_HUMAN Peptidyl-prolyl cis-trans isomerase FKBP4 (Fragment) OS=Homo sapiens GN=FKBP4 PE=1 SV=1
H0YFJ5	1	H0YFJ5_HUMAN Ras-related protein Rab-40B OS=Homo sapiens GN=RAB40B PE=4 SV=2
H0YFM9	1	H0YFM9_HUMAN Phosphatidylinositol N-acetylglucosaminyltransferase subunit Q (Fragment) OS=Homo sapiens GN=PIGQ PE=4 SV=1
H0YFX9	1	H0YFX9_HUMAN Histone H2A (Fragment) OS=Homo sapiens GN=H2AFJ PE=3 SV=1
H0YH81	5	H0YH81_HUMAN ATP synthase subunit beta (Fragment) OS=Homo sapiens GN=ATP5B PE=1 SV=1
H0YH86	3	H0YH86_HUMAN DCC-interacting protein 13-beta (Fragment) OS=Homo sapiens GN=APPL2 PE=4 SV=1
H0YH88	1	H0YH88_HUMAN Nucleosome assembly protein 1-like 1 (Fragment) OS=Homo sapiens GN=NAP1L1 PE=1 SV=1
H0YHA7	3	H0YHA7_HUMAN 60S ribosomal protein L18 (Fragment) OS=Homo sapiens GN=RPL18 PE=1 SV=1
H0YHB7	7	H0YHB7_HUMAN RNA-binding protein Musashi homolog 1 (Fragment) OS=Homo sapiens GN=MSI1 PE=1 SV=1
H0YHC3	2	H0YHC3_HUMAN Nucleosome assembly protein 1-like 1 (Fragment) OS=Homo sapiens GN=NAP1L1 PE=1 SV=1
H0YI37	1	H0YI37_HUMAN ATP synthase subunit beta, mitochondrial (Fragment) OS=Homo sapiens GN=ATP5B PE=1 SV=1
H0YIB2	1	H0YIB2_HUMAN Keratin, type II cytoskeletal 8 (Fragment) OS=Homo sapiens GN=KRT8 PE=1 SV=2
H0YIV0	1	H0YIV0_HUMAN Endoplasmin (Fragment) OS=Homo sapiens GN=HSP90B1 PE=1 SV=1
H0YIV4	3	H0YIV4_HUMAN Nucleosome assembly protein 1-like 1 (Fragment) OS=Homo sapiens GN=NAP1L1 PE=1 SV=1
H0YJ11	1	H0YJ11_HUMAN Alpha-actinin-1 (Fragment) OS=Homo sapiens GN=ACTN1 PE=1 SV=1
H0YJG0	3	H0YJG0_HUMAN Creatine kinase B-type (Fragment) OS=Homo sapiens GN=CKB PE=1 SV=1
H0YJW3	3	H0YJW3_HUMAN Alpha-actinin-1 (Fragment) OS=Homo sapiens GN=ACTN1 PE=1 SV=1
H0YK14	2	H0YK14_HUMAN Little elongation complex subunit 2 (Fragment) OS=Homo sapiens GN=ICE2 PE=4 SV=1
H0YK49	5	H0YK49_HUMAN Electron transfer flavoprotein subunit alpha, mitochondrial OS=Homo sapiens GN=ETFA PE=1 SV=1
H0YK96	1	H0YK96_HUMAN Little elongation complex subunit 2 OS=Homo sapiens GN=ICE2 PE=4 SV=1
H0YK97	6	H0YK97_HUMAN Little elongation complex subunit 2 (Fragment) OS=Homo sapiens GN=ICE2 PE=4 SV=1
H0YKB3	2	H0YKB3_HUMAN Sorbitol dehydrogenase OS=Homo sapiens GN=SORD PE=1 SV=1
H0YKB8	1	H0YKB8_HUMAN E3 ubiquitin-protein ligase TRIM69 (Fragment) OS=Homo sapiens GN=TRIM69 PE=4 SV=1
H0YKD8	3	H0YKD8_HUMAN 60S ribosomal protein L28 OS=Homo sapiens GN=RPL28 PE=1 SV=1
H0YKF0	6	H0YKF0_HUMAN Electron transfer flavoprotein subunit alpha, mitochondrial (Fragment) OS=Homo sapiens GN=ETFA PE=1 SV=1
H0YL12	4	H0YL12_HUMAN Electron transfer flavoprotein subunit alpha, mitochondrial (Fragment) OS=Homo sapiens GN=ETFA PE=1 SV=4
H0YL19	2	H0YL19_HUMAN WD repeat-containing protein 61 OS=Homo sapiens GN=WDR61 PE=1 SV=1
H0YL35	3	H0YL35_HUMAN Little elongation complex subunit 2 (Fragment) OS=Homo sapiens GN=ICE2 PE=4 SV=1
H0YL66	2	H0YL66_HUMAN E3 ubiquitin-protein ligase TRIM69 OS=Homo sapiens GN=TRIM69 PE=4 SV=1
H0YL83	1	H0YL83_HUMAN Electron transfer flavoprotein subunit alpha, mitochondrial OS=Homo sapiens GN=ETFA PE=1 SV=1
H0YL94	1	H0YL94_HUMAN Ras-related protein Rab-8B OS=Homo sapiens GN=RAB8B PE=4 SV=1
H0YLA1	1	H0YLA1_HUMAN WD repeat-containing protein 61 (Fragment) OS=Homo sapiens GN=WDR61 PE=1 SV=1
H0YLA4	8	H0YLA4_HUMAN Sorbitol dehydrogenase OS=Homo sapiens GN=SORD PE=1 SV=1
H0YLJ8	1	H0YLJ8_HUMAN Ras-related protein Rab-8B OS=Homo sapiens GN=RAB8B PE=4 SV=1
H0YLP6	3	H0YLP6_HUMAN 60S ribosomal protein L28 OS=Homo sapiens GN=RPL28 PE=1 SV=1
H0YLU7	6	H0YLU7_HUMAN Electron transfer flavoprotein subunit alpha, mitochondrial (Fragment) OS=Homo sapiens GN=ETFA PE=1 SV=1
H0YM40	1	H0YM40_HUMAN Beta-1,3-galactosyl-O-glycosyl-glycoprotein beta-1,6-N-acetylglucosaminyltransferase 3 (Fragment) OS=Homo sapiens GN=GCNT3 PE=4 SV=1
H0YMF4	3	H0YMF4_HUMAN 60S ribosomal protein L28 OS=Homo sapiens GN=RPL28 PE=1 SV=1
H0YMN7	2	H0YMN7_HUMAN Ras-related protein Rab-8B OS=Homo sapiens GN=RAB8B PE=4 SV=1
H0YMU8	1	H0YMU8_HUMAN Electron transfer flavoprotein subunit alpha, mitochondrial OS=Homo sapiens GN=ETFA PE=4 SV=1
H0YMW7	2	H0YMW7_HUMAN Beta-1,3-galactosyl-O-glycosyl-glycoprotein beta-1,6-N-acetylglucosaminyltransferase 3 (Fragment) OS=Homo sapiens GN=GCNT3 PE=4 SV=1
H0YMX6	2	H0YMX6_HUMAN Little elongation complex subunit 2 (Fragment) OS=Homo sapiens GN=ICE2 PE=4 SV=1
H0YN09	2	H0YN09_HUMAN Little elongation complex subunit 2 OS=Homo sapiens GN=ICE2 PE=4 SV=1
H0YN81	2	H0YN81_HUMAN WD repeat-containing protein 61 (Fragment) OS=Homo sapiens GN=WDR61 PE=1 SV=1
H0YNA3	1	H0YNA3_HUMAN Beta-1,3-galactosyl-O-glycosyl-glycoprotein beta-1,6-N-acetylglucosaminyltransferase 3 (Fragment) OS=Homo sapiens GN=GCNT3 PE=4 SV=1
H0YNE9	2	H0YNE9_HUMAN Ras-related protein Rab-8B (Fragment) OS=Homo sapiens GN=RAB8B PE=1 SV=1
H0YNU9	7	H0YNU9_HUMAN Little elongation complex subunit 2 OS=Homo sapiens GN=ICE2 PE=4 SV=1
H0YNX6	3	H0YNX6_HUMAN Electron transfer flavoprotein subunit alpha, mitochondrial (Fragment) OS=Homo sapiens GN=ETFA PE=1 SV=1
H3BLZ8	9	H3BLZ8_HUMAN Probable ATP-dependent RNA helicase DDX17 OS=Homo sapiens GN=DDX17 PE=1 SV=1
H3BM89	4	H3BM89_HUMAN 60S ribosomal protein L4 OS=Homo sapiens GN=RPL4 PE=4 SV=1
H3BME4	2	H3BME4_HUMAN Ras-related protein Rab-40C (Fragment) OS=Homo sapiens GN=RAB40C PE=4 SV=4
H3BMH1	1	H3BMH1_HUMAN Calpain-3 (Fragment) OS=Homo sapiens GN=CAPN3 PE=4 SV=4
H3BMQ8	4	H3BMQ8_HUMAN Fructose-bisphosphate aldolase (Fragment) OS=Homo sapiens GN=ALDOA PE=1 SV=1
H3BN34	1	H3BN34_HUMAN Pyruvate kinase PKM (Fragment) OS=Homo sapiens GN=PKM PE=1 SV=4
H3BN98	1	H3BN98_HUMAN Uncharacterized protein (Fragment) OS=Homo sapiens PE=4 SV=2
H3BND9	1	H3BND9_HUMAN Poly(rC)-binding protein 2 (Fragment) OS=Homo sapiens GN=PCBP2 PE=1 SV=1
H3BNV8	2	H3BNV8_HUMAN Ras-related protein Rab-40C (Fragment) OS=Homo sapiens GN=RAB40C PE=3 SV=1
H3BP13	2	H3BP13_HUMAN Trafficking protein particle complex subunit 2-like protein OS=Homo sapiens GN=TRAPPC2L PE=1 SV=1
H3BPA5	3	H3BPA5_HUMAN Ras-related protein Rab-40C (Fragment) OS=Homo sapiens GN=RAB40C PE=3 SV=1
H3BPB1	1	H3BPB1_HUMAN Ras-related protein Rab-40C (Fragment) OS=Homo sapiens GN=RAB40C PE=4 SV=1
H3BPE0	1	H3BPE0_HUMAN Trafficking protein particle complex subunit 2-like protein OS=Homo sapiens GN=TRAPPC2L PE=4 SV=1
H3BPK7	7	H3BPK7_HUMAN Alanine--tRNA ligase, cytoplasmic (Fragment) OS=Homo sapiens GN=AARS PE=1 SV=3
H3BPN3	2	H3BPN3_HUMAN Trafficking protein particle complex subunit 2-like protein OS=Homo sapiens GN=TRAPPC2L PE=4 SV=1
H3BPS8	8	H3BPS8_HUMAN Fructose-bisphosphate aldolase (Fragment) OS=Homo sapiens GN=ALDOA PE=1 SV=1
H3BQ06	8	H3BQ06_HUMAN Uncharacterized protein OS=Homo sapiens PE=4 SV=1
H3BQ34	8	H3BQ34_HUMAN Pyruvate kinase OS=Homo sapiens GN=PKM PE=1 SV=1
H3BQA8	1	H3BQA8_HUMAN WD repeat-containing protein 61 (Fragment) OS=Homo sapiens GN=WDR61 PE=1 SV=1
H3BQB1	2	H3BQB1_HUMAN Adenine phosphoribosyltransferase (Fragment) OS=Homo sapiens GN=APRT PE=1 SV=1
H3BQF1	3	H3BQF1_HUMAN Adenine phosphoribosyltransferase (Fragment) OS=Homo sapiens GN=APRT PE=1 SV=4
H3BQI1	1	H3BQI1_HUMAN Dynein light chain roadblock-type 2 OS=Homo sapiens GN=DYNLRB2 PE=4 SV=1
H3BQN4	8	H3BQN4_HUMAN Fructose-bisphosphate aldolase OS=Homo sapiens GN=ALDOA PE=1 SV=1
H3BQZ3	1	H3BQZ3_HUMAN Pyruvate kinase PKM OS=Homo sapiens GN=PKM PE=1 SV=1
H3BQZ9	5	H3BQZ9_HUMAN Adenine phosphoribosyltransferase OS=Homo sapiens GN=APRT PE=1 SV=1
H3BR04	5	H3BR04_HUMAN Fructose-bisphosphate aldolase (Fragment) OS=Homo sapiens GN=ALDOA PE=1 SV=1
H3BR68	1	H3BR68_HUMAN Fructose-bisphosphate aldolase (Fragment) OS=Homo sapiens GN=ALDOA PE=1 SV=1
H3BR70	7	H3BR70_HUMAN Pyruvate kinase OS=Homo sapiens GN=PKM PE=1 SV=1
H3BRU6	6	H3BRU6_HUMAN Poly(rC)-binding protein 2 (Fragment) OS=Homo sapiens GN=PCBP2 PE=1 SV=1
H3BS77	1	H3BS77_HUMAN Calpain-3 OS=Homo sapiens GN=CAPN3 PE=4 SV=1
H3BSA2	1	H3BSA2_HUMAN Calpain-3 (Fragment) OS=Homo sapiens GN=CAPN3 PE=4 SV=1
H3BSP4	1	H3BSP4_HUMAN Poly(rC)-binding protein 2 (Fragment) OS=Homo sapiens GN=PCBP2 PE=4 SV=1
H3BSS4	1	H3BSS4_HUMAN Poly(rC)-binding protein 2 (Fragment) OS=Homo sapiens GN=PCBP2 PE=1 SV=1
H3BSW3	2	H3BSW3_HUMAN Adenine phosphoribosyltransferase OS=Homo sapiens GN=APRT PE=4 SV=1
H3BT25	4	H3BT25_HUMAN Pyruvate kinase PKM (Fragment) OS=Homo sapiens GN=PKM PE=1 SV=1
H3BT36	1	H3BT36_HUMAN Proteasome subunit alpha type-2 OS=Homo sapiens GN=PSMA2 PE=1 SV=1
H3BT37	1	H3BT37_HUMAN 40S ribosomal protein S15a OS=Homo sapiens GN=RPS15A PE=4 SV=1
H3BTC6	2	H3BTC6_HUMAN Ras-related protein Rab-40C (Fragment) OS=Homo sapiens GN=RAB40C PE=3 SV=1
H3BTH3	1	H3BTH3_HUMAN 60S ribosomal protein L13 OS=Homo sapiens GN=RPL13 PE=1 SV=1
H3BTJ2	5	H3BTJ2_HUMAN Pyruvate kinase PKM (Fragment) OS=Homo sapiens GN=PKM PE=1 SV=1
H3BTN5	11	H3BTN5_HUMAN Pyruvate kinase (Fragment) OS=Homo sapiens GN=PKM PE=1 SV=1
H3BTP5	1	H3BTP5_HUMAN TBC1 domain family member 24 (Fragment) OS=Homo sapiens GN=TBC1D24 PE=4 SV=1
H3BTP7	3	H3BTP7_HUMAN 60S ribosomal protein L4 (Fragment) OS=Homo sapiens GN=RPL4 PE=1 SV=1
H3BU13	2	H3BU13_HUMAN Pyruvate kinase PKM (Fragment) OS=Homo sapiens GN=PKM PE=1 SV=1
H3BU31	2	H3BU31_HUMAN 60S ribosomal protein L4 (Fragment) OS=Homo sapiens GN=RPL4 PE=1 SV=1
H3BU78	3	H3BU78_HUMAN Fructose-bisphosphate aldolase (Fragment) OS=Homo sapiens GN=ALDOA PE=1 SV=2
H3BUH7	6	H3BUH7_HUMAN Fructose-bisphosphate aldolase (Fragment) OS=Homo sapiens GN=ALDOA PE=1 SV=1
H3BUK6	1	H3BUK6_HUMAN Trafficking protein particle complex subunit 2-like protein OS=Homo sapiens GN=TRAPPC2L PE=1 SV=1
H3BUK8	1	H3BUK8_HUMAN 60S ribosomal protein L13 (Fragment) OS=Homo sapiens GN=RPL13 PE=1 SV=1
H3BUW1	5	H3BUW1_HUMAN Pyruvate kinase PKM (Fragment) OS=Homo sapiens GN=PKM PE=1 SV=1
H3BUX0	1	H3BUX0_HUMAN Ras-related protein Rab-40C OS=Homo sapiens GN=RAB40C PE=4 SV=1
H3BUZ3	1	H3BUZ3_HUMAN Calpain-3 (Fragment) OS=Homo sapiens GN=CAPN3 PE=4 SV=1
H3BV07	1	H3BV07_HUMAN TBC1 domain family member 24 (Fragment) OS=Homo sapiens GN=TBC1D24 PE=4 SV=4
H3BV08	1	H3BV08_HUMAN Calpain-3 (Fragment) OS=Homo sapiens GN=CAPN3 PE=4 SV=1
H3BV27	1	H3BV27_HUMAN 40S ribosomal protein S15a OS=Homo sapiens GN=RPS15A PE=4 SV=2
H3BVC7	1	H3BVC7_HUMAN 40S ribosomal protein S15a (Fragment) OS=Homo sapiens GN=RPS15A PE=1 SV=1
H7BYR5	1	H7BYR5_HUMAN Zinc finger protein 788 OS=Homo sapiens GN=ZNF788 PE=4 SV=1
H7BZ11	1	H7BZ11_HUMAN Protein RPL36A-HNRNPH2 OS=Homo sapiens GN=RPL36A-HNRNPH2 PE=3 SV=2
H7BZ26	2	H7BZ26_HUMAN Sperm-specific antigen 2 (Fragment) OS=Homo sapiens GN=SSFA2 PE=1 SV=1
H7BZ94	11	H7BZ94_HUMAN Protein disulfide-isomerase OS=Homo sapiens GN=P4HB PE=1 SV=2
H7BZK5	1	H7BZK5_HUMAN Gamma-glutamylcyclotransferase (Fragment) OS=Homo sapiens GN=GGCT PE=1 SV=1
H7BZV6	2	H7BZV6_HUMAN A-kinase anchor protein 9 (Fragment) OS=Homo sapiens GN=AKAP9 PE=1 SV=1
H7C019	1	H7C019_HUMAN SUN domain-containing protein 1 (Fragment) OS=Homo sapiens GN=SUN1 PE=1 SV=1
H7C084	3	H7C084_HUMAN Bifunctional purine biosynthesis protein PURH (Fragment) OS=Homo sapiens GN=ATIC PE=1 SV=1
H7C0F4	1	H7C0F4_HUMAN Kelch-like protein 23 (Fragment) OS=Homo sapiens GN=KLHL23 PE=4 SV=1
H7C0L3	3	H7C0L3_HUMAN Phospholipase D1 (Fragment) OS=Homo sapiens GN=PLD1 PE=4 SV=1
H7C1J2	3	H7C1J2_HUMAN Deoxynucleotidyltransferase terminal-interacting protein 1 (Fragment) OS=Homo sapiens GN=DNTTIP1 PE=1 SV=1
H7C1M5	4	H7C1M5_HUMAN Deoxynucleotidyltransferase terminal-interacting protein 1 (Fragment) OS=Homo sapiens GN=DNTTIP1 PE=1 SV=1
H7C1S1	2	H7C1S1_HUMAN Neutrophil cytosol factor 1 (Fragment) OS=Homo sapiens GN=NCF1 PE=4 SV=2
H7C1S2	2	H7C1S2_HUMAN Bifunctional purine biosynthesis protein PURH (Fragment) OS=Homo sapiens GN=ATIC PE=1 SV=1
H7C2K3	4	H7C2K3_HUMAN SUN domain-containing protein 1 (Fragment) OS=Homo sapiens GN=SUN1 PE=4 SV=1
H7C2N1	1	H7C2N1_HUMAN Prothymosin alpha (Fragment) OS=Homo sapiens GN=PTMA PE=1 SV=1
H7C2P3	2	H7C2P3_HUMAN Melanoma antigen preferentially-expressed in tumors (Fragment) OS=Homo sapiens GN=PRAME PE=1 SV=1
H7C2U0	2	H7C2U0_HUMAN T-complex protein 1 subunit theta (Fragment) OS=Homo sapiens GN=CCT8 PE=1 SV=1
H7C336	1	H7C336_HUMAN Phosphatidylinositol N-acetylglucosaminyltransferase subunit Q (Fragment) OS=Homo sapiens GN=PIGQ PE=4 SV=1
H7C3M2	8	H7C3M2_HUMAN 60S ribosomal protein L3 (Fragment) OS=Homo sapiens GN=RPL3 PE=1 SV=1
H7C3P7	2	H7C3P7_HUMAN Ras-related protein Ral-A (Fragment) OS=Homo sapiens GN=RALA PE=1 SV=1
H7C3X3	1	H7C3X3_HUMAN SUN domain-containing protein 1 (Fragment) OS=Homo sapiens GN=SUN1 PE=1 SV=1
H7C402	1	H7C402_HUMAN Proteasome subunit alpha type-2 (Fragment) OS=Homo sapiens GN=PSMA2 PE=1 SV=1
H7C422	8	H7C422_HUMAN 60S ribosomal protein L3 (Fragment) OS=Homo sapiens GN=RPL3 PE=1 SV=1
H7C4C8	6	H7C4C8_HUMAN T-complex protein 1 subunit theta (Fragment) OS=Homo sapiens GN=CCT8 PE=1 SV=1
H7C4V4	1	H7C4V4_HUMAN Nitric oxide synthase, endothelial (Fragment) OS=Homo sapiens GN=NOS3 PE=4 SV=1
H7C5R8	18	H7C5R8_HUMAN Poly [ADP-ribose] polymerase 14 (Fragment) OS=Homo sapiens GN=PARP14 PE=1 SV=1
H7C5W8	1	H7C5W8_HUMAN Alpha-actinin-1 (Fragment) OS=Homo sapiens GN=ACTN1 PE=1 SV=1
H9KV53	5	H9KV53_HUMAN Cytosolic carboxypeptidase 2 OS=Homo sapiens GN=AGBL2 PE=4 SV=1
H9KV75	9	H9KV75_HUMAN Alpha-actinin-1 OS=Homo sapiens GN=ACTN1 PE=1 SV=1
I3L0K2	1	I3L0K2_HUMAN Thioredoxin domain-containing protein 17 OS=Homo sapiens GN=TXNDC17 PE=1 SV=1
I3L0L3	1	I3L0L3_HUMAN Vesicle-fusing ATPase (Fragment) OS=Homo sapiens GN=NSF PE=1 SV=1
I3L0N3	4	I3L0N3_HUMAN Vesicle-fusing ATPase OS=Homo sapiens GN=NSF PE=1 SV=1
I3L0S0	4	I3L0S0_HUMAN Protein disulfide-isomerase (Fragment) OS=Homo sapiens GN=P4HB PE=1 SV=1
I3L0Y5	1	I3L0Y5_HUMAN ATP synthase F(0) complex subunit C1, mitochondrial (Fragment) OS=Homo sapiens GN=ATP5G1 PE=3 SV=1
I3L1Q5	1	I3L1Q5_HUMAN Pre-rRNA-processing protein TSR1 homolog OS=Homo sapiens GN=TSR1 PE=1 SV=2
I3L1U9	9	I3L1U9_HUMAN Actin, cytoplasmic 2 (Fragment) OS=Homo sapiens GN=ACTG1 PE=1 SV=1
I3L1Y5	3	I3L1Y5_HUMAN Protein disulfide-isomerase OS=Homo sapiens GN=P4HB PE=1 SV=1
I3L246	1	I3L246_HUMAN 40S ribosomal protein S15a OS=Homo sapiens GN=RPS15A PE=4 SV=1
I3L2F9	9	I3L2F9_HUMAN Uncharacterized protein OS=Homo sapiens PE=3 SV=1
I3L2G1	1	I3L2G1_HUMAN Vesicle-fusing ATPase (Fragment) OS=Homo sapiens GN=NSF PE=1 SV=1
I3L2M1	3	I3L2M1_HUMAN Septin-1 OS=Homo sapiens GN=SEPT1 PE=4 SV=1
I3L303	1	I3L303_HUMAN 40S ribosomal protein S15a OS=Homo sapiens GN=RPS15A PE=4 SV=1
I3L312	7	I3L312_HUMAN Protein disulfide-isomerase (Fragment) OS=Homo sapiens GN=P4HB PE=1 SV=2
I3L398	4	I3L398_HUMAN Protein disulfide-isomerase (Fragment) OS=Homo sapiens GN=P4HB PE=1 SV=1
I3L3D5	3	I3L3D5_HUMAN Profilin-1 (Fragment) OS=Homo sapiens GN=PFN1 PE=1 SV=1
I3L3H2	1	I3L3H2_HUMAN Eukaryotic initiation factor 4A-III (Fragment) OS=Homo sapiens GN=EIF4A3 PE=1 SV=1
I3L3I0	9	I3L3I0_HUMAN Actin, cytoplasmic 2 (Fragment) OS=Homo sapiens GN=ACTG1 PE=1 SV=1
I3L3M7	1	I3L3M7_HUMAN Thioredoxin domain-containing protein 17 OS=Homo sapiens GN=TXNDC17 PE=1 SV=1
I3L3P5	7	I3L3P5_HUMAN Protein disulfide-isomerase (Fragment) OS=Homo sapiens GN=P4HB PE=1 SV=1
I3L3P7	2	I3L3P7_HUMAN 40S ribosomal protein S15a OS=Homo sapiens GN=RPS15A PE=1 SV=1
I3L3R2	6	I3L3R2_HUMAN Actin, cytoplasmic 2 (Fragment) OS=Homo sapiens GN=ACTG1 PE=1 SV=1
I3L3T1	1	I3L3T1_HUMAN 14-3-3 protein epsilon OS=Homo sapiens GN=YWHAE PE=1 SV=1
I3L3U6	6	I3L3U6_HUMAN Protein disulfide-isomerase (Fragment) OS=Homo sapiens GN=P4HB PE=1 SV=1
I3L4M2	1	I3L4M2_HUMAN Protein disulfide-isomerase (Fragment) OS=Homo sapiens GN=P4HB PE=1 SV=1
I3L4N8	9	I3L4N8_HUMAN Actin, cytoplasmic 2 (Fragment) OS=Homo sapiens GN=ACTG1 PE=1 SV=4
I3L4T0	1	I3L4T0_HUMAN Pre-rRNA-processing protein TSR1 homolog OS=Homo sapiens GN=TSR1 PE=4 SV=1
I3L514	3	I3L514_HUMAN Protein disulfide-isomerase OS=Homo sapiens GN=P4HB PE=1 SV=1
I3NI03	4	I3NI03_HUMAN Protein disulfide-isomerase (Fragment) OS=Homo sapiens GN=P4HB PE=1 SV=1
J3JS34	1	J3JS34_HUMAN Interleukin-3 receptor subunit alpha (Fragment) OS=Homo sapiens GN=IL3RA PE=4 SV=1
J3JS69	1	J3JS69_HUMAN 40S ribosomal protein S18 OS=Homo sapiens GN=RPS18 PE=3 SV=1
J3KMX5	3	J3KMX5_HUMAN 40S ribosomal protein S13 OS=Homo sapiens GN=RPS13 PE=1 SV=1
J3KN60	2	J3KN60_HUMAN Electron transfer flavoprotein subunit alpha, mitochondrial OS=Homo sapiens GN=ETFA PE=1 SV=1
J3KND3	2	J3KND3_HUMAN Myosin light polypeptide 6 OS=Homo sapiens GN=MYL6 PE=1 SV=1
J3KNL2	10	J3KNL2_HUMAN Septin-1 OS=Homo sapiens GN=SEPT1 PE=1 SV=2
J3KPD9	3	J3KPD9_HUMAN Nucleoside diphosphate kinase B OS=Homo sapiens GN=NME2 PE=1 SV=1
J3KPE3	4	J3KPE3_HUMAN Guanine nucleotide-binding protein subunit beta-2-like 1 OS=Homo sapiens GN=GNB2L1 PE=1 SV=1
J3KPS3	8	J3KPS3_HUMAN Fructose-bisphosphate aldolase OS=Homo sapiens GN=ALDOA PE=3 SV=1
J3KQE5	5	J3KQE5_HUMAN GTP-binding nuclear protein Ran (Fragment) OS=Homo sapiens GN=RAN PE=1 SV=1
J3KQN4	1	J3KQN4_HUMAN 60S ribosomal protein L36a OS=Homo sapiens GN=RPL36A PE=3 SV=1
J3KRD5	3	J3KRD5_HUMAN Cytosolic non-specific dipeptidase (Fragment) OS=Homo sapiens GN=CNDP2 PE=1 SV=1
J3KRI6	2	J3KRI6_HUMAN T-complex protein 1 subunit zeta-2 (Fragment) OS=Homo sapiens GN=CCT6B PE=4 SV=1
J3KRZ1	1	J3KRZ1_HUMAN Probable ATP-dependent RNA helicase DDX5 (Fragment) OS=Homo sapiens GN=DDX5 PE=1 SV=1
J3KS25	3	J3KS25_HUMAN Eukaryotic initiation factor 4A-I (Fragment) OS=Homo sapiens GN=EIF4A1 PE=1 SV=4
J3KS93	2	J3KS93_HUMAN Eukaryotic initiation factor 4A-I (Fragment) OS=Homo sapiens GN=EIF4A1 PE=1 SV=1
J3KS98	1	J3KS98_HUMAN 60S ribosomal protein L13 (Fragment) OS=Homo sapiens GN=RPL13 PE=1 SV=1
J3KSN7	3	J3KSN7_HUMAN Eukaryotic initiation factor 4A-II (Fragment) OS=Homo sapiens GN=EIF4A2 PE=1 SV=1
J3KSS4	2	J3KSS4_HUMAN Cytosolic non-specific dipeptidase (Fragment) OS=Homo sapiens GN=CNDP2 PE=1 SV=1
J3KSV5	3	J3KSV5_HUMAN Cytosolic non-specific dipeptidase (Fragment) OS=Homo sapiens GN=CNDP2 PE=1 SV=1
J3KSV6	5	J3KSV6_HUMAN Fructose-bisphosphate aldolase (Fragment) OS=Homo sapiens GN=ALDOC PE=1 SV=1
J3KSZ0	2	J3KSZ0_HUMAN Eukaryotic initiation factor 4A-I (Fragment) OS=Homo sapiens GN=EIF4A1 PE=1 SV=1
J3KSZ7	2	J3KSZ7_HUMAN Septin-4 OS=Homo sapiens GN=SEPT4 PE=1 SV=1
J3KT04	2	J3KT04_HUMAN Eukaryotic initiation factor 4A-I (Fragment) OS=Homo sapiens GN=EIF4A1 PE=1 SV=1
J3KT12	4	J3KT12_HUMAN Eukaryotic initiation factor 4A-I OS=Homo sapiens GN=EIF4A1 PE=1 SV=1
J3KT29	2	J3KT29_HUMAN 60S ribosomal protein L23 OS=Homo sapiens GN=RPL23 PE=1 SV=1
J3KT65	6	J3KT65_HUMAN Actin, cytoplasmic 2 OS=Homo sapiens GN=ACTG1 PE=1 SV=1
J3KTA4	2	J3KTA4_HUMAN Probable ATP-dependent RNA helicase DDX5 OS=Homo sapiens GN=DDX5 PE=1 SV=1
J3KTB5	4	J3KTB5_HUMAN Eukaryotic initiation factor 4A-I (Fragment) OS=Homo sapiens GN=EIF4A1 PE=1 SV=1
J3KTC1	1	J3KTC1_HUMAN RNA-binding protein Musashi homolog 2 (Fragment) OS=Homo sapiens GN=MSI2 PE=1 SV=4
J3KTJ3	2	J3KTJ3_HUMAN 60S ribosomal protein L23 OS=Homo sapiens GN=RPL23 PE=3 SV=1
J3KTN0	1	J3KTN0_HUMAN Eukaryotic initiation factor 4A-I (Fragment) OS=Homo sapiens GN=EIF4A1 PE=1 SV=1
J3KTP3	9	J3KTP3_HUMAN Cadherin-19 OS=Homo sapiens GN=CDH19 PE=4 SV=1
J3QKK1	2	J3QKK1_HUMAN Fructose-bisphosphate aldolase (Fragment) OS=Homo sapiens GN=ALDOC PE=1 SV=1
J3QKP5	5	J3QKP5_HUMAN Fructose-bisphosphate aldolase (Fragment) OS=Homo sapiens GN=ALDOC PE=1 SV=2
J3QKQ0	3	J3QKQ0_HUMAN Cytosolic non-specific dipeptidase (Fragment) OS=Homo sapiens GN=CNDP2 PE=1 SV=1
J3QKT2	5	J3QKT2_HUMAN Cytosolic non-specific dipeptidase (Fragment) OS=Homo sapiens GN=CNDP2 PE=1 SV=1
J3QKZ9	3	J3QKZ9_HUMAN Eukaryotic initiation factor 4A-I (Fragment) OS=Homo sapiens GN=EIF4A1 PE=1 SV=4
J3QL02	4	J3QL02_HUMAN Cytosolic non-specific dipeptidase (Fragment) OS=Homo sapiens GN=CNDP2 PE=1 SV=1
J3QL43	4	J3QL43_HUMAN Eukaryotic initiation factor 4A-I (Fragment) OS=Homo sapiens GN=EIF4A1 PE=1 SV=1
J3QLA8	2	J3QLA8_HUMAN Septin-4 (Fragment) OS=Homo sapiens GN=SEPT4 PE=4 SV=1
J3QLN6	4	J3QLN6_HUMAN Eukaryotic initiation factor 4A-I (Fragment) OS=Homo sapiens GN=EIF4A1 PE=1 SV=1
J3QLR2	2	J3QLR2_HUMAN Septin-4 (Fragment) OS=Homo sapiens GN=SEPT4 PE=4 SV=1
J3QLU1	3	J3QLU1_HUMAN Cytosolic non-specific dipeptidase (Fragment) OS=Homo sapiens GN=CNDP2 PE=1 SV=1
J3QLV8	2	J3QLV8_HUMAN Sorting nexin-11 (Fragment) OS=Homo sapiens GN=SNX11 PE=4 SV=1
J3QQ67	3	J3QQ67_HUMAN 60S ribosomal protein L18 (Fragment) OS=Homo sapiens GN=RPL18 PE=1 SV=1
J3QQN6	3	J3QQN6_HUMAN Cytosolic non-specific dipeptidase (Fragment) OS=Homo sapiens GN=CNDP2 PE=1 SV=1
J3QQP0	1	J3QQP0_HUMAN Eukaryotic initiation factor 4A-I OS=Homo sapiens GN=EIF4A1 PE=1 SV=1
J3QR27	3	J3QR27_HUMAN Cytosolic non-specific dipeptidase (Fragment) OS=Homo sapiens GN=CNDP2 PE=1 SV=1
J3QR64	5	J3QR64_HUMAN Eukaryotic initiation factor 4A-I (Fragment) OS=Homo sapiens GN=EIF4A1 PE=1 SV=1
J3QRA8	2	J3QRA8_HUMAN Cytosolic non-specific dipeptidase (Fragment) OS=Homo sapiens GN=CNDP2 PE=1 SV=1
J3QRD0	3	J3QRD0_HUMAN Cytosolic non-specific dipeptidase (Fragment) OS=Homo sapiens GN=CNDP2 PE=1 SV=1
J3QRH4	1	J3QRH4_HUMAN Cytosolic non-specific dipeptidase (Fragment) OS=Homo sapiens GN=CNDP2 PE=1 SV=1
J3QRT6	2	J3QRT6_HUMAN Septin-4 OS=Homo sapiens GN=SEPT4 PE=1 SV=1
J3QRU3	2	J3QRU3_HUMAN Septin-4 OS=Homo sapiens GN=SEPT4 PE=4 SV=1
J3QS39	1	J3QS39_HUMAN Polyubiquitin-B (Fragment) OS=Homo sapiens GN=UBB PE=4 SV=1
J3QS69	4	J3QS69_HUMAN Eukaryotic initiation factor 4A-I (Fragment) OS=Homo sapiens GN=EIF4A1 PE=1 SV=1
J3QSB4	1	J3QSB4_HUMAN 60S ribosomal protein L13 (Fragment) OS=Homo sapiens GN=RPL13 PE=1 SV=1
J3QSF1	1	J3QSF1_HUMAN Probable ATP-dependent RNA helicase DDX5 (Fragment) OS=Homo sapiens GN=DDX5 PE=1 SV=1
J3QSG5	1	J3QSG5_HUMAN Thioredoxin domain-containing protein 2 (Fragment) OS=Homo sapiens GN=TXNDC2 PE=4 SV=2
J3QSS9	1	J3QSS9_HUMAN Zinc finger protein 138 OS=Homo sapiens GN=ZNF138 PE=4 SV=1
J3QT27	3	J3QT27_HUMAN Poly(rC)-binding protein 3 (Fragment) OS=Homo sapiens GN=PCBP3 PE=4 SV=1
J3QTH6	1	J3QTH6_HUMAN Phosphatidylinositol N-acetylglucosaminyltransferase subunit Q (Fragment) OS=Homo sapiens GN=PIGQ PE=4 SV=1
K7EIL4	1	K7EIL4_HUMAN Glucose-6-phosphate isomerase (Fragment) OS=Homo sapiens GN=GPI PE=1 SV=1
K7EIT4	2	K7EIT4_HUMAN 14-3-3 protein epsilon (Fragment) OS=Homo sapiens GN=YWHAE PE=1 SV=1
K7EIT8	1	K7EIT8_HUMAN TFIIH basal transcription factor complex helicase XPD subunit (Fragment) OS=Homo sapiens GN=ERCC2 PE=1 SV=1
K7EJ30	1	K7EJ30_HUMAN Zinc finger protein 224 (Fragment) OS=Homo sapiens GN=ZNF224 PE=4 SV=1
K7EJ44	5	K7EJ44_HUMAN Profilin 1, isoform CRA_b OS=Homo sapiens GN=PFN1 PE=4 SV=1
K7EJ74	1	K7EJ74_HUMAN 116 kDa U5 small nuclear ribonucleoprotein component (Fragment) OS=Homo sapiens GN=EFTUD2 PE=1 SV=1
K7EJE5	2	K7EJE5_HUMAN Zinc finger protein 233 (Fragment) OS=Homo sapiens GN=ZNF233 PE=4 SV=1
K7EJH8	1	K7EJH8_HUMAN Alpha-actinin-4 (Fragment) OS=Homo sapiens GN=ACTN4 PE=1 SV=1
K7EJI0	1	K7EJI0_HUMAN Zinc finger SWIM domain-containing protein 4 (Fragment) OS=Homo sapiens GN=ZSWIM4 PE=4 SV=1
K7EJR4	2	K7EJR4_HUMAN DNA ligase 3 (Fragment) OS=Homo sapiens GN=LIG3 PE=1 SV=1
K7EJT0	2	K7EJT0_HUMAN Zinc finger protein 233 OS=Homo sapiens GN=ZNF233 PE=4 SV=1
K7EJW6	1	K7EJW6_HUMAN ATP-binding cassette sub-family A member 5 (Fragment) OS=Homo sapiens GN=ABCA5 PE=4 SV=4
K7EK20	1	K7EK20_HUMAN Histone-arginine methyltransferase CARM1 (Fragment) OS=Homo sapiens GN=CARM1 PE=1 SV=1
K7EKF3	1	K7EKF3_HUMAN TFIIH basal transcription factor complex helicase XPD subunit (Fragment) OS=Homo sapiens GN=ERCC2 PE=1 SV=1
K7EKH5	4	K7EKH5_HUMAN Fructose-bisphosphate aldolase (Fragment) OS=Homo sapiens GN=ALDOC PE=1 SV=1
K7EKN2	1	K7EKN2_HUMAN Enolase (Fragment) OS=Homo sapiens GN=ENO3 PE=1 SV=1
K7EKN9	1	K7EKN9_HUMAN Trinucleotide repeat-containing gene 6C protein (Fragment) OS=Homo sapiens GN=TNRC6C PE=4 SV=1
K7EL24	1	K7EL24_HUMAN Zinc finger protein 224 (Fragment) OS=Homo sapiens GN=ZNF224 PE=4 SV=1
K7EL89	1	K7EL89_HUMAN Spermidine synthase (Fragment) OS=Homo sapiens GN=SRM PE=1 SV=1
K7ELR7	1	K7ELR7_HUMAN Glucose-6-phosphate isomerase (Fragment) OS=Homo sapiens GN=GPI PE=1 SV=1
K7EM20	4	K7EM20_HUMAN 14-3-3 protein epsilon (Fragment) OS=Homo sapiens GN=YWHAE PE=1 SV=1
K7EM38	6	K7EM38_HUMAN Actin, cytoplasmic 2 (Fragment) OS=Homo sapiens GN=ACTG1 PE=1 SV=1
K7EM90	5	K7EM90_HUMAN Enolase (Fragment) OS=Homo sapiens GN=ENO1 PE=1 SV=1
K7EMD9	1	K7EMD9_HUMAN Keratin, type I cytoskeletal 13 (Fragment) OS=Homo sapiens GN=KRT13 PE=1 SV=1
K7EN46	4	K7EN46_HUMAN Zinc finger protein 233 (Fragment) OS=Homo sapiens GN=ZNF233 PE=4 SV=4
K7EN93	1	K7EN93_HUMAN Zinc finger protein 823 (Fragment) OS=Homo sapiens GN=ZNF823 PE=4 SV=1
K7ENA0	3	K7ENA0_HUMAN Glucose-6-phosphate isomerase (Fragment) OS=Homo sapiens GN=GPI PE=1 SV=4
K7ENF9	1	K7ENF9_HUMAN ATP-binding cassette sub-family A member 5 (Fragment) OS=Homo sapiens GN=ABCA5 PE=4 SV=1
K7ENI7	1	K7ENI7_HUMAN Zinc finger protein 224 (Fragment) OS=Homo sapiens GN=ZNF224 PE=4 SV=1
K7ENL1	1	K7ENL1_HUMAN TFIIH basal transcription factor complex helicase XPD subunit (Fragment) OS=Homo sapiens GN=ERCC2 PE=1 SV=1
K7ENM7	1	K7ENM7_HUMAN Uncharacterized protein OS=Homo sapiens PE=4 SV=1
K7ENR9	3	K7ENR9_HUMAN DNA ligase 3 (Fragment) OS=Homo sapiens GN=LIG3 PE=1 SV=1
K7EP39	1	K7EP39_HUMAN Zinc finger protein 570 OS=Homo sapiens GN=ZNF570 PE=4 SV=1
K7EP41	2	K7EP41_HUMAN Glucose-6-phosphate isomerase (Fragment) OS=Homo sapiens GN=GPI PE=1 SV=1
K7EP54	1	K7EP54_HUMAN NACHT, LRR and PYD domains-containing protein 7 (Fragment) OS=Homo sapiens GN=NLRP7 PE=4 SV=1
K7EP55	1	K7EP55_HUMAN Zinc finger protein 253 (Fragment) OS=Homo sapiens GN=ZNF253 PE=4 SV=4
K7EP67	1	K7EP67_HUMAN 116 kDa U5 small nuclear ribonucleoprotein component (Fragment) OS=Homo sapiens GN=EFTUD2 PE=1 SV=1
K7EPM1	1	K7EPM1_HUMAN Enolase (Fragment) OS=Homo sapiens GN=ENO3 PE=1 SV=1
K7EPM3	8	K7EPM3_HUMAN ATP-binding cassette sub-family A member 5 (Fragment) OS=Homo sapiens GN=ABCA5 PE=3 SV=1
K7EPP6	1	K7EPP6_HUMAN ELKS/Rab6-interacting/CAST family member 1 (Fragment) OS=Homo sapiens GN=ERC1 PE=1 SV=1
K7EPW2	1	K7EPW2_HUMAN Zinc finger protein 223 OS=Homo sapiens GN=ZNF223 PE=4 SV=1
K7EPY3	1	K7EPY3_HUMAN NACHT, LRR and PYD domains-containing protein 7 (Fragment) OS=Homo sapiens GN=NLRP7 PE=4 SV=4
K7EPY4	3	K7EPY4_HUMAN Glucose-6-phosphate isomerase (Fragment) OS=Homo sapiens GN=GPI PE=1 SV=4
K7EQ47	1	K7EQ47_HUMAN Spermidine synthase (Fragment) OS=Homo sapiens GN=SRM PE=1 SV=1
K7EQ48	10	K7EQ48_HUMAN Glucose-6-phosphate isomerase OS=Homo sapiens GN=GPI PE=1 SV=2
K7EQA8	4	K7EQA8_HUMAN Histone-arginine methyltransferase CARM1 (Fragment) OS=Homo sapiens GN=CARM1 PE=1 SV=1
K7EQD6	1	K7EQD6_HUMAN Vesicle-fusing ATPase (Fragment) OS=Homo sapiens GN=NSF PE=1 SV=1
K7EQV7	1	K7EQV7_HUMAN Zinc finger protein 700 OS=Homo sapiens GN=ZNF700 PE=4 SV=1
K7ER43	1	K7ER43_HUMAN Zinc finger protein 426 OS=Homo sapiens GN=ZNF426 PE=4 SV=1
K7ER65	1	K7ER65_HUMAN Zinc finger protein 223 OS=Homo sapiens GN=ZNF223 PE=4 SV=1
K7ER86	2	K7ER86_HUMAN Zinc finger protein 233 OS=Homo sapiens GN=ZNF233 PE=4 SV=1
K7ER92	2	K7ER92_HUMAN NACHT, LRR and PYD domains-containing protein 7 (Fragment) OS=Homo sapiens GN=NLRP7 PE=4 SV=4
K7ERB9	1	K7ERB9_HUMAN Zinc finger protein 571 OS=Homo sapiens GN=ZNF571 PE=4 SV=1
K7ERC6	2	K7ERC6_HUMAN Glucose-6-phosphate isomerase (Fragment) OS=Homo sapiens GN=GPI PE=1 SV=4
K7ERE3	2	K7ERE3_HUMAN Keratin, type I cytoskeletal 13 OS=Homo sapiens GN=KRT13 PE=1 SV=1
K7ERG0	14	K7ERG0_HUMAN NACHT, LRR and PYD domains-containing protein 7 OS=Homo sapiens GN=NLRP7 PE=4 SV=1
K7ERJ6	2	K7ERJ6_HUMAN Zinc finger SWIM domain-containing protein 4 (Fragment) OS=Homo sapiens GN=ZSWIM4 PE=4 SV=1
K7ERK8	1	K7ERK8_HUMAN Glucose-6-phosphate isomerase (Fragment) OS=Homo sapiens GN=GPI PE=1 SV=1
K7ERZ5	2	K7ERZ5_HUMAN DNA ligase 3 (Fragment) OS=Homo sapiens GN=LIG3 PE=1 SV=1
K7ESF4	2	K7ESF4_HUMAN Uncharacterized protein (Fragment) OS=Homo sapiens PE=4 SV=1
K7ESM5	7	K7ESM5_HUMAN Tubulin beta-6 chain (Fragment) OS=Homo sapiens GN=TUBB6 PE=1 SV=1
M0QWZ8	1	M0QWZ8_HUMAN Zinc finger protein 550 (Fragment) OS=Homo sapiens GN=ZNF550 PE=4 SV=1
M0QX14	2	M0QX14_HUMAN Tubulin beta-4A chain OS=Homo sapiens GN=TUBB4A PE=4 SV=1
M0QX46	4	M0QX46_HUMAN CREB-regulated transcription coactivator 1 OS=Homo sapiens GN=CRTC1 PE=1 SV=1
M0QX76	1	M0QX76_HUMAN 40S ribosomal protein S16 (Fragment) OS=Homo sapiens GN=RPS16 PE=1 SV=1
M0QX96	1	M0QX96_HUMAN Zinc finger protein 320 (Fragment) OS=Homo sapiens GN=ZNF320 PE=4 SV=1
M0QXN6	2	M0QXN6_HUMAN CREB-regulated transcription coactivator 1 OS=Homo sapiens GN=CRTC1 PE=1 SV=1
M0QXU9	1	M0QXU9_HUMAN Zinc finger protein 160 (Fragment) OS=Homo sapiens GN=ZNF160 PE=4 SV=1
M0QY11	1	M0QY11_HUMAN Zinc finger protein 544 OS=Homo sapiens GN=ZNF544 PE=4 SV=1
M0QY24	1	M0QY24_HUMAN Zinc finger protein 546 OS=Homo sapiens GN=ZNF546 PE=4 SV=1
M0QY37	2	M0QY37_HUMAN Tubulin beta-4A chain OS=Homo sapiens GN=TUBB4A PE=4 SV=1
M0QY85	3	M0QY85_HUMAN Tubulin beta-4A chain (Fragment) OS=Homo sapiens GN=TUBB4A PE=4 SV=1
M0QY93	1	M0QY93_HUMAN Zinc finger protein 85 (Fragment) OS=Homo sapiens GN=ZNF85 PE=4 SV=1
M0QYM7	3	M0QYM7_HUMAN Tubulin beta-4A chain (Fragment) OS=Homo sapiens GN=TUBB4A PE=4 SV=4
M0QZ24	4	M0QZ24_HUMAN Uncharacterized protein (Fragment) OS=Homo sapiens PE=4 SV=1
M0QZF4	1	M0QZF4_HUMAN SH3KBP1-binding protein 1 (Fragment) OS=Homo sapiens GN=SHKBP1 PE=1 SV=1
M0QZG6	2	M0QZG6_HUMAN Lysosomal alpha-mannosidase (Fragment) OS=Homo sapiens GN=MAN2B1 PE=4 SV=1
M0QZK8	1	M0QZK8_HUMAN Gamma-glutamylcyclotransferase OS=Homo sapiens GN=GGCT PE=1 SV=1
M0QZL7	3	M0QZL7_HUMAN Tubulin beta-4A chain (Fragment) OS=Homo sapiens GN=TUBB4A PE=4 SV=4
M0QZM0	2	M0QZM0_HUMAN Striatin-4 (Fragment) OS=Homo sapiens GN=STRN4 PE=1 SV=2
M0QZN2	4	M0QZN2_HUMAN 40S ribosomal protein S5 OS=Homo sapiens GN=RPS5 PE=1 SV=1
M0R042	3	M0R042_HUMAN Tubulin beta-4A chain (Fragment) OS=Homo sapiens GN=TUBB4A PE=3 SV=1
M0R0A3	1	M0R0A3_HUMAN Zinc finger protein 584 OS=Homo sapiens GN=ZNF584 PE=4 SV=1
M0R0F0	4	M0R0F0_HUMAN 40S ribosomal protein S5 (Fragment) OS=Homo sapiens GN=RPS5 PE=1 SV=1
M0R0F3	1	M0R0F3_HUMAN Zinc finger protein 841 (Fragment) OS=Homo sapiens GN=ZNF841 PE=4 SV=1
M0R0R2	4	M0R0R2_HUMAN 40S ribosomal protein S5 OS=Homo sapiens GN=RPS5 PE=1 SV=1
M0R0S2	1	M0R0S2_HUMAN SH3KBP1-binding protein 1 (Fragment) OS=Homo sapiens GN=SHKBP1 PE=1 SV=1
M0R0X0	2	M0R0X0_HUMAN Tubulin beta-4A chain OS=Homo sapiens GN=TUBB4A PE=4 SV=1
M0R0X1	1	M0R0X1_HUMAN Ras-related protein Rab-4B (Fragment) OS=Homo sapiens GN=RAB4B PE=1 SV=1
M0R120	1	M0R120_HUMAN Zinc finger protein 85 (Fragment) OS=Homo sapiens GN=ZNF85 PE=4 SV=1
M0R174	1	M0R174_HUMAN Lysosomal alpha-mannosidase (Fragment) OS=Homo sapiens GN=MAN2B1 PE=1 SV=1
M0R1D1	1	M0R1D1_HUMAN Zinc finger protein 737 (Fragment) OS=Homo sapiens GN=ZNF737 PE=4 SV=4
M0R1E0	1	M0R1E0_HUMAN Ras-related protein Rab-4B (Fragment) OS=Homo sapiens GN=RAB4B PE=1 SV=1
M0R1I1	2	M0R1I1_HUMAN Tubulin beta-4A chain (Fragment) OS=Homo sapiens GN=TUBB4A PE=3 SV=1
M0R1L6	1	M0R1L6_HUMAN Zinc finger protein 563 (Fragment) OS=Homo sapiens GN=ZNF563 PE=4 SV=1
M0R1M5	2	M0R1M5_HUMAN 40S ribosomal protein S16 (Fragment) OS=Homo sapiens GN=RPS16 PE=1 SV=1
M0R1M6	1	M0R1M6_HUMAN Ubiquitin-60S ribosomal protein L40 (Fragment) OS=Homo sapiens GN=UBA52 PE=1 SV=1
M0R1M8	1	M0R1M8_HUMAN Zinc finger protein 737 (Fragment) OS=Homo sapiens GN=ZNF737 PE=4 SV=1
M0R1V7	1	M0R1V7_HUMAN Ubiquitin-60S ribosomal protein L40 (Fragment) OS=Homo sapiens GN=UBA52 PE=4 SV=1
M0R204	1	M0R204_HUMAN SH3KBP1-binding protein 1 (Fragment) OS=Homo sapiens GN=SHKBP1 PE=4 SV=1
M0R210	5	M0R210_HUMAN 40S ribosomal protein S16 OS=Homo sapiens GN=RPS16 PE=3 SV=1
M0R257	1	M0R257_HUMAN Ras-related protein Rab-3A (Fragment) OS=Homo sapiens GN=RAB3A PE=1 SV=1
M0R278	3	M0R278_HUMAN Tubulin beta-4A chain (Fragment) OS=Homo sapiens GN=TUBB4A PE=4 SV=1
M0R2D3	6	M0R2D3_HUMAN Tubulin beta-4A chain (Fragment) OS=Homo sapiens GN=TUBB4A PE=4 SV=1
M0R2P5	4	M0R2P5_HUMAN Uncharacterized protein (Fragment) OS=Homo sapiens PE=4 SV=1
M0R2P6	1	M0R2P6_HUMAN SH3KBP1 binding protein 1, isoform CRA_c OS=Homo sapiens GN=SHKBP1 PE=4 SV=1
M0R2S1	1	M0R2S1_HUMAN Ubiquitin-60S ribosomal protein L40 (Fragment) OS=Homo sapiens GN=UBA52 PE=1 SV=1
M0R2T4	1	M0R2T4_HUMAN Tubulin beta-4A chain OS=Homo sapiens GN=TUBB4A PE=4 SV=1
M0R317	1	M0R317_HUMAN Striatin-4 (Fragment) OS=Homo sapiens GN=STRN4 PE=1 SV=1
M0R3H0	3	M0R3H0_HUMAN 40S ribosomal protein S16 OS=Homo sapiens GN=RPS16 PE=1 SV=1
O00459	1	P85B_HUMAN Phosphatidylinositol 3-kinase regulatory subunit beta OS=Homo sapiens GN=PIK3R2 PE=1 SV=2
O00754	11	MA2B1_HUMAN Lysosomal alpha-mannosidase OS=Homo sapiens GN=MAN2B1 PE=1 SV=3
O00754-2	11	MA2B1_HUMAN Isoform 2 of Lysosomal alpha-mannosidase OS=Homo sapiens GN=MAN2B1
O14514	5	BAI1_HUMAN Brain-specific angiogenesis inhibitor 1 OS=Homo sapiens GN=BAI1 PE=1 SV=2
O14628	1	ZN195_HUMAN Zinc finger protein 195 OS=Homo sapiens GN=ZNF195 PE=1 SV=2
O14628-4	1	ZN195_HUMAN Isoform 4 of Zinc finger protein 195 OS=Homo sapiens GN=ZNF195
O14628-5	1	ZN195_HUMAN Isoform 5 of Zinc finger protein 195 OS=Homo sapiens GN=ZNF195
O14628-6	1	ZN195_HUMAN Isoform 6 of Zinc finger protein 195 OS=Homo sapiens GN=ZNF195
O14628-7	1	ZN195_HUMAN Isoform 7 of Zinc finger protein 195 OS=Homo sapiens GN=ZNF195
O14815	1	CAN9_HUMAN Calpain-9 OS=Homo sapiens GN=CAPN9 PE=1 SV=1
O14815-2	1	CAN9_HUMAN Isoform 2 of Calpain-9 OS=Homo sapiens GN=CAPN9
O15247	3	CLIC2_HUMAN Chloride intracellular channel protein 2 OS=Homo sapiens GN=CLIC2 PE=1 SV=3
O43175	12	SERA_HUMAN D-3-phosphoglycerate dehydrogenase OS=Homo sapiens GN=PHGDH PE=1 SV=4
O43236	2	SEPT4_HUMAN Septin-4 OS=Homo sapiens GN=SEPT4 PE=1 SV=1
O43236-2	2	SEPT4_HUMAN Isoform 2 of Septin-4 OS=Homo sapiens GN=SEPT4
O43236-3	2	SEPT4_HUMAN Isoform 3 of Septin-4 OS=Homo sapiens GN=SEPT4
O43236-4	2	SEPT4_HUMAN Isoform 4 of Septin-4 OS=Homo sapiens GN=SEPT4
O43236-6	2	SEPT4_HUMAN Isoform ARTS of Septin-4 OS=Homo sapiens GN=SEPT4
O43309	1	ZSC12_HUMAN Zinc finger and SCAN domain-containing protein 12 OS=Homo sapiens GN=ZSCAN12 PE=2 SV=1
O43347	8	MSI1H_HUMAN RNA-binding protein Musashi homolog 1 OS=Homo sapiens GN=MSI1 PE=1 SV=1
O43361	1	ZN749_HUMAN Zinc finger protein 749 OS=Homo sapiens GN=ZNF749 PE=1 SV=2
O43707	3	ACTN4_HUMAN Alpha-actinin-4 OS=Homo sapiens GN=ACTN4 PE=1 SV=2
O43707-2	2	ACTN4_HUMAN Isoform ACTN4ISO of Alpha-actinin-4 OS=Homo sapiens GN=ACTN4
O43933	1	PEX1_HUMAN Peroxisome biogenesis factor 1 OS=Homo sapiens GN=PEX1 PE=1 SV=1
O43933-2	1	PEX1_HUMAN Isoform 2 of Peroxisome biogenesis factor 1 OS=Homo sapiens GN=PEX1
O60336	9	MABP1_HUMAN Mitogen-activated protein kinase-binding protein 1 OS=Homo sapiens GN=MAPKBP1 PE=1 SV=4
O60336-2	9	MABP1_HUMAN Isoform 2 of Mitogen-activated protein kinase-binding protein 1 OS=Homo sapiens GN=MAPKBP1
O60336-3	9	MABP1_HUMAN Isoform 3 of Mitogen-activated protein kinase-binding protein 1 OS=Homo sapiens GN=MAPKBP1
O60336-4	5	MABP1_HUMAN Isoform 4 of Mitogen-activated protein kinase-binding protein 1 OS=Homo sapiens GN=MAPKBP1
O60336-5	1	MABP1_HUMAN Isoform 5 of Mitogen-activated protein kinase-binding protein 1 OS=Homo sapiens GN=MAPKBP1
O60336-6	9	MABP1_HUMAN Isoform 6 of Mitogen-activated protein kinase-binding protein 1 OS=Homo sapiens GN=MAPKBP1
O60361	2	NDK8_HUMAN Putative nucleoside diphosphate kinase OS=Homo sapiens GN=NME2P1 PE=5 SV=1
O60462	3	NRP2_HUMAN Neuropilin-2 OS=Homo sapiens GN=NRP2 PE=1 SV=2
O60462-2	3	NRP2_HUMAN Isoform A0 of Neuropilin-2 OS=Homo sapiens GN=NRP2
O60462-3	3	NRP2_HUMAN Isoform A17 of Neuropilin-2 OS=Homo sapiens GN=NRP2
O60462-4	3	NRP2_HUMAN Isoform B0 of Neuropilin-2 OS=Homo sapiens GN=NRP2
O60462-5	3	NRP2_HUMAN Isoform B5 of Neuropilin-2 OS=Homo sapiens GN=NRP2
O60462-6	3	NRP2_HUMAN Isoform s9 of Neuropilin-2 OS=Homo sapiens GN=NRP2
O60674	11	JAK2_HUMAN Tyrosine-protein kinase JAK2 OS=Homo sapiens GN=JAK2 PE=1 SV=2
O60749	6	SNX2_HUMAN Sorting nexin-2 OS=Homo sapiens GN=SNX2 PE=1 SV=2
O60749-2	5	SNX2_HUMAN Isoform 2 of Sorting nexin-2 OS=Homo sapiens GN=SNX2
O60809	5	PRA10_HUMAN PRAME family member 10 OS=Homo sapiens GN=PRAMEF10 PE=2 SV=3
O60811	1	PRAM2_HUMAN PRAME family member 2 OS=Homo sapiens GN=PRAMEF2 PE=2 SV=2
O60907	2	TBL1X_HUMAN F-box-like/WD repeat-containing protein TBL1X OS=Homo sapiens GN=TBL1X PE=1 SV=3
O60907-2	2	TBL1X_HUMAN Isoform 2 of F-box-like/WD repeat-containing protein TBL1X OS=Homo sapiens GN=TBL1X
O75094	14	SLIT3_HUMAN Slit homolog 3 protein OS=Homo sapiens GN=SLIT3 PE=2 SV=3
O75094-2	12	SLIT3_HUMAN Isoform 2 of Slit homolog 3 protein OS=Homo sapiens GN=SLIT3
O75094-3	14	SLIT3_HUMAN Isoform 3 of Slit homolog 3 protein OS=Homo sapiens GN=SLIT3
O75094-4	14	SLIT3_HUMAN Isoform 4 of Slit homolog 3 protein OS=Homo sapiens GN=SLIT3
O75223	2	GGCT_HUMAN Gamma-glutamylcyclotransferase OS=Homo sapiens GN=GGCT PE=1 SV=1
O75223-2	1	GGCT_HUMAN Isoform 2 of Gamma-glutamylcyclotransferase OS=Homo sapiens GN=GGCT
O75223-3	1	GGCT_HUMAN Isoform 3 of Gamma-glutamylcyclotransferase OS=Homo sapiens GN=GGCT
O75223-4	1	GGCT_HUMAN Isoform 4 of Gamma-glutamylcyclotransferase OS=Homo sapiens GN=GGCT
O75387	5	LAT3_HUMAN Large neutral amino acids transporter small subunit 3 OS=Homo sapiens GN=SLC43A1 PE=2 SV=1
O75387-2	5	LAT3_HUMAN Isoform 2 of Large neutral amino acids transporter small subunit 3 OS=Homo sapiens GN=SLC43A1
O75396	3	SC22B_HUMAN Vesicle-trafficking protein SEC22b OS=Homo sapiens GN=SEC22B PE=1 SV=4
O75820	1	ZN189_HUMAN Zinc finger protein 189 OS=Homo sapiens GN=ZNF189 PE=2 SV=2
O75820-2	1	ZN189_HUMAN Isoform 2 of Zinc finger protein 189 OS=Homo sapiens GN=ZNF189
O75820-3	1	ZN189_HUMAN Isoform 3 of Zinc finger protein 189 OS=Homo sapiens GN=ZNF189
O75820-4	1	ZN189_HUMAN Isoform 4 of Zinc finger protein 189 OS=Homo sapiens GN=ZNF189
O75874	11	IDHC_HUMAN Isocitrate dehydrogenase [NADP] cytoplasmic OS=Homo sapiens GN=IDH1 PE=1 SV=2
O76011	2	KRT34_HUMAN Keratin, type I cuticular Ha4 OS=Homo sapiens GN=KRT34 PE=2 SV=2
O76013	2	KRT36_HUMAN Keratin, type I cuticular Ha6 OS=Homo sapiens GN=KRT36 PE=1 SV=1
O76013-2	2	KRT36_HUMAN Isoform 2 of Keratin, type I cuticular Ha6 OS=Homo sapiens GN=KRT36
O76014	1	KRT37_HUMAN Keratin, type I cuticular Ha7 OS=Homo sapiens GN=KRT37 PE=2 SV=3
O76015	1	KRT38_HUMAN Keratin, type I cuticular Ha8 OS=Homo sapiens GN=KRT38 PE=2 SV=3
O94808	3	GFPT2_HUMAN Glutamine--fructose-6-phosphate aminotransferase [isomerizing] 2 OS=Homo sapiens GN=GFPT2 PE=1 SV=3
O94901	8	SUN1_HUMAN SUN domain-containing protein 1 OS=Homo sapiens GN=SUN1 PE=1 SV=3
O94901-5	8	SUN1_HUMAN Isoform 5 of SUN domain-containing protein 1 OS=Homo sapiens GN=SUN1
O94901-6	8	SUN1_HUMAN Isoform 6 of SUN domain-containing protein 1 OS=Homo sapiens GN=SUN1
O94901-8	8	SUN1_HUMAN Isoform 8 of SUN domain-containing protein 1 OS=Homo sapiens GN=SUN1
O94901-9	9	SUN1_HUMAN Isoform 9 of SUN domain-containing protein 1 OS=Homo sapiens GN=SUN1
O95096	1	NKX22_HUMAN Homeobox protein Nkx-2.2 OS=Homo sapiens GN=NKX2-2 PE=2 SV=1
O95158	1	NXPH4_HUMAN Neurexophilin-4 OS=Homo sapiens GN=NXPH4 PE=2 SV=3
O95222	1	OR6A2_HUMAN Olfactory receptor 6A2 OS=Homo sapiens GN=OR6A2 PE=2 SV=2
O95395	6	GCNT3_HUMAN Beta-1,3-galactosyl-O-glycosyl-glycoprotein beta-1,6-N-acetylglucosaminyltransferase 3 OS=Homo sapiens GN=GCNT3 PE=2 SV=1
O95521	2	PRAM1_HUMAN PRAME family member 1 OS=Homo sapiens GN=PRAMEF1 PE=2 SV=2
O95600	1	KLF8_HUMAN Krueppel-like factor 8 OS=Homo sapiens GN=KLF8 PE=1 SV=2
O95716	1	RAB3D_HUMAN Ras-related protein Rab-3D OS=Homo sapiens GN=RAB3D PE=1 SV=1
O95757	3	HS74L_HUMAN Heat shock 70 kDa protein 4L OS=Homo sapiens GN=HSPA4L PE=1 SV=3
P00338	5	LDHA_HUMAN L-lactate dehydrogenase A chain OS=Homo sapiens GN=LDHA PE=1 SV=2
P00338-2	5	LDHA_HUMAN Isoform 2 of L-lactate dehydrogenase A chain OS=Homo sapiens GN=LDHA
P00338-3	6	LDHA_HUMAN Isoform 3 of L-lactate dehydrogenase A chain OS=Homo sapiens GN=LDHA
P00338-4	4	LDHA_HUMAN Isoform 4 of L-lactate dehydrogenase A chain OS=Homo sapiens GN=LDHA
P00338-5	4	LDHA_HUMAN Isoform 5 of L-lactate dehydrogenase A chain OS=Homo sapiens GN=LDHA
P00558	14	PGK1_HUMAN Phosphoglycerate kinase 1 OS=Homo sapiens GN=PGK1 PE=1 SV=3
P00558-2	14	PGK1_HUMAN Isoform 2 of Phosphoglycerate kinase 1 OS=Homo sapiens GN=PGK1
P00736	6	C1R_HUMAN Complement C1r subcomponent OS=Homo sapiens GN=C1R PE=1 SV=2
P02538	1	K2C6A_HUMAN Keratin, type II cytoskeletal 6A OS=Homo sapiens GN=KRT6A PE=1 SV=3
P02545	7	LMNA_HUMAN Prelamin-A/C OS=Homo sapiens GN=LMNA PE=1 SV=1
P02545-2	5	LMNA_HUMAN Isoform C of Prelamin-A/C OS=Homo sapiens GN=LMNA
P02545-3	6	LMNA_HUMAN Isoform ADelta10 of Prelamin-A/C OS=Homo sapiens GN=LMNA
P02545-4	5	LMNA_HUMAN Isoform 4 of Prelamin-A/C OS=Homo sapiens GN=LMNA
P02545-5	5	LMNA_HUMAN Isoform 5 of Prelamin-A/C OS=Homo sapiens GN=LMNA
P02545-6	5	LMNA_HUMAN Isoform 6 of Prelamin-A/C OS=Homo sapiens GN=LMNA
P02795	1	MT2_HUMAN Metallothionein-2 OS=Homo sapiens GN=MT2A PE=1 SV=1
P04075	9	ALDOA_HUMAN Fructose-bisphosphate aldolase A OS=Homo sapiens GN=ALDOA PE=1 SV=2
P04075-2	9	ALDOA_HUMAN Isoform 2 of Fructose-bisphosphate aldolase A OS=Homo sapiens GN=ALDOA
P04080	3	CYTB_HUMAN Cystatin-B OS=Homo sapiens GN=CSTB PE=1 SV=2
P04264	1	K2C1_HUMAN Keratin, type II cytoskeletal 1 OS=Homo sapiens GN=KRT1 PE=1 SV=6
P04350	20	TBB4A_HUMAN Tubulin beta-4A chain OS=Homo sapiens GN=TUBB4A PE=1 SV=2
P04406	11	G3P_HUMAN Glyceraldehyde-3-phosphate dehydrogenase OS=Homo sapiens GN=GAPDH PE=1 SV=3
P04406-2	10	G3P_HUMAN Isoform 2 of Glyceraldehyde-3-phosphate dehydrogenase OS=Homo sapiens GN=GAPDH
P04732	1	MT1E_HUMAN Metallothionein-1E OS=Homo sapiens GN=MT1E PE=1 SV=1
P04792	5	HSPB1_HUMAN Heat shock protein beta-1 OS=Homo sapiens GN=HSPB1 PE=1 SV=2
P04908	1	H2A1B_HUMAN Histone H2A type 1-B/E OS=Homo sapiens GN=HIST1H2AB PE=1 SV=2
P05386	1	RLA1_HUMAN 60S acidic ribosomal protein P1 OS=Homo sapiens GN=RPLP1 PE=1 SV=1
P05387	4	RLA2_HUMAN 60S acidic ribosomal protein P2 OS=Homo sapiens GN=RPLP2 PE=1 SV=1
P05388	5	RLA0_HUMAN 60S acidic ribosomal protein P0 OS=Homo sapiens GN=RPLP0 PE=1 SV=1
P05388-2	5	RLA0_HUMAN Isoform 2 of 60S acidic ribosomal protein P0 OS=Homo sapiens GN=RPLP0
P05496	1	AT5G1_HUMAN ATP synthase F(0) complex subunit C1, mitochondrial OS=Homo sapiens GN=ATP5G1 PE=2 SV=2
P05787	6	K2C8_HUMAN Keratin, type II cytoskeletal 8 OS=Homo sapiens GN=KRT8 PE=1 SV=7
P05787-2	6	K2C8_HUMAN Isoform 2 of Keratin, type II cytoskeletal 8 OS=Homo sapiens GN=KRT8
P06454	1	PTMA_HUMAN Prothymosin alpha OS=Homo sapiens GN=PTMA PE=1 SV=2
P06454-2	1	PTMA_HUMAN Isoform 2 of Prothymosin alpha OS=Homo sapiens GN=PTMA
P06576	7	ATPB_HUMAN ATP synthase subunit beta, mitochondrial OS=Homo sapiens GN=ATP5B PE=1 SV=3
P06733	14	ENOA_HUMAN Alpha-enolase OS=Homo sapiens GN=ENO1 PE=1 SV=2
P06733-2	10	ENOA_HUMAN Isoform MBP-1 of Alpha-enolase OS=Homo sapiens GN=ENO1
P06744	11	G6PI_HUMAN Glucose-6-phosphate isomerase OS=Homo sapiens GN=GPI PE=1 SV=4
P06744-2	10	G6PI_HUMAN Isoform 2 of Glucose-6-phosphate isomerase OS=Homo sapiens GN=GPI
P06748	4	NPM_HUMAN Nucleophosmin OS=Homo sapiens GN=NPM1 PE=1 SV=2
P06748-2	4	NPM_HUMAN Isoform 2 of Nucleophosmin OS=Homo sapiens GN=NPM1
P06748-3	2	NPM_HUMAN Isoform 3 of Nucleophosmin OS=Homo sapiens GN=NPM1
P07195	7	LDHB_HUMAN L-lactate dehydrogenase B chain OS=Homo sapiens GN=LDHB PE=1 SV=2
P07205	2	PGK2_HUMAN Phosphoglycerate kinase 2 OS=Homo sapiens GN=PGK2 PE=1 SV=3
P07237	14	PDIA1_HUMAN Protein disulfide-isomerase OS=Homo sapiens GN=P4HB PE=1 SV=3
P07384	1	CAN1_HUMAN Calpain-1 catalytic subunit OS=Homo sapiens GN=CAPN1 PE=1 SV=1
P07437	22	TBB5_HUMAN Tubulin beta chain OS=Homo sapiens GN=TUBB PE=1 SV=2
P07602	8	SAP_HUMAN Prosaposin OS=Homo sapiens GN=PSAP PE=1 SV=2
P07602-2	8	SAP_HUMAN Isoform Sap-mu-6 of Prosaposin OS=Homo sapiens GN=PSAP
P07602-3	8	SAP_HUMAN Isoform Sap-mu-9 of Prosaposin OS=Homo sapiens GN=PSAP
P07737	7	PROF1_HUMAN Profilin-1 OS=Homo sapiens GN=PFN1 PE=1 SV=2
P07741	6	APT_HUMAN Adenine phosphoribosyltransferase OS=Homo sapiens GN=APRT PE=1 SV=2
P07741-2	3	APT_HUMAN Isoform 2 of Adenine phosphoribosyltransferase OS=Homo sapiens GN=APRT
P07864	1	LDHC_HUMAN L-lactate dehydrogenase C chain OS=Homo sapiens GN=LDHC PE=1 SV=4
P07900	17	HS90A_HUMAN Heat shock protein HSP 90-alpha OS=Homo sapiens GN=HSP90AA1 PE=1 SV=5
P07900-2	17	HS90A_HUMAN Isoform 2 of Heat shock protein HSP 90-alpha OS=Homo sapiens GN=HSP90AA1
P08107	12	HSP71_HUMAN Heat shock 70 kDa protein 1A/1B OS=Homo sapiens GN=HSPA1A PE=1 SV=5
P08107-2	11	HSP71_HUMAN Isoform 2 of Heat shock 70 kDa protein 1A/1B OS=Homo sapiens GN=HSPA1A
P08238	17	HS90B_HUMAN Heat shock protein HSP 90-beta OS=Homo sapiens GN=HSP90AB1 PE=1 SV=4
P08243	9	ASNS_HUMAN Asparagine synthetase [glutamine-hydrolyzing] OS=Homo sapiens GN=ASNS PE=1 SV=4
P08243-2	9	ASNS_HUMAN Isoform 2 of Asparagine synthetase [glutamine-hydrolyzing] OS=Homo sapiens GN=ASNS
P08243-3	7	ASNS_HUMAN Isoform 3 of Asparagine synthetase [glutamine-hydrolyzing] OS=Homo sapiens GN=ASNS
P08686	3	CP21A_HUMAN Steroid 21-hydroxylase OS=Homo sapiens GN=CYP21A2 PE=1 SV=1
P08686-2	2	CP21A_HUMAN Isoform 2 of Steroid 21-hydroxylase OS=Homo sapiens GN=CYP21A2
P08758	7	ANXA5_HUMAN Annexin A5 OS=Homo sapiens GN=ANXA5 PE=1 SV=2
P09104	2	ENOG_HUMAN Gamma-enolase OS=Homo sapiens GN=ENO2 PE=1 SV=3
P09104-2	2	ENOG_HUMAN Isoform 2 of Gamma-enolase OS=Homo sapiens GN=ENO2
P09497	1	CLCB_HUMAN Clathrin light chain B OS=Homo sapiens GN=CLTB PE=1 SV=1
P09497-2	1	CLCB_HUMAN Isoform Non-brain of Clathrin light chain B OS=Homo sapiens GN=CLTB
P09972	8	ALDOC_HUMAN Fructose-bisphosphate aldolase C OS=Homo sapiens GN=ALDOC PE=1 SV=2
P0C0S8	1	H2A1_HUMAN Histone H2A type 1 OS=Homo sapiens GN=HIST1H2AG PE=1 SV=2
P0C7M3	3	SFTA3_HUMAN Surfactant-associated protein 3 OS=Homo sapiens GN=SFTA3 PE=1 SV=1
P0CB33	1	ZN735_HUMAN Putative zinc finger protein 735 OS=Homo sapiens GN=ZNF735 PE=5 SV=1
P0CG29	2	GST2_HUMAN Glutathione S-transferase theta-2 OS=Homo sapiens GN=GSTT2 PE=1 SV=1
P0CG30	2	GSTT2_HUMAN Glutathione S-transferase theta-2B OS=Homo sapiens GN=GSTT2B PE=1 SV=1
P0CG38	4	POTEI_HUMAN POTE ankyrin domain family member I OS=Homo sapiens GN=POTEI PE=3 SV=1
P0CG39	4	POTEJ_HUMAN POTE ankyrin domain family member J OS=Homo sapiens GN=POTEJ PE=3 SV=1
P0DME0	1	SETLP_HUMAN Protein SETSIP OS=Homo sapiens GN=SETSIP PE=1 SV=1
P11021	15	GRP78_HUMAN 78 kDa glucose-regulated protein OS=Homo sapiens GN=HSPA5 PE=1 SV=2
P11142	18	HSP7C_HUMAN Heat shock cognate 71 kDa protein OS=Homo sapiens GN=HSPA8 PE=1 SV=1
P11142-2	16	HSP7C_HUMAN Isoform 2 of Heat shock cognate 71 kDa protein OS=Homo sapiens GN=HSPA8
P11233	3	RALA_HUMAN Ras-related protein Ral-A OS=Homo sapiens GN=RALA PE=1 SV=1
P11234	3	RALB_HUMAN Ras-related protein Ral-B OS=Homo sapiens GN=RALB PE=1 SV=1
P11234-2	3	RALB_HUMAN Isoform 2 of Ras-related protein Ral-B OS=Homo sapiens GN=RALB
P11234-3	3	RALB_HUMAN Isoform 3 of Ras-related protein Ral-B OS=Homo sapiens GN=RALB
P12277	9	KCRB_HUMAN Creatine kinase B-type OS=Homo sapiens GN=CKB PE=1 SV=1
P12814	10	ACTN1_HUMAN Alpha-actinin-1 OS=Homo sapiens GN=ACTN1 PE=1 SV=2
P12814-2	10	ACTN1_HUMAN Isoform 2 of Alpha-actinin-1 OS=Homo sapiens GN=ACTN1
P12814-3	10	ACTN1_HUMAN Isoform 3 of Alpha-actinin-1 OS=Homo sapiens GN=ACTN1
P12814-4	10	ACTN1_HUMAN Isoform 4 of Alpha-actinin-1 OS=Homo sapiens GN=ACTN1
P13639	17	EF2_HUMAN Elongation factor 2 OS=Homo sapiens GN=EEF2 PE=1 SV=4
P13640	1	MT1G_HUMAN Metallothionein-1G OS=Homo sapiens GN=MT1G PE=1 SV=2
P13640-2	1	MT1G_HUMAN Isoform 2 of Metallothionein-1G OS=Homo sapiens GN=MT1G
P13645	1	K1C10_HUMAN Keratin, type I cytoskeletal 10 OS=Homo sapiens GN=KRT10 PE=1 SV=6
P13646	2	K1C13_HUMAN Keratin, type I cytoskeletal 13 OS=Homo sapiens GN=KRT13 PE=1 SV=4
P13646-2	2	K1C13_HUMAN Isoform 2 of Keratin, type I cytoskeletal 13 OS=Homo sapiens GN=KRT13
P13646-3	2	K1C13_HUMAN Isoform 3 of Keratin, type I cytoskeletal 13 OS=Homo sapiens GN=KRT13
P13647	1	K2C5_HUMAN Keratin, type II cytoskeletal 5 OS=Homo sapiens GN=KRT5 PE=1 SV=3
P13804	7	ETFA_HUMAN Electron transfer flavoprotein subunit alpha, mitochondrial OS=Homo sapiens GN=ETFA PE=1 SV=1
P13804-2	6	ETFA_HUMAN Isoform 2 of Electron transfer flavoprotein subunit alpha, mitochondrial OS=Homo sapiens GN=ETFA
P13929	2	ENOB_HUMAN Beta-enolase OS=Homo sapiens GN=ENO3 PE=1 SV=5
P13929-2	2	ENOB_HUMAN Isoform 2 of Beta-enolase OS=Homo sapiens GN=ENO3
P13929-3	2	ENOB_HUMAN Isoform 3 of Beta-enolase OS=Homo sapiens GN=ENO3
P14174	2	MIF_HUMAN Macrophage migration inhibitory factor OS=Homo sapiens GN=MIF PE=1 SV=4
P14598	5	NCF1_HUMAN Neutrophil cytosol factor 1 OS=Homo sapiens GN=NCF1 PE=1 SV=3
P14598-2	4	NCF1_HUMAN Isoform 2 of Neutrophil cytosol factor 1 OS=Homo sapiens GN=NCF1
P14618	17	KPYM_HUMAN Pyruvate kinase PKM OS=Homo sapiens GN=PKM PE=1 SV=4
P14618-2	14	KPYM_HUMAN Isoform M1 of Pyruvate kinase PKM OS=Homo sapiens GN=PKM
P14618-3	15	KPYM_HUMAN Isoform 3 of Pyruvate kinase PKM OS=Homo sapiens GN=PKM
P14625	19	ENPL_HUMAN Endoplasmin OS=Homo sapiens GN=HSP90B1 PE=1 SV=1
P14649	1	MYL6B_HUMAN Myosin light chain 6B OS=Homo sapiens GN=MYL6B PE=1 SV=1
P15259	4	PGAM2_HUMAN Phosphoglycerate mutase 2 OS=Homo sapiens GN=PGAM2 PE=1 SV=3
P15531	4	NDKA_HUMAN Nucleoside diphosphate kinase A OS=Homo sapiens GN=NME1 PE=1 SV=1
P15531-2	4	NDKA_HUMAN Isoform 2 of Nucleoside diphosphate kinase A OS=Homo sapiens GN=NME1
P15621	1	ZNF44_HUMAN Zinc finger protein 44 OS=Homo sapiens GN=ZNF44 PE=2 SV=3
P15621-2	1	ZNF44_HUMAN Isoform 2 of Zinc finger protein 44 OS=Homo sapiens GN=ZNF44
P15621-3	1	ZNF44_HUMAN Isoform 3 of Zinc finger protein 44 OS=Homo sapiens GN=ZNF44
P16104	1	H2AX_HUMAN Histone H2AX OS=Homo sapiens GN=H2AFX PE=1 SV=2
P16415	1	ZN823_HUMAN Zinc finger protein 823 OS=Homo sapiens GN=ZNF823 PE=2 SV=2
P16415-2	1	ZN823_HUMAN Isoform 2 of Zinc finger protein 823 OS=Homo sapiens GN=ZNF823
P17017	1	ZNF14_HUMAN Zinc finger protein 14 OS=Homo sapiens GN=ZNF14 PE=2 SV=3
P17024	1	ZNF20_HUMAN Zinc finger protein 20 OS=Homo sapiens GN=ZNF20 PE=2 SV=2
P17026	1	ZNF22_HUMAN Zinc finger protein 22 OS=Homo sapiens GN=ZNF22 PE=1 SV=3
P17030	1	ZNF25_HUMAN Zinc finger protein 25 OS=Homo sapiens GN=ZNF25 PE=2 SV=2
P17030-2	1	ZNF25_HUMAN Isoform 2 of Zinc finger protein 25 OS=Homo sapiens GN=ZNF25
P17035	1	ZNF28_HUMAN Zinc finger protein 28 OS=Homo sapiens GN=ZNF28 PE=2 SV=5
P17066	4	HSP76_HUMAN Heat shock 70 kDa protein 6 OS=Homo sapiens GN=HSPA6 PE=1 SV=2
P17097	1	ZNF7_HUMAN Zinc finger protein 7 OS=Homo sapiens GN=ZNF7 PE=1 SV=1
P17844	2	DDX5_HUMAN Probable ATP-dependent RNA helicase DDX5 OS=Homo sapiens GN=DDX5 PE=1 SV=1
P17844-2	2	DDX5_HUMAN Isoform 2 of Probable ATP-dependent RNA helicase DDX5 OS=Homo sapiens GN=DDX5
P17931	2	LEG3_HUMAN Galectin-3 OS=Homo sapiens GN=LGALS3 PE=1 SV=5
P17987	10	TCPA_HUMAN T-complex protein 1 subunit alpha OS=Homo sapiens GN=TCP1 PE=1 SV=1
P18074	4	ERCC2_HUMAN TFIIH basal transcription factor complex helicase XPD subunit OS=Homo sapiens GN=ERCC2 PE=1 SV=1
P18074-2	1	ERCC2_HUMAN Isoform 2 of TFIIH basal transcription factor complex helicase XPD subunit OS=Homo sapiens GN=ERCC2
P18085	3	ARF4_HUMAN ADP-ribosylation factor 4 OS=Homo sapiens GN=ARF4 PE=1 SV=3
P18124	3	RL7_HUMAN 60S ribosomal protein L7 OS=Homo sapiens GN=RPL7 PE=1 SV=1
P18669	8	PGAM1_HUMAN Phosphoglycerate mutase 1 OS=Homo sapiens GN=PGAM1 PE=1 SV=2
P19320	8	VCAM1_HUMAN Vascular cell adhesion protein 1 OS=Homo sapiens GN=VCAM1 PE=1 SV=1
P19320-2	8	VCAM1_HUMAN Isoform 2 of Vascular cell adhesion protein 1 OS=Homo sapiens GN=VCAM1
P19320-3	7	VCAM1_HUMAN Isoform 3 of Vascular cell adhesion protein 1 OS=Homo sapiens GN=VCAM1
P19623	2	SPEE_HUMAN Spermidine synthase OS=Homo sapiens GN=SRM PE=1 SV=1
P20336	1	RAB3A_HUMAN Ras-related protein Rab-3A OS=Homo sapiens GN=RAB3A PE=1 SV=1
P20337	1	RAB3B_HUMAN Ras-related protein Rab-3B OS=Homo sapiens GN=RAB3B PE=1 SV=2
P20338	1	RAB4A_HUMAN Ras-related protein Rab-4A OS=Homo sapiens GN=RAB4A PE=1 SV=3
P20671	1	H2A1D_HUMAN Histone H2A type 1-D OS=Homo sapiens GN=HIST1H2AD PE=1 SV=2
P20807	7	CAN3_HUMAN Calpain-3 OS=Homo sapiens GN=CAPN3 PE=1 SV=2
P20807-2	6	CAN3_HUMAN Isoform II of Calpain-3 OS=Homo sapiens GN=CAPN3
P20807-3	6	CAN3_HUMAN Isoform III of Calpain-3 OS=Homo sapiens GN=CAPN3
P20807-4	2	CAN3_HUMAN Isoform IV of Calpain-3 OS=Homo sapiens GN=CAPN3
P20807-5	1	CAN3_HUMAN Isoform V of Calpain-3 OS=Homo sapiens GN=CAPN3
P22090	2	RS4Y1_HUMAN 40S ribosomal protein S4, Y isoform 1 OS=Homo sapiens GN=RPS4Y1 PE=1 SV=2
P22307	5	NLTP_HUMAN Non-specific lipid-transfer protein OS=Homo sapiens GN=SCP2 PE=1 SV=2
P22307-2	3	NLTP_HUMAN Isoform SCP2 of Non-specific lipid-transfer protein OS=Homo sapiens GN=SCP2
P22307-3	2	NLTP_HUMAN Isoform 3 of Non-specific lipid-transfer protein OS=Homo sapiens GN=SCP2
P22307-4	5	NLTP_HUMAN Isoform 4 of Non-specific lipid-transfer protein OS=Homo sapiens GN=SCP2
P22307-6	3	NLTP_HUMAN Isoform 6 of Non-specific lipid-transfer protein OS=Homo sapiens GN=SCP2
P22307-7	6	NLTP_HUMAN Isoform 7 of Non-specific lipid-transfer protein OS=Homo sapiens GN=SCP2
P22307-8	6	NLTP_HUMAN Isoform 8 of Non-specific lipid-transfer protein OS=Homo sapiens GN=SCP2
P22314	16	UBA1_HUMAN Ubiquitin-like modifier-activating enzyme 1 OS=Homo sapiens GN=UBA1 PE=1 SV=3
P22314-2	16	UBA1_HUMAN Isoform 2 of Ubiquitin-like modifier-activating enzyme 1 OS=Homo sapiens GN=UBA1
P22392	3	NDKB_HUMAN Nucleoside diphosphate kinase B OS=Homo sapiens GN=NME2 PE=1 SV=1
P22392-2	4	NDKB_HUMAN Isoform 3 of Nucleoside diphosphate kinase B OS=Homo sapiens GN=NME2
P22626	5	ROA2_HUMAN Heterogeneous nuclear ribonucleoproteins A2/B1 OS=Homo sapiens GN=HNRNPA2B1 PE=1 SV=2
P22626-2	3	ROA2_HUMAN Isoform A2 of Heterogeneous nuclear ribonucleoproteins A2/B1 OS=Homo sapiens GN=HNRNPA2B1
P23284	3	PPIB_HUMAN Peptidyl-prolyl cis-trans isomerase B OS=Homo sapiens GN=PPIB PE=1 SV=2
P23396	6	RS3_HUMAN 40S ribosomal protein S3 OS=Homo sapiens GN=RPS3 PE=1 SV=2
P23396-2	6	RS3_HUMAN Isoform 2 of 40S ribosomal protein S3 OS=Homo sapiens GN=RPS3
P23526	13	SAHH_HUMAN Adenosylhomocysteinase OS=Homo sapiens GN=AHCY PE=1 SV=4
P23526-2	10	SAHH_HUMAN Isoform 2 of Adenosylhomocysteinase OS=Homo sapiens GN=AHCY
P23528	5	COF1_HUMAN Cofilin-1 OS=Homo sapiens GN=CFL1 PE=1 SV=3
P23588	2	IF4B_HUMAN Eukaryotic translation initiation factor 4B OS=Homo sapiens GN=EIF4B PE=1 SV=2
P23588-2	2	IF4B_HUMAN Isoform 2 of Eukaryotic translation initiation factor 4B OS=Homo sapiens GN=EIF4B
P24534	2	EF1B_HUMAN Elongation factor 1-beta OS=Homo sapiens GN=EEF1B2 PE=1 SV=3
P25325	1	THTM_HUMAN 3-mercaptopyruvate sulfurtransferase OS=Homo sapiens GN=MPST PE=1 SV=3
P25325-2	1	THTM_HUMAN Isoform 2 of 3-mercaptopyruvate sulfurtransferase OS=Homo sapiens GN=MPST
P25398	2	RS12_HUMAN 40S ribosomal protein S12 OS=Homo sapiens GN=RPS12 PE=1 SV=3
P25787	4	PSA2_HUMAN Proteasome subunit alpha type-2 OS=Homo sapiens GN=PSMA2 PE=1 SV=2
P26373	2	RL13_HUMAN 60S ribosomal protein L13 OS=Homo sapiens GN=RPL13 PE=1 SV=4
P26373-2	2	RL13_HUMAN Isoform 2 of 60S ribosomal protein L13 OS=Homo sapiens GN=RPL13
P26641	5	EF1G_HUMAN Elongation factor 1-gamma OS=Homo sapiens GN=EEF1G PE=1 SV=3
P26641-2	5	EF1G_HUMAN Isoform 2 of Elongation factor 1-gamma OS=Homo sapiens GN=EEF1G
P26951	5	IL3RA_HUMAN Interleukin-3 receptor subunit alpha OS=Homo sapiens GN=IL3RA PE=1 SV=1
P26951-2	4	IL3RA_HUMAN Isoform 2 of Interleukin-3 receptor subunit alpha OS=Homo sapiens GN=IL3RA
P27348	1	1433T_HUMAN 14-3-3 protein theta OS=Homo sapiens GN=YWHAQ PE=1 SV=1
P27986	3	P85A_HUMAN Phosphatidylinositol 3-kinase regulatory subunit alpha OS=Homo sapiens GN=PIK3R1 PE=1 SV=2
P27986-2	3	P85A_HUMAN Isoform 2 of Phosphatidylinositol 3-kinase regulatory subunit alpha OS=Homo sapiens GN=PIK3R1
P27986-3	3	P85A_HUMAN Isoform 3 of Phosphatidylinositol 3-kinase regulatory subunit alpha OS=Homo sapiens GN=PIK3R1
P27986-4	3	P85A_HUMAN Isoform 4 of Phosphatidylinositol 3-kinase regulatory subunit alpha OS=Homo sapiens GN=PIK3R1
P27986-5	3	P85A_HUMAN Isoform 5 of Phosphatidylinositol 3-kinase regulatory subunit alpha OS=Homo sapiens GN=PIK3R1
P28290	10	SSFA2_HUMAN Sperm-specific antigen 2 OS=Homo sapiens GN=SSFA2 PE=1 SV=3
P28290-2	9	SSFA2_HUMAN Isoform 2 of Sperm-specific antigen 2 OS=Homo sapiens GN=SSFA2
P28290-3	10	SSFA2_HUMAN Isoform 3 of Sperm-specific antigen 2 OS=Homo sapiens GN=SSFA2
P29401	12	TKT_HUMAN Transketolase OS=Homo sapiens GN=TKT PE=1 SV=3
P29401-2	12	TKT_HUMAN Isoform 2 of Transketolase OS=Homo sapiens GN=TKT
P29474	14	NOS3_HUMAN Nitric oxide synthase, endothelial OS=Homo sapiens GN=NOS3 PE=1 SV=3
P29474-2	8	NOS3_HUMAN Isoform eNOS13C of Nitric oxide synthase, endothelial OS=Homo sapiens GN=NOS3
P29474-3	9	NOS3_HUMAN Isoform eNOS13B of Nitric oxide synthase, endothelial OS=Homo sapiens GN=NOS3
P29692	11	EF1D_HUMAN Elongation factor 1-delta OS=Homo sapiens GN=EEF1D PE=1 SV=5
P29692-2	11	EF1D_HUMAN Isoform 2 of Elongation factor 1-delta OS=Homo sapiens GN=EEF1D
P29692-3	10	EF1D_HUMAN Isoform 3 of Elongation factor 1-delta OS=Homo sapiens GN=EEF1D
P29692-4	7	EF1D_HUMAN Isoform 4 of Elongation factor 1-delta OS=Homo sapiens GN=EEF1D
P30041	7	PRDX6_HUMAN Peroxiredoxin-6 OS=Homo sapiens GN=PRDX6 PE=1 SV=3
P30050	2	RL12_HUMAN 60S ribosomal protein L12 OS=Homo sapiens GN=RPL12 PE=1 SV=1
P30050-2	2	RL12_HUMAN Isoform 2 of 60S ribosomal protein L12 OS=Homo sapiens GN=RPL12
P30086	6	PEBP1_HUMAN Phosphatidylethanolamine-binding protein 1 OS=Homo sapiens GN=PEBP1 PE=1 SV=3
P30520	3	PURA2_HUMAN Adenylosuccinate synthetase isozyme 2 OS=Homo sapiens GN=ADSS PE=1 SV=3
P31150	1	GDIA_HUMAN Rab GDP dissociation inhibitor alpha OS=Homo sapiens GN=GDI1 PE=1 SV=2
P31939	6	PUR9_HUMAN Bifunctional purine biosynthesis protein PURH OS=Homo sapiens GN=ATIC PE=1 SV=3
P31939-2	5	PUR9_HUMAN Isoform 2 of Bifunctional purine biosynthesis protein PURH OS=Homo sapiens GN=ATIC
P31943	7	HNRH1_HUMAN Heterogeneous nuclear ribonucleoprotein H OS=Homo sapiens GN=HNRNPH1 PE=1 SV=4
P31946	4	1433B_HUMAN 14-3-3 protein beta/alpha OS=Homo sapiens GN=YWHAB PE=1 SV=3
P31946-2	4	1433B_HUMAN Isoform Short of 14-3-3 protein beta/alpha OS=Homo sapiens GN=YWHAB
P31947	1	1433S_HUMAN 14-3-3 protein sigma OS=Homo sapiens GN=SFN PE=1 SV=1
P31947-2	1	1433S_HUMAN Isoform 2 of 14-3-3 protein sigma OS=Homo sapiens GN=SFN
P32119	5	PRDX2_HUMAN Peroxiredoxin-2 OS=Homo sapiens GN=PRDX2 PE=1 SV=5
P32119-2	2	PRDX2_HUMAN Isoform 2 of Peroxiredoxin-2 OS=Homo sapiens GN=PRDX2
P33993	7	MCM7_HUMAN DNA replication licensing factor MCM7 OS=Homo sapiens GN=MCM7 PE=1 SV=4
P33993-2	3	MCM7_HUMAN Isoform 2 of DNA replication licensing factor MCM7 OS=Homo sapiens GN=MCM7
P33993-3	6	MCM7_HUMAN Isoform 3 of DNA replication licensing factor MCM7 OS=Homo sapiens GN=MCM7
P34931	5	HS71L_HUMAN Heat shock 70 kDa protein 1-like OS=Homo sapiens GN=HSPA1L PE=1 SV=2
P34932	13	HSP74_HUMAN Heat shock 70 kDa protein 4 OS=Homo sapiens GN=HSPA4 PE=1 SV=4
P34932-2	1	HSP74_HUMAN Isoform 2 of Heat shock 70 kDa protein 4 OS=Homo sapiens GN=HSPA4
P35228	3	NOS2_HUMAN Nitric oxide synthase, inducible OS=Homo sapiens GN=NOS2 PE=1 SV=2
P35228-2	2	NOS2_HUMAN Isoform 2 of Nitric oxide synthase, inducible OS=Homo sapiens GN=NOS2
P35609	3	ACTN2_HUMAN Alpha-actinin-2 OS=Homo sapiens GN=ACTN2 PE=1 SV=1
P35609-2	3	ACTN2_HUMAN Isoform 2 of Alpha-actinin-2 OS=Homo sapiens GN=ACTN2
P36578	6	RL4_HUMAN 60S ribosomal protein L4 OS=Homo sapiens GN=RPL4 PE=1 SV=5
P37837	4	TALDO_HUMAN Transaldolase OS=Homo sapiens GN=TALDO1 PE=1 SV=2
P38919	1	IF4A3_HUMAN Eukaryotic initiation factor 4A-III OS=Homo sapiens GN=EIF4A3 PE=1 SV=4
P39023	9	RL3_HUMAN 60S ribosomal protein L3 OS=Homo sapiens GN=RPL3 PE=1 SV=2
P40227	7	TCPZ_HUMAN T-complex protein 1 subunit zeta OS=Homo sapiens GN=CCT6A PE=1 SV=3
P40227-2	4	TCPZ_HUMAN Isoform 2 of T-complex protein 1 subunit zeta OS=Homo sapiens GN=CCT6A
P40926	5	MDHM_HUMAN Malate dehydrogenase, mitochondrial OS=Homo sapiens GN=MDH2 PE=1 SV=3
P40926-2	5	MDHM_HUMAN Isoform 2 of Malate dehydrogenase, mitochondrial OS=Homo sapiens GN=MDH2
P42261	1	GRIA1_HUMAN Glutamate receptor 1 OS=Homo sapiens GN=GRIA1 PE=1 SV=2
P42261-2	1	GRIA1_HUMAN Isoform Flip of Glutamate receptor 1 OS=Homo sapiens GN=GRIA1
P42261-3	1	GRIA1_HUMAN Isoform 3 of Glutamate receptor 1 OS=Homo sapiens GN=GRIA1
P42261-4	1	GRIA1_HUMAN Isoform 4 of Glutamate receptor 1 OS=Homo sapiens GN=GRIA1
P42261-5	1	GRIA1_HUMAN Isoform 5 of Glutamate receptor 1 OS=Homo sapiens GN=GRIA1
P42261-6	1	GRIA1_HUMAN Isoform 6 of Glutamate receptor 1 OS=Homo sapiens GN=GRIA1
P42262	5	GRIA2_HUMAN Glutamate receptor 2 OS=Homo sapiens GN=GRIA2 PE=1 SV=3
P42262-2	5	GRIA2_HUMAN Isoform Flip of Glutamate receptor 2 OS=Homo sapiens GN=GRIA2
P42262-3	5	GRIA2_HUMAN Isoform 3 of Glutamate receptor 2 OS=Homo sapiens GN=GRIA2
P42262-4	5	GRIA2_HUMAN Isoform 4 of Glutamate receptor 2 OS=Homo sapiens GN=GRIA2
P42263	1	GRIA3_HUMAN Glutamate receptor 3 OS=Homo sapiens GN=GRIA3 PE=1 SV=2
P42263-2	1	GRIA3_HUMAN Isoform Flip of Glutamate receptor 3 OS=Homo sapiens GN=GRIA3
P43166	1	CAH7_HUMAN Carbonic anhydrase 7 OS=Homo sapiens GN=CA7 PE=1 SV=1
P43166-2	1	CAH7_HUMAN Isoform 2 of Carbonic anhydrase 7 OS=Homo sapiens GN=CA7
P46459	4	NSF_HUMAN Vesicle-fusing ATPase OS=Homo sapiens GN=NSF PE=1 SV=3
P46459-2	3	NSF_HUMAN Isoform 2 of Vesicle-fusing ATPase OS=Homo sapiens GN=NSF
P46779	3	RL28_HUMAN 60S ribosomal protein L28 OS=Homo sapiens GN=RPL28 PE=1 SV=3
P46779-2	3	RL28_HUMAN Isoform 2 of 60S ribosomal protein L28 OS=Homo sapiens GN=RPL28
P46779-3	3	RL28_HUMAN Isoform 3 of 60S ribosomal protein L28 OS=Homo sapiens GN=RPL28
P46779-4	3	RL28_HUMAN Isoform 4 of 60S ribosomal protein L28 OS=Homo sapiens GN=RPL28
P46779-5	3	RL28_HUMAN Isoform 5 of 60S ribosomal protein L28 OS=Homo sapiens GN=RPL28
P46781	3	RS9_HUMAN 40S ribosomal protein S9 OS=Homo sapiens GN=RPS9 PE=1 SV=3
P46782	4	RS5_HUMAN 40S ribosomal protein S5 OS=Homo sapiens GN=RPS5 PE=1 SV=4
P47914	2	RL29_HUMAN 60S ribosomal protein L29 OS=Homo sapiens GN=RPL29 PE=1 SV=2
P48058	1	GRIA4_HUMAN Glutamate receptor 4 OS=Homo sapiens GN=GRIA4 PE=2 SV=2
P48668	1	K2C6C_HUMAN Keratin, type II cytoskeletal 6C OS=Homo sapiens GN=KRT6C PE=1 SV=3
P48741	2	HSP77_HUMAN Putative heat shock 70 kDa protein 7 OS=Homo sapiens GN=HSPA7 PE=5 SV=2
P49006	2	MRP_HUMAN MARCKS-related protein OS=Homo sapiens GN=MARCKSL1 PE=1 SV=2
P49368	8	TCPG_HUMAN T-complex protein 1 subunit gamma OS=Homo sapiens GN=CCT3 PE=1 SV=4
P49368-2	7	TCPG_HUMAN Isoform 2 of T-complex protein 1 subunit gamma OS=Homo sapiens GN=CCT3
P49588	19	SYAC_HUMAN Alanine--tRNA ligase, cytoplasmic OS=Homo sapiens GN=AARS PE=1 SV=2
P49588-2	18	SYAC_HUMAN Isoform 2 of Alanine--tRNA ligase, cytoplasmic OS=Homo sapiens GN=AARS
P49773	3	HINT1_HUMAN Histidine triad nucleotide-binding protein 1 OS=Homo sapiens GN=HINT1 PE=1 SV=2
P49916	7	DNLI3_HUMAN DNA ligase 3 OS=Homo sapiens GN=LIG3 PE=1 SV=2
P49916-2	7	DNLI3_HUMAN Isoform 2 of DNA ligase 3 OS=Homo sapiens GN=LIG3
P49916-3	7	DNLI3_HUMAN Isoform 3 of DNA ligase 3 OS=Homo sapiens GN=LIG3
P49916-4	7	DNLI3_HUMAN Isoform 4 of DNA ligase 3 OS=Homo sapiens GN=LIG3
P50395	10	GDIB_HUMAN Rab GDP dissociation inhibitor beta OS=Homo sapiens GN=GDI2 PE=1 SV=2
P50395-2	7	GDIB_HUMAN Isoform 2 of Rab GDP dissociation inhibitor beta OS=Homo sapiens GN=GDI2
P50591	2	TNF10_HUMAN Tumor necrosis factor ligand superfamily member 10 OS=Homo sapiens GN=TNFSF10 PE=1 SV=1
P50914	2	RL14_HUMAN 60S ribosomal protein L14 OS=Homo sapiens GN=RPL14 PE=1 SV=4
P50990	17	TCPQ_HUMAN T-complex protein 1 subunit theta OS=Homo sapiens GN=CCT8 PE=1 SV=4
P50990-2	14	TCPQ_HUMAN Isoform 2 of T-complex protein 1 subunit theta OS=Homo sapiens GN=CCT8
P50990-3	12	TCPQ_HUMAN Isoform 3 of T-complex protein 1 subunit theta OS=Homo sapiens GN=CCT8
P50991	10	TCPD_HUMAN T-complex protein 1 subunit delta OS=Homo sapiens GN=CCT4 PE=1 SV=4
P50991-2	9	TCPD_HUMAN Isoform 2 of T-complex protein 1 subunit delta OS=Homo sapiens GN=CCT4
P51153	1	RAB13_HUMAN Ras-related protein Rab-13 OS=Homo sapiens GN=RAB13 PE=1 SV=1
P52569	2	CTR2_HUMAN Cationic amino acid transporter 2 OS=Homo sapiens GN=SLC7A2 PE=1 SV=2
P52569-2	3	CTR2_HUMAN Isoform 2 of Cationic amino acid transporter 2 OS=Homo sapiens GN=SLC7A2
P52569-3	2	CTR2_HUMAN Isoform 3 of Cationic amino acid transporter 2 OS=Homo sapiens GN=SLC7A2
P52597	1	HNRPF_HUMAN Heterogeneous nuclear ribonucleoprotein F OS=Homo sapiens GN=HNRNPF PE=1 SV=3
P52737	1	ZN136_HUMAN Zinc finger protein 136 OS=Homo sapiens GN=ZNF136 PE=1 SV=1
P52744	1	ZN138_HUMAN Zinc finger protein 138 OS=Homo sapiens GN=ZNF138 PE=2 SV=2
P52744-2	1	ZN138_HUMAN Isoform 2 of Zinc finger protein 138 OS=Homo sapiens GN=ZNF138
P53618	14	COPB_HUMAN Coatomer subunit beta OS=Homo sapiens GN=COPB1 PE=1 SV=3
P54652	7	HSP72_HUMAN Heat shock-related 70 kDa protein 2 OS=Homo sapiens GN=HSPA2 PE=1 SV=1
P54750	13	PDE1A_HUMAN Calcium/calmodulin-dependent 3&apos;,5&apos;-cyclic nucleotide phosphodiesterase 1A OS=Homo sapiens GN=PDE1A PE=2 SV=2
P54750-2	12	PDE1A_HUMAN Isoform 2 of Calcium/calmodulin-dependent 3&apos;,5&apos;-cyclic nucleotide phosphodiesterase 1A OS=Homo sapiens GN=PDE1A
P54750-3	12	PDE1A_HUMAN Isoform 3 of Calcium/calmodulin-dependent 3&apos;,5&apos;-cyclic nucleotide phosphodiesterase 1A OS=Homo sapiens GN=PDE1A
P54750-4	14	PDE1A_HUMAN Isoform 4 of Calcium/calmodulin-dependent 3&apos;,5&apos;-cyclic nucleotide phosphodiesterase 1A OS=Homo sapiens GN=PDE1A
P54750-5	13	PDE1A_HUMAN Isoform 5 of Calcium/calmodulin-dependent 3&apos;,5&apos;-cyclic nucleotide phosphodiesterase 1A OS=Homo sapiens GN=PDE1A
P54750-6	13	PDE1A_HUMAN Isoform 6 of Calcium/calmodulin-dependent 3&apos;,5&apos;-cyclic nucleotide phosphodiesterase 1A OS=Homo sapiens GN=PDE1A
P54750-7	12	PDE1A_HUMAN Isoform 7 of Calcium/calmodulin-dependent 3&apos;,5&apos;-cyclic nucleotide phosphodiesterase 1A OS=Homo sapiens GN=PDE1A
P54750-8	13	PDE1A_HUMAN Isoform 8 of Calcium/calmodulin-dependent 3&apos;,5&apos;-cyclic nucleotide phosphodiesterase 1A OS=Homo sapiens GN=PDE1A
P54750-9	12	PDE1A_HUMAN Isoform 9 of Calcium/calmodulin-dependent 3&apos;,5&apos;-cyclic nucleotide phosphodiesterase 1A OS=Homo sapiens GN=PDE1A
P55072	15	TERA_HUMAN Transitional endoplasmic reticulum ATPase OS=Homo sapiens GN=VCP PE=1 SV=4
P55209	3	NP1L1_HUMAN Nucleosome assembly protein 1-like 1 OS=Homo sapiens GN=NAP1L1 PE=1 SV=1
P55209-2	3	NP1L1_HUMAN Isoform 2 of Nucleosome assembly protein 1-like 1 OS=Homo sapiens GN=NAP1L1
P55209-3	2	NP1L1_HUMAN Isoform 3 of Nucleosome assembly protein 1-like 1 OS=Homo sapiens GN=NAP1L1
P55795	1	HNRH2_HUMAN Heterogeneous nuclear ribonucleoprotein H2 OS=Homo sapiens GN=HNRNPH2 PE=1 SV=1
P55884	8	EIF3B_HUMAN Eukaryotic translation initiation factor 3 subunit B OS=Homo sapiens GN=EIF3B PE=1 SV=3
P55884-2	8	EIF3B_HUMAN Isoform 2 of Eukaryotic translation initiation factor 3 subunit B OS=Homo sapiens GN=EIF3B
P57721	3	PCBP3_HUMAN Poly(rC)-binding protein 3 OS=Homo sapiens GN=PCBP3 PE=2 SV=2
P57721-2	3	PCBP3_HUMAN Isoform 2 of Poly(rC)-binding protein 3 OS=Homo sapiens GN=PCBP3
P57721-3	3	PCBP3_HUMAN Isoform 3 of Poly(rC)-binding protein 3 OS=Homo sapiens GN=PCBP3
P57721-4	3	PCBP3_HUMAN Isoform 4 of Poly(rC)-binding protein 3 OS=Homo sapiens GN=PCBP3
P57721-5	3	PCBP3_HUMAN Isoform 5 of Poly(rC)-binding protein 3 OS=Homo sapiens GN=PCBP3
P58317	1	ZN121_HUMAN Zinc finger protein 121 OS=Homo sapiens GN=ZNF121 PE=2 SV=2
P59190	1	RAB15_HUMAN Ras-related protein Rab-15 OS=Homo sapiens GN=RAB15 PE=1 SV=1
P59190-2	1	RAB15_HUMAN Isoform 2 of Ras-related protein Rab-15 OS=Homo sapiens GN=RAB15
P60174	13	TPIS_HUMAN Triosephosphate isomerase OS=Homo sapiens GN=TPI1 PE=1 SV=3
P60174-1	13	TPIS_HUMAN Isoform 2 of Triosephosphate isomerase OS=Homo sapiens GN=TPI1
P60174-4	9	TPIS_HUMAN Isoform 4 of Triosephosphate isomerase OS=Homo sapiens GN=TPI1
P60660	2	MYL6_HUMAN Myosin light polypeptide 6 OS=Homo sapiens GN=MYL6 PE=1 SV=2
P60660-2	2	MYL6_HUMAN Isoform Smooth muscle of Myosin light polypeptide 6 OS=Homo sapiens GN=MYL6
P60709	15	ACTB_HUMAN Actin, cytoplasmic 1 OS=Homo sapiens GN=ACTB PE=1 SV=1
P60842	5	IF4A1_HUMAN Eukaryotic initiation factor 4A-I OS=Homo sapiens GN=EIF4A1 PE=1 SV=1
P60842-2	4	IF4A1_HUMAN Isoform 2 of Eukaryotic initiation factor 4A-I OS=Homo sapiens GN=EIF4A1
P60866	3	RS20_HUMAN 40S ribosomal protein S20 OS=Homo sapiens GN=RPS20 PE=1 SV=1
P60866-2	3	RS20_HUMAN Isoform 2 of 40S ribosomal protein S20 OS=Homo sapiens GN=RPS20
P61006	2	RAB8A_HUMAN Ras-related protein Rab-8A OS=Homo sapiens GN=RAB8A PE=1 SV=1
P61006-2	2	RAB8A_HUMAN Isoform 2 of Ras-related protein Rab-8A OS=Homo sapiens GN=RAB8A
P61018	1	RAB4B_HUMAN Ras-related protein Rab-4B OS=Homo sapiens GN=RAB4B PE=1 SV=1
P61018-2	1	RAB4B_HUMAN Isoform 2 of Ras-related protein Rab-4B OS=Homo sapiens GN=RAB4B
P61026	2	RAB10_HUMAN Ras-related protein Rab-10 OS=Homo sapiens GN=RAB10 PE=1 SV=1
P61088	3	UBE2N_HUMAN Ubiquitin-conjugating enzyme E2 N OS=Homo sapiens GN=UBE2N PE=1 SV=1
P61106	1	RAB14_HUMAN Ras-related protein Rab-14 OS=Homo sapiens GN=RAB14 PE=1 SV=4
P61204	3	ARF3_HUMAN ADP-ribosylation factor 3 OS=Homo sapiens GN=ARF3 PE=1 SV=2
P61204-2	2	ARF3_HUMAN Isoform 2 of ADP-ribosylation factor 3 OS=Homo sapiens GN=ARF3
P61247	7	RS3A_HUMAN 40S ribosomal protein S3a OS=Homo sapiens GN=RPS3A PE=1 SV=2
P61978	10	HNRPK_HUMAN Heterogeneous nuclear ribonucleoprotein K OS=Homo sapiens GN=HNRNPK PE=1 SV=1
P61978-2	10	HNRPK_HUMAN Isoform 2 of Heterogeneous nuclear ribonucleoprotein K OS=Homo sapiens GN=HNRNPK
P61978-3	9	HNRPK_HUMAN Isoform 3 of Heterogeneous nuclear ribonucleoprotein K OS=Homo sapiens GN=HNRNPK
P61981	5	1433G_HUMAN 14-3-3 protein gamma OS=Homo sapiens GN=YWHAG PE=1 SV=2
P62081	3	RS7_HUMAN 40S ribosomal protein S7 OS=Homo sapiens GN=RPS7 PE=1 SV=1
P62241	6	RS8_HUMAN 40S ribosomal protein S8 OS=Homo sapiens GN=RPS8 PE=1 SV=2
P62244	2	RS15A_HUMAN 40S ribosomal protein S15a OS=Homo sapiens GN=RPS15A PE=1 SV=2
P62249	6	RS16_HUMAN 40S ribosomal protein S16 OS=Homo sapiens GN=RPS16 PE=1 SV=2
P62258	5	1433E_HUMAN 14-3-3 protein epsilon OS=Homo sapiens GN=YWHAE PE=1 SV=1
P62258-2	5	1433E_HUMAN Isoform SV of 14-3-3 protein epsilon OS=Homo sapiens GN=YWHAE
P62263	4	RS14_HUMAN 40S ribosomal protein S14 OS=Homo sapiens GN=RPS14 PE=1 SV=3
P62269	1	RS18_HUMAN 40S ribosomal protein S18 OS=Homo sapiens GN=RPS18 PE=1 SV=3
P62277	3	RS13_HUMAN 40S ribosomal protein S13 OS=Homo sapiens GN=RPS13 PE=1 SV=2
P62318	1	SMD3_HUMAN Small nuclear ribonucleoprotein Sm D3 OS=Homo sapiens GN=SNRPD3 PE=1 SV=1
P62318-2	1	SMD3_HUMAN Isoform 2 of Small nuclear ribonucleoprotein Sm D3 OS=Homo sapiens GN=SNRPD3
P62701	5	RS4X_HUMAN 40S ribosomal protein S4, X isoform OS=Homo sapiens GN=RPS4X PE=1 SV=2
P62736	9	ACTA_HUMAN Actin, aortic smooth muscle OS=Homo sapiens GN=ACTA2 PE=1 SV=1
P62753	5	RS6_HUMAN 40S ribosomal protein S6 OS=Homo sapiens GN=RPS6 PE=1 SV=1
P62820	2	RAB1A_HUMAN Ras-related protein Rab-1A OS=Homo sapiens GN=RAB1A PE=1 SV=3
P62820-2	1	RAB1A_HUMAN Isoform 2 of Ras-related protein Rab-1A OS=Homo sapiens GN=RAB1A
P62820-3	1	RAB1A_HUMAN Isoform 3 of Ras-related protein Rab-1A OS=Homo sapiens GN=RAB1A
P62826	5	RAN_HUMAN GTP-binding nuclear protein Ran OS=Homo sapiens GN=RAN PE=1 SV=3
P62829	3	RL23_HUMAN 60S ribosomal protein L23 OS=Homo sapiens GN=RPL23 PE=1 SV=1
P62854	2	RS26_HUMAN 40S ribosomal protein S26 OS=Homo sapiens GN=RPS26 PE=1 SV=3
P62857	3	RS28_HUMAN 40S ribosomal protein S28 OS=Homo sapiens GN=RPS28 PE=1 SV=1
P62873	3	GBB1_HUMAN Guanine nucleotide-binding protein G(I)/G(S)/G(T) subunit beta-1 OS=Homo sapiens GN=GNB1 PE=1 SV=3
P62873-2	2	GBB1_HUMAN Isoform 2 of Guanine nucleotide-binding protein G(I)/G(S)/G(T) subunit beta-1 OS=Homo sapiens GN=GNB1
P62879	4	GBB2_HUMAN Guanine nucleotide-binding protein G(I)/G(S)/G(T) subunit beta-2 OS=Homo sapiens GN=GNB2 PE=1 SV=3
P62879-2	2	GBB2_HUMAN Isoform 2 of Guanine nucleotide-binding protein G(I)/G(S)/G(T) subunit beta-2 OS=Homo sapiens GN=GNB2
P62888	3	RL30_HUMAN 60S ribosomal protein L30 OS=Homo sapiens GN=RPL30 PE=1 SV=2
P62913	4	RL11_HUMAN 60S ribosomal protein L11 OS=Homo sapiens GN=RPL11 PE=1 SV=2
P62913-2	4	RL11_HUMAN Isoform 2 of 60S ribosomal protein L11 OS=Homo sapiens GN=RPL11
P62917	1	RL8_HUMAN 60S ribosomal protein L8 OS=Homo sapiens GN=RPL8 PE=1 SV=2
P62937	6	PPIA_HUMAN Peptidyl-prolyl cis-trans isomerase A OS=Homo sapiens GN=PPIA PE=1 SV=2
P62937-2	4	PPIA_HUMAN Isoform 2 of Peptidyl-prolyl cis-trans isomerase A OS=Homo sapiens GN=PPIA
P62979	1	RS27A_HUMAN Ubiquitin-40S ribosomal protein S27a OS=Homo sapiens GN=RPS27A PE=1 SV=2
P62987	1	RL40_HUMAN Ubiquitin-60S ribosomal protein L40 OS=Homo sapiens GN=UBA52 PE=1 SV=2
P63104	6	1433Z_HUMAN 14-3-3 protein zeta/delta OS=Homo sapiens GN=YWHAZ PE=1 SV=1
P63104-2	4	1433Z_HUMAN Isoform 2 of 14-3-3 protein zeta/delta OS=Homo sapiens GN=YWHAZ
P63244	5	GBLP_HUMAN Guanine nucleotide-binding protein subunit beta-2-like 1 OS=Homo sapiens GN=GNB2L1 PE=1 SV=3
P63261	15	ACTG_HUMAN Actin, cytoplasmic 2 OS=Homo sapiens GN=ACTG1 PE=1 SV=1
P63267	9	ACTH_HUMAN Actin, gamma-enteric smooth muscle OS=Homo sapiens GN=ACTG2 PE=1 SV=1
P63267-2	5	ACTH_HUMAN Isoform 2 of Actin, gamma-enteric smooth muscle OS=Homo sapiens GN=ACTG2
P68032	9	ACTC_HUMAN Actin, alpha cardiac muscle 1 OS=Homo sapiens GN=ACTC1 PE=1 SV=1
P68104	7	EF1A1_HUMAN Elongation factor 1-alpha 1 OS=Homo sapiens GN=EEF1A1 PE=1 SV=1
P68104-2	6	EF1A1_HUMAN Isoform 2 of Elongation factor 1-alpha 1 OS=Homo sapiens GN=EEF1A1
P68133	9	ACTS_HUMAN Actin, alpha skeletal muscle OS=Homo sapiens GN=ACTA1 PE=1 SV=1
P68363	13	TBA1B_HUMAN Tubulin alpha-1B chain OS=Homo sapiens GN=TUBA1B PE=1 SV=1
P68363-2	12	TBA1B_HUMAN Isoform 2 of Tubulin alpha-1B chain OS=Homo sapiens GN=TUBA1B
P68366	13	TBA4A_HUMAN Tubulin alpha-4A chain OS=Homo sapiens GN=TUBA4A PE=1 SV=1
P68366-2	13	TBA4A_HUMAN Isoform 2 of Tubulin alpha-4A chain OS=Homo sapiens GN=TUBA4A
P68371	25	TBB4B_HUMAN Tubulin beta-4B chain OS=Homo sapiens GN=TUBB4B PE=1 SV=1
P78395	4	PRAME_HUMAN Melanoma antigen preferentially expressed in tumors OS=Homo sapiens GN=PRAME PE=1 SV=1
P78426	5	NKX61_HUMAN Homeobox protein Nkx-6.1 OS=Homo sapiens GN=NKX6-1 PE=2 SV=2
P80297	1	MT1X_HUMAN Metallothionein-1X OS=Homo sapiens GN=MT1X PE=1 SV=1
P83881	1	RL36A_HUMAN 60S ribosomal protein L36a OS=Homo sapiens GN=RPL36A PE=1 SV=2
P84077	3	ARF1_HUMAN ADP-ribosylation factor 1 OS=Homo sapiens GN=ARF1 PE=1 SV=2
P84085	4	ARF5_HUMAN ADP-ribosylation factor 5 OS=Homo sapiens GN=ARF5 PE=1 SV=2
Q00796	9	DHSO_HUMAN Sorbitol dehydrogenase OS=Homo sapiens GN=SORD PE=1 SV=4
Q00796-2	2	DHSO_HUMAN Isoform 2 of Sorbitol dehydrogenase OS=Homo sapiens GN=SORD
Q01064	1	PDE1B_HUMAN Calcium/calmodulin-dependent 3&apos;,5&apos;-cyclic nucleotide phosphodiesterase 1B OS=Homo sapiens GN=PDE1B PE=1 SV=2
Q01064-2	1	PDE1B_HUMAN Isoform PDE1B2 of Calcium/calmodulin-dependent 3&apos;,5&apos;-cyclic nucleotide phosphodiesterase 1B OS=Homo sapiens GN=PDE1B
Q01105	3	SET_HUMAN Protein SET OS=Homo sapiens GN=SET PE=1 SV=3
Q01105-2	3	SET_HUMAN Isoform 2 of Protein SET OS=Homo sapiens GN=SET
Q01105-3	3	SET_HUMAN Isoform 3 of Protein SET OS=Homo sapiens GN=SET
Q01105-4	3	SET_HUMAN Isoform 4 of Protein SET OS=Homo sapiens GN=SET
Q02790	16	FKBP4_HUMAN Peptidyl-prolyl cis-trans isomerase FKBP4 OS=Homo sapiens GN=FKBP4 PE=1 SV=3
Q02878	2	RL6_HUMAN 60S ribosomal protein L6 OS=Homo sapiens GN=RPL6 PE=1 SV=3
Q03112	5	EVI1_HUMAN MDS1 and EVI1 complex locus protein EVI1 OS=Homo sapiens GN=MECOM PE=1 SV=2
Q03112-3	5	EVI1_HUMAN Isoform 2 of MDS1 and EVI1 complex locus protein EVI1 OS=Homo sapiens GN=MECOM
Q03112-4	5	EVI1_HUMAN Isoform 4 of MDS1 and EVI1 complex locus protein EVI1 OS=Homo sapiens GN=MECOM
Q03112-5	4	EVI1_HUMAN Isoform 5 of MDS1 and EVI1 complex locus protein EVI1 OS=Homo sapiens GN=MECOM
Q03112-6	4	EVI1_HUMAN Isoform 6 of MDS1 and EVI1 complex locus protein EVI1 OS=Homo sapiens GN=MECOM
Q03135	1	CAV1_HUMAN Caveolin-1 OS=Homo sapiens GN=CAV1 PE=1 SV=4
Q03924	1	ZN117_HUMAN Zinc finger protein 117 OS=Homo sapiens GN=ZNF117 PE=2 SV=5
Q03938	1	ZNF90_HUMAN Zinc finger protein 90 OS=Homo sapiens GN=ZNF90 PE=2 SV=3
Q05639	4	EF1A2_HUMAN Elongation factor 1-alpha 2 OS=Homo sapiens GN=EEF1A2 PE=1 SV=1
Q06430	6	GNT2B_HUMAN N-acetyllactosaminide beta-1,6-N-acetylglucosaminyl-transferase, isoform B OS=Homo sapiens GN=GCNT2 PE=2 SV=1
Q06830	8	PRDX1_HUMAN Peroxiredoxin-1 OS=Homo sapiens GN=PRDX1 PE=1 SV=1
Q07020	3	RL18_HUMAN 60S ribosomal protein L18 OS=Homo sapiens GN=RPL18 PE=1 SV=2
Q07020-2	3	RL18_HUMAN Isoform 2 of 60S ribosomal protein L18 OS=Homo sapiens GN=RPL18
Q08043	1	ACTN3_HUMAN Alpha-actinin-3 OS=Homo sapiens GN=ACTN3 PE=1 SV=2
Q08AG5	1	ZN844_HUMAN Zinc finger protein 844 OS=Homo sapiens GN=ZNF844 PE=2 SV=1
Q08AN1	1	ZN616_HUMAN Zinc finger protein 616 OS=Homo sapiens GN=ZNF616 PE=2 SV=2
Q08EI0	1	Q08EI0_HUMAN AOF1 protein OS=Homo sapiens GN=AOF1 PE=2 SV=1
Q08ER8	1	ZN543_HUMAN Zinc finger protein 543 OS=Homo sapiens GN=ZNF543 PE=2 SV=3
Q09FC8	1	ZN415_HUMAN Zinc finger protein 415 OS=Homo sapiens GN=ZNF415 PE=2 SV=2
Q09FC8-2	1	ZN415_HUMAN Isoform 2 of Zinc finger protein 415 OS=Homo sapiens GN=ZNF415
Q09FC8-3	1	ZN415_HUMAN Isoform 3 of Zinc finger protein 415 OS=Homo sapiens GN=ZNF415
Q09FC8-5	1	ZN415_HUMAN Isoform 5 of Zinc finger protein 415 OS=Homo sapiens GN=ZNF415
Q09FC8-6	1	ZN415_HUMAN Isoform 6 of Zinc finger protein 415 OS=Homo sapiens GN=ZNF415
Q0D2J5	1	ZN763_HUMAN Zinc finger protein 763 OS=Homo sapiens GN=ZNF763 PE=2 SV=2
Q0D2J5-2	1	ZN763_HUMAN Isoform 2 of Zinc finger protein 763 OS=Homo sapiens GN=ZNF763
Q0D2J5-3	1	ZN763_HUMAN Isoform 3 of Zinc finger protein 763 OS=Homo sapiens GN=ZNF763
Q0VGE8	1	ZN816_HUMAN Zinc finger protein 816 OS=Homo sapiens GN=ZNF816 PE=2 SV=2
Q12829	1	RB40B_HUMAN Ras-related protein Rab-40B OS=Homo sapiens GN=RAB40B PE=2 SV=1
Q13228	10	SBP1_HUMAN Selenium-binding protein 1 OS=Homo sapiens GN=SELENBP1 PE=1 SV=2
Q13228-2	8	SBP1_HUMAN Isoform 2 of Selenium-binding protein 1 OS=Homo sapiens GN=SELENBP1
Q13228-3	8	SBP1_HUMAN Isoform 3 of Selenium-binding protein 1 OS=Homo sapiens GN=SELENBP1
Q13228-4	10	SBP1_HUMAN Isoform 4 of Selenium-binding protein 1 OS=Homo sapiens GN=SELENBP1
Q13393	15	PLD1_HUMAN Phospholipase D1 OS=Homo sapiens GN=PLD1 PE=1 SV=1
Q13393-2	15	PLD1_HUMAN Isoform PLD1B of Phospholipase D1 OS=Homo sapiens GN=PLD1
Q13393-3	7	PLD1_HUMAN Isoform PLD1C of Phospholipase D1 OS=Homo sapiens GN=PLD1
Q13393-4	15	PLD1_HUMAN Isoform PLD1D of Phospholipase D1 OS=Homo sapiens GN=PLD1
Q13509	15	TBB3_HUMAN Tubulin beta-3 chain OS=Homo sapiens GN=TUBB3 PE=1 SV=2
Q13509-2	13	TBB3_HUMAN Isoform 2 of Tubulin beta-3 chain OS=Homo sapiens GN=TUBB3
Q13748	11	TBA3C_HUMAN Tubulin alpha-3C/D chain OS=Homo sapiens GN=TUBA3C PE=1 SV=3
Q13748-2	9	TBA3C_HUMAN Isoform 2 of Tubulin alpha-3C/D chain OS=Homo sapiens GN=TUBA3C
Q13873	8	BMPR2_HUMAN Bone morphogenetic protein receptor type-2 OS=Homo sapiens GN=BMPR2 PE=1 SV=2
Q13873-2	6	BMPR2_HUMAN Isoform 2 of Bone morphogenetic protein receptor type-2 OS=Homo sapiens GN=BMPR2
Q13885	20	TBB2A_HUMAN Tubulin beta-2A chain OS=Homo sapiens GN=TUBB2A PE=1 SV=1
Q14123	2	PDE1C_HUMAN Calcium/calmodulin-dependent 3&apos;,5&apos;-cyclic nucleotide phosphodiesterase 1C OS=Homo sapiens GN=PDE1C PE=1 SV=1
Q14123-2	2	PDE1C_HUMAN Isoform PDE1C1 of Calcium/calmodulin-dependent 3&apos;,5&apos;-cyclic nucleotide phosphodiesterase 1C OS=Homo sapiens GN=PDE1C
Q14123-3	2	PDE1C_HUMAN Isoform 3 of Calcium/calmodulin-dependent 3&apos;,5&apos;-cyclic nucleotide phosphodiesterase 1C OS=Homo sapiens GN=PDE1C
Q14156	4	EFR3A_HUMAN Protein EFR3 homolog A OS=Homo sapiens GN=EFR3A PE=1 SV=2
Q14156-2	4	EFR3A_HUMAN Isoform 2 of Protein EFR3 homolog A OS=Homo sapiens GN=EFR3A
Q14156-3	4	EFR3A_HUMAN Isoform 3 of Protein EFR3 homolog A OS=Homo sapiens GN=EFR3A
Q14240	4	IF4A2_HUMAN Eukaryotic initiation factor 4A-II OS=Homo sapiens GN=EIF4A2 PE=1 SV=2
Q14240-2	4	IF4A2_HUMAN Isoform 2 of Eukaryotic initiation factor 4A-II OS=Homo sapiens GN=EIF4A2
Q14449	2	GRB14_HUMAN Growth factor receptor-bound protein 14 OS=Homo sapiens GN=GRB14 PE=1 SV=2
Q14449-2	2	GRB14_HUMAN Isoform 2 of Growth factor receptor-bound protein 14 OS=Homo sapiens GN=GRB14
Q14525	1	KT33B_HUMAN Keratin, type I cuticular Ha3-II OS=Homo sapiens GN=KRT33B PE=2 SV=3
Q14532	4	K1H2_HUMAN Keratin, type I cuticular Ha2 OS=Homo sapiens GN=KRT32 PE=1 SV=3
Q14568	6	HS902_HUMAN Putative heat shock protein HSP 90-alpha A2 OS=Homo sapiens GN=HSP90AA2 PE=1 SV=2
Q14584	2	ZN266_HUMAN Zinc finger protein 266 OS=Homo sapiens GN=ZNF266 PE=2 SV=2
Q14586	1	ZN267_HUMAN Zinc finger protein 267 OS=Homo sapiens GN=ZNF267 PE=2 SV=3
Q14591	1	ZN271_HUMAN Zinc finger protein 271 OS=Homo sapiens GN=ZNF271 PE=2 SV=4
Q14591-2	1	ZN271_HUMAN Isoform 2 of Zinc finger protein 271 OS=Homo sapiens GN=ZNF271
Q14592	1	ZN460_HUMAN Zinc finger protein 460 OS=Homo sapiens GN=ZNF460 PE=1 SV=2
Q14654	4	KCJ11_HUMAN ATP-sensitive inward rectifier potassium channel 11 OS=Homo sapiens GN=KCNJ11 PE=1 SV=2
Q14654-2	3	KCJ11_HUMAN Isoform 2 of ATP-sensitive inward rectifier potassium channel 11 OS=Homo sapiens GN=KCNJ11
Q147U1	1	ZN846_HUMAN Zinc finger protein 846 OS=Homo sapiens GN=ZNF846 PE=1 SV=2
Q14919	3	NC2A_HUMAN Dr1-associated corepressor OS=Homo sapiens GN=DRAP1 PE=1 SV=3
Q14919-2	3	NC2A_HUMAN Isoform 2 of Dr1-associated corepressor OS=Homo sapiens GN=DRAP1
Q15029	1	U5S1_HUMAN 116 kDa U5 small nuclear ribonucleoprotein component OS=Homo sapiens GN=EFTUD2 PE=1 SV=1
Q15029-2	1	U5S1_HUMAN Isoform 2 of 116 kDa U5 small nuclear ribonucleoprotein component OS=Homo sapiens GN=EFTUD2
Q15029-3	1	U5S1_HUMAN Isoform 3 of 116 kDa U5 small nuclear ribonucleoprotein component OS=Homo sapiens GN=EFTUD2
Q15286	1	RAB35_HUMAN Ras-related protein Rab-35 OS=Homo sapiens GN=RAB35 PE=1 SV=1
Q15286-2	1	RAB35_HUMAN Isoform 2 of Ras-related protein Rab-35 OS=Homo sapiens GN=RAB35
Q15323	2	K1H1_HUMAN Keratin, type I cuticular Ha1 OS=Homo sapiens GN=KRT31 PE=2 SV=3
Q15329	1	E2F5_HUMAN Transcription factor E2F5 OS=Homo sapiens GN=E2F5 PE=1 SV=1
Q15329-2	1	E2F5_HUMAN Isoform 2 of Transcription factor E2F5 OS=Homo sapiens GN=E2F5
Q15365	2	PCBP1_HUMAN Poly(rC)-binding protein 1 OS=Homo sapiens GN=PCBP1 PE=1 SV=2
Q15366	7	PCBP2_HUMAN Poly(rC)-binding protein 2 OS=Homo sapiens GN=PCBP2 PE=1 SV=1
Q15366-2	7	PCBP2_HUMAN Isoform 2 of Poly(rC)-binding protein 2 OS=Homo sapiens GN=PCBP2
Q15366-3	7	PCBP2_HUMAN Isoform 3 of Poly(rC)-binding protein 2 OS=Homo sapiens GN=PCBP2
Q15366-4	7	PCBP2_HUMAN Isoform 4 of Poly(rC)-binding protein 2 OS=Homo sapiens GN=PCBP2
Q15366-5	7	PCBP2_HUMAN Isoform 5 of Poly(rC)-binding protein 2 OS=Homo sapiens GN=PCBP2
Q15366-6	7	PCBP2_HUMAN Isoform 6 of Poly(rC)-binding protein 2 OS=Homo sapiens GN=PCBP2
Q15366-7	7	PCBP2_HUMAN Isoform 7 of Poly(rC)-binding protein 2 OS=Homo sapiens GN=PCBP2
Q15366-8	7	PCBP2_HUMAN Isoform 8 of Poly(rC)-binding protein 2 OS=Homo sapiens GN=PCBP2
Q15771	1	RAB30_HUMAN Ras-related protein Rab-30 OS=Homo sapiens GN=RAB30 PE=1 SV=2
Q15771-2	1	RAB30_HUMAN Isoform 2 of Ras-related protein Rab-30 OS=Homo sapiens GN=RAB30
Q15929	1	ZNF56_HUMAN Putative zinc finger protein 56 OS=Homo sapiens GN=ZNF56 PE=5 SV=2
Q15935	1	ZNF77_HUMAN Zinc finger protein 77 OS=Homo sapiens GN=ZNF77 PE=2 SV=2
Q15937	1	ZNF79_HUMAN Zinc finger protein 79 OS=Homo sapiens GN=ZNF79 PE=1 SV=2
Q15973	1	ZN124_HUMAN Zinc finger protein 124 OS=Homo sapiens GN=ZNF124 PE=2 SV=2
Q15973-1	1	ZN124_HUMAN Isoform 3 of Zinc finger protein 124 OS=Homo sapiens GN=ZNF124
Q15973-4	1	ZN124_HUMAN Isoform 2 of Zinc finger protein 124 OS=Homo sapiens GN=ZNF124
Q16134	8	ETFD_HUMAN Electron transfer flavoprotein-ubiquinone oxidoreductase, mitochondrial OS=Homo sapiens GN=ETFDH PE=1 SV=2
Q16134-3	7	ETFD_HUMAN Isoform 2 of Electron transfer flavoprotein-ubiquinone oxidoreductase, mitochondrial OS=Homo sapiens GN=ETFDH
Q16548	2	B2LA1_HUMAN Bcl-2-related protein A1 OS=Homo sapiens GN=BCL2A1 PE=1 SV=1
Q16548-2	1	B2LA1_HUMAN Isoform 2 of Bcl-2-related protein A1 OS=Homo sapiens GN=BCL2A1
Q16549	11	PCSK7_HUMAN Proprotein convertase subtilisin/kexin type 7 OS=Homo sapiens GN=PCSK7 PE=1 SV=2
Q16635	2	TAZ_HUMAN Tafazzin OS=Homo sapiens GN=TAZ PE=1 SV=1
Q16635-2	2	TAZ_HUMAN Isoform 2 of Tafazzin OS=Homo sapiens GN=TAZ
Q16635-3	2	TAZ_HUMAN Isoform 3 of Tafazzin OS=Homo sapiens GN=TAZ
Q16635-4	2	TAZ_HUMAN Isoform 4 of Tafazzin OS=Homo sapiens GN=TAZ
Q16635-5	2	TAZ_HUMAN Isoform 5 of Tafazzin OS=Homo sapiens GN=TAZ
Q16635-6	2	TAZ_HUMAN Isoform 6 of Tafazzin OS=Homo sapiens GN=TAZ
Q16635-7	2	TAZ_HUMAN Isoform 7 of Tafazzin OS=Homo sapiens GN=TAZ
Q16635-8	2	TAZ_HUMAN Isoform 8 of Tafazzin OS=Homo sapiens GN=TAZ
Q16635-9	2	TAZ_HUMAN Isoform 9 of Tafazzin OS=Homo sapiens GN=TAZ
Q16777	1	H2A2C_HUMAN Histone H2A type 2-C OS=Homo sapiens GN=HIST2H2AC PE=1 SV=4
Q16874	3	Q16874_HUMAN Cytochrome P450 21-hydroxylase OS=Homo sapiens GN=P450-CYP21B PE=2 SV=2
Q2M2I5	1	K1C24_HUMAN Keratin, type I cytoskeletal 24 OS=Homo sapiens GN=KRT24 PE=1 SV=1
Q2M3W8	1	ZN181_HUMAN Zinc finger protein 181 OS=Homo sapiens GN=ZNF181 PE=2 SV=1
Q2M3W8-2	1	ZN181_HUMAN Isoform 2 of Zinc finger protein 181 OS=Homo sapiens GN=ZNF181
Q2M3W8-3	1	ZN181_HUMAN Isoform 3 of Zinc finger protein 181 OS=Homo sapiens GN=ZNF181
Q2NL82	3	TSR1_HUMAN Pre-rRNA-processing protein TSR1 homolog OS=Homo sapiens GN=TSR1 PE=1 SV=1
Q32M78	1	ZN699_HUMAN Zinc finger protein 699 OS=Homo sapiens GN=ZNF699 PE=2 SV=1
Q32Q12	4	Q32Q12_HUMAN Nucleoside diphosphate kinase OS=Homo sapiens GN=NME1-NME2 PE=2 SV=1
Q3BDU5	5	Q3BDU5_HUMAN Prelamin-A/C OS=Homo sapiens GN=LMNA PE=2 SV=1
Q3KNV8	2	PCGF3_HUMAN Polycomb group RING finger protein 3 OS=Homo sapiens GN=PCGF3 PE=1 SV=1
Q3KNV8-2	2	PCGF3_HUMAN Isoform 2 of Polycomb group RING finger protein 3 OS=Homo sapiens GN=PCGF3
Q3KP31	1	ZN791_HUMAN Zinc finger protein 791 OS=Homo sapiens GN=ZNF791 PE=2 SV=1
Q3KP31-2	1	ZN791_HUMAN Isoform 2 of Zinc finger protein 791 OS=Homo sapiens GN=ZNF791
Q3MIP1	4	IPIL2_HUMAN Inositol 1,4,5-trisphosphate receptor-interacting protein-like 2 OS=Homo sapiens GN=ITPRIPL2 PE=1 SV=1
Q3MIS6	1	ZN528_HUMAN Zinc finger protein 528 OS=Homo sapiens GN=ZNF528 PE=2 SV=1
Q3MIS6-2	1	ZN528_HUMAN Isoform 2 of Zinc finger protein 528 OS=Homo sapiens GN=ZNF528
Q3SXZ3	1	ZN718_HUMAN Zinc finger protein 718 OS=Homo sapiens GN=ZNF718 PE=2 SV=1
Q3ZCM7	10	TBB8_HUMAN Tubulin beta-8 chain OS=Homo sapiens GN=TUBB8 PE=1 SV=2
Q3ZCX4	1	ZN568_HUMAN Zinc finger protein 568 OS=Homo sapiens GN=ZNF568 PE=2 SV=2
Q3ZCX4-2	1	ZN568_HUMAN Isoform 2 of Zinc finger protein 568 OS=Homo sapiens GN=ZNF568
Q460N5	19	PAR14_HUMAN Poly [ADP-ribose] polymerase 14 OS=Homo sapiens GN=PARP14 PE=1 SV=3
Q460N5-1	19	PAR14_HUMAN Isoform 1 of Poly [ADP-ribose] polymerase 14 OS=Homo sapiens GN=PARP14
Q460N5-3	19	PAR14_HUMAN Isoform 3 of Poly [ADP-ribose] polymerase 14 OS=Homo sapiens GN=PARP14
Q460N5-4	18	PAR14_HUMAN Isoform 4 of Poly [ADP-ribose] polymerase 14 OS=Homo sapiens GN=PARP14
Q460N5-5	9	PAR14_HUMAN Isoform 5 of Poly [ADP-ribose] polymerase 14 OS=Homo sapiens GN=PARP14
Q4VY19	1	Q4VY19_HUMAN 14-3-3 protein beta/alpha (Fragment) OS=Homo sapiens GN=YWHAB PE=1 SV=1
Q4VY20	1	Q4VY20_HUMAN 14-3-3 protein beta/alpha (Fragment) OS=Homo sapiens GN=YWHAB PE=1 SV=1
Q562R1	2	ACTBL_HUMAN Beta-actin-like protein 2 OS=Homo sapiens GN=ACTBL2 PE=1 SV=2
Q58FF3	1	ENPLL_HUMAN Putative endoplasmin-like protein OS=Homo sapiens GN=HSP90B2P PE=5 SV=1
Q58FF6	1	H90B4_HUMAN Putative heat shock protein HSP 90-beta 4 OS=Homo sapiens GN=HSP90AB4P PE=5 SV=1
Q58FF7	6	H90B3_HUMAN Putative heat shock protein HSP 90-beta-3 OS=Homo sapiens GN=HSP90AB3P PE=5 SV=1
Q58FF8	5	H90B2_HUMAN Putative heat shock protein HSP 90-beta 2 OS=Homo sapiens GN=HSP90AB2P PE=1 SV=2
Q58FG0	2	HS905_HUMAN Putative heat shock protein HSP 90-alpha A5 OS=Homo sapiens GN=HSP90AA5P PE=1 SV=1
Q58FG1	1	HS904_HUMAN Putative heat shock protein HSP 90-alpha A4 OS=Homo sapiens GN=HSP90AA4P PE=5 SV=1
Q59H18	3	TNI3K_HUMAN Serine/threonine-protein kinase TNNI3K OS=Homo sapiens GN=TNNI3K PE=1 SV=3
Q59H18-1	3	TNI3K_HUMAN Isoform 1 of Serine/threonine-protein kinase TNNI3K OS=Homo sapiens GN=TNNI3K
Q59H18-3	2	TNI3K_HUMAN Isoform 3 of Serine/threonine-protein kinase TNNI3K OS=Homo sapiens GN=TNNI3K
Q59H18-4	2	TNI3K_HUMAN Isoform 4 of Serine/threonine-protein kinase TNNI3K OS=Homo sapiens GN=TNNI3K
Q5BJH1	1	Q5BJH1_HUMAN PSAP protein OS=Homo sapiens GN=PSAP PE=2 SV=1
Q5FWE3	1	PRRT3_HUMAN Proline-rich transmembrane protein 3 OS=Homo sapiens GN=PRRT3 PE=1 SV=3
Q5FWE3-3	1	PRRT3_HUMAN Isoform 3 of Proline-rich transmembrane protein 3 OS=Homo sapiens GN=PRRT3
Q5JNZ3	1	ZN311_HUMAN Zinc finger protein 311 OS=Homo sapiens GN=ZNF311 PE=2 SV=2
Q5JNZ5	1	RS26L_HUMAN Putative 40S ribosomal protein S26-like 1 OS=Homo sapiens GN=RPS26P11 PE=5 SV=1
Q5JP53	21	Q5JP53_HUMAN Tubulin beta chain OS=Homo sapiens GN=TUBB PE=1 SV=1
Q5JPT1	1	Q5JPT1_HUMAN SH3 domain-containing kinase-binding protein 1 (Fragment) OS=Homo sapiens GN=SH3KBP1 PE=1 SV=1
Q5JPT2	3	Q5JPT2_HUMAN SH3 domain-containing kinase-binding protein 1 (Fragment) OS=Homo sapiens GN=SH3KBP1 PE=1 SV=1
Q5JPT3	1	Q5JPT3_HUMAN SH3 domain-containing kinase-binding protein 1 (Fragment) OS=Homo sapiens GN=SH3KBP1 PE=1 SV=1
Q5JR01	3	Q5JR01_HUMAN Elongation factor 1-alpha 1 (Fragment) OS=Homo sapiens GN=EEF1A1 PE=4 SV=1
Q5JR95	6	Q5JR95_HUMAN 40S ribosomal protein S8 OS=Homo sapiens GN=RPS8 PE=1 SV=1
Q5JRR6	5	Q5JRR6_HUMAN Ubiquitin-like modifier-activating enzyme 1 OS=Homo sapiens GN=UBA1 PE=1 SV=1
Q5JRR9	2	Q5JRR9_HUMAN Ubiquitin-like modifier-activating enzyme 1 (Fragment) OS=Homo sapiens GN=UBA1 PE=1 SV=4
Q5JRS0	2	Q5JRS0_HUMAN Ubiquitin-like modifier-activating enzyme 1 (Fragment) OS=Homo sapiens GN=UBA1 PE=1 SV=1
Q5JRS1	2	Q5JRS1_HUMAN Ubiquitin-like modifier-activating enzyme 1 (Fragment) OS=Homo sapiens GN=UBA1 PE=1 SV=1
Q5JRS2	2	Q5JRS2_HUMAN Ubiquitin-like modifier-activating enzyme 1 (Fragment) OS=Homo sapiens GN=UBA1 PE=1 SV=1
Q5JRS3	2	Q5JRS3_HUMAN Ubiquitin-like modifier-activating enzyme 1 (Fragment) OS=Homo sapiens GN=UBA1 PE=1 SV=1
Q5JVB9	1	Q5JVB9_HUMAN Citrate lyase subunit beta-like protein, mitochondrial (Fragment) OS=Homo sapiens GN=CLYBL PE=4 SV=1
Q5JVC0	3	Q5JVC0_HUMAN Citrate lyase subunit beta-like protein, mitochondrial (Fragment) OS=Homo sapiens GN=CLYBL PE=4 SV=1
Q5JVC1	1	Q5JVC1_HUMAN Citrate lyase subunit beta-like protein, mitochondrial (Fragment) OS=Homo sapiens GN=CLYBL PE=4 SV=1
Q5JVC2	1	Q5JVC2_HUMAN Citrate lyase subunit beta-like protein, mitochondrial (Fragment) OS=Homo sapiens GN=CLYBL PE=4 SV=1
Q5JXB2	2	UE2NL_HUMAN Putative ubiquitin-conjugating enzyme E2 N-like OS=Homo sapiens GN=UBE2NL PE=1 SV=1
Q5PR19	1	YI024_HUMAN Putative UPF0607 protein LOC392364 OS=Homo sapiens PE=2 SV=3
Q5SQY0	9	Q5SQY0_HUMAN Tubulin beta-8 chain OS=Homo sapiens GN=TUBB8 PE=1 SV=1
Q5ST81	20	Q5ST81_HUMAN Tubulin beta chain OS=Homo sapiens GN=TUBB PE=3 SV=1
Q5SWL7	1	PRA14_HUMAN PRAME family member 14 OS=Homo sapiens GN=PRAMEF14 PE=2 SV=1
Q5SX86	3	Q5SX86_HUMAN Rab GDP dissociation inhibitor beta (Fragment) OS=Homo sapiens GN=GDI2 PE=1 SV=1
Q5SX87	4	Q5SX87_HUMAN Rab GDP dissociation inhibitor beta (Fragment) OS=Homo sapiens GN=GDI2 PE=1 SV=1
Q5SX90	3	Q5SX90_HUMAN Rab GDP dissociation inhibitor beta (Fragment) OS=Homo sapiens GN=GDI2 PE=1 SV=1
Q5SX91	2	Q5SX91_HUMAN Rab GDP dissociation inhibitor beta (Fragment) OS=Homo sapiens GN=GDI2 PE=1 SV=1
Q5SZU1	8	Q5SZU1_HUMAN D-3-phosphoglycerate dehydrogenase OS=Homo sapiens GN=PHGDH PE=1 SV=1
Q5SZX6	2	Q5SZX6_HUMAN T-complex protein 1 subunit gamma (Fragment) OS=Homo sapiens GN=CCT3 PE=1 SV=1
Q5SZX9	1	Q5SZX9_HUMAN T-complex protein 1 subunit gamma (Fragment) OS=Homo sapiens GN=CCT3 PE=1 SV=1
Q5T4I8	2	CF052_HUMAN Putative uncharacterized protein C6orf52 OS=Homo sapiens GN=C6orf52 PE=2 SV=2
Q5T532	4	Q5T532_HUMAN Golgin-45 (Fragment) OS=Homo sapiens GN=BLZF1 PE=1 SV=1
Q5T534	3	Q5T534_HUMAN Golgin-45 (Fragment) OS=Homo sapiens GN=BLZF1 PE=1 SV=1
Q5T6W1	4	Q5T6W1_HUMAN Heterogeneous nuclear ribonucleoprotein K OS=Homo sapiens GN=HNRNPK PE=1 SV=1
Q5T6W2	7	Q5T6W2_HUMAN Heterogeneous nuclear ribonucleoprotein K (Fragment) OS=Homo sapiens GN=HNRNPK PE=1 SV=1
Q5T6W5	9	Q5T6W5_HUMAN Heterogeneous nuclear ribonucleoprotein K OS=Homo sapiens GN=HNRNPK PE=1 SV=1
Q5T8M7	6	Q5T8M7_HUMAN Actin, alpha skeletal muscle OS=Homo sapiens GN=ACTA1 PE=3 SV=1
Q5T8M8	9	Q5T8M8_HUMAN Actin, alpha skeletal muscle OS=Homo sapiens GN=ACTA1 PE=3 SV=1
Q5T9W8	1	Q5T9W8_HUMAN Heat shock protein HSP 90-beta (Fragment) OS=Homo sapiens GN=HSP90AB1 PE=4 SV=1
Q5TAD8	5	Q5TAD8_HUMAN WD repeat-containing protein 78 OS=Homo sapiens GN=WDR78 PE=4 SV=1
Q5TCI8	3	Q5TCI8_HUMAN Prelamin-A/C OS=Homo sapiens GN=LMNA PE=1 SV=1
Q5TCX8	2	M3KL4_HUMAN Mitogen-activated protein kinase kinase kinase MLK4 OS=Homo sapiens GN=MLK4 PE=1 SV=1
Q5TCX8-2	2	M3KL4_HUMAN Isoform 2 of Mitogen-activated protein kinase kinase kinase MLK4 OS=Homo sapiens GN=MLK4
Q5THQ9	3	Q5THQ9_HUMAN Probable ATP-dependent RNA helicase DHX35 (Fragment) OS=Homo sapiens GN=DHX35 PE=4 SV=1
Q5THR1	5	Q5THR1_HUMAN Probable ATP-dependent RNA helicase DHX35 OS=Homo sapiens GN=DHX35 PE=4 SV=1
Q5U5Z8	5	CBPC2_HUMAN Cytosolic carboxypeptidase 2 OS=Homo sapiens GN=AGBL2 PE=1 SV=2
Q5U5Z8-2	1	CBPC2_HUMAN Isoform 2 of Cytosolic carboxypeptidase 2 OS=Homo sapiens GN=AGBL2
Q5U5Z8-3	1	CBPC2_HUMAN Isoform 3 of Cytosolic carboxypeptidase 2 OS=Homo sapiens GN=AGBL2
Q5VIY5	1	ZN468_HUMAN Zinc finger protein 468 OS=Homo sapiens GN=ZNF468 PE=2 SV=1
Q5VIY5-2	1	ZN468_HUMAN Isoform 2 of Zinc finger protein 468 OS=Homo sapiens GN=ZNF468
Q5VSN0	2	Q5VSN0_HUMAN SH3 domain-containing kinase-binding protein 1 OS=Homo sapiens GN=SH3KBP1 PE=1 SV=1
Q5VT98	8	PRA20_HUMAN PRAME family member 20/21 OS=Homo sapiens GN=PRAMEF20 PE=2 SV=1
Q5VTA0	7	PRA17_HUMAN PRAME family member 17 OS=Homo sapiens GN=PRAMEF17 PE=2 SV=1
Q5VTE0	7	EF1A3_HUMAN Putative elongation factor 1-alpha-like 3 OS=Homo sapiens GN=EEF1A1P5 PE=5 SV=1
Q5VTH9	10	WDR78_HUMAN WD repeat-containing protein 78 OS=Homo sapiens GN=WDR78 PE=2 SV=1
Q5VTH9-2	9	WDR78_HUMAN Isoform 2 of WD repeat-containing protein 78 OS=Homo sapiens GN=WDR78
Q5VTH9-3	6	WDR78_HUMAN Isoform 3 of WD repeat-containing protein 78 OS=Homo sapiens GN=WDR78
Q5VTQ0	7	TT39B_HUMAN Tetratricopeptide repeat protein 39B OS=Homo sapiens GN=TTC39B PE=2 SV=4
Q5VTQ0-2	7	TT39B_HUMAN Isoform 2 of Tetratricopeptide repeat protein 39B OS=Homo sapiens GN=TTC39B
Q5VTQ0-3	6	TT39B_HUMAN Isoform 3 of Tetratricopeptide repeat protein 39B OS=Homo sapiens GN=TTC39B
Q5VTQ0-4	7	TT39B_HUMAN Isoform 4 of Tetratricopeptide repeat protein 39B OS=Homo sapiens GN=TTC39B
Q5VTQ0-5	4	TT39B_HUMAN Isoform 5 of Tetratricopeptide repeat protein 39B OS=Homo sapiens GN=TTC39B
Q5VTQ0-6	5	TT39B_HUMAN Isoform 6 of Tetratricopeptide repeat protein 39B OS=Homo sapiens GN=TTC39B
Q5VTQ0-7	1	TT39B_HUMAN Isoform 7 of Tetratricopeptide repeat protein 39B OS=Homo sapiens GN=TTC39B
Q5VV50	1	Q5VV50_HUMAN Zinc finger protein 691 OS=Homo sapiens GN=ZNF691 PE=1 SV=1
Q5VV52	1	ZN691_HUMAN Zinc finger protein 691 OS=Homo sapiens GN=ZNF691 PE=1 SV=1
Q5VV52-3	1	ZN691_HUMAN Isoform 3 of Zinc finger protein 691 OS=Homo sapiens GN=ZNF691
Q5VVC8	3	Q5VVC8_HUMAN 60S ribosomal protein L11 (Fragment) OS=Homo sapiens GN=RPL11 PE=1 SV=1
Q5VVC9	3	Q5VVC9_HUMAN 60S ribosomal protein L11 (Fragment) OS=Homo sapiens GN=RPL11 PE=1 SV=1
Q5VWM1	8	PRA16_HUMAN PRAME family member 16 OS=Homo sapiens GN=PRAMEF16 PE=3 SV=1
Q5VWM4	2	PRAM8_HUMAN PRAME family member 8 OS=Homo sapiens GN=PRAMEF8 PE=2 SV=1
Q5VWM6	1	PRA13_HUMAN PRAME family member 13 OS=Homo sapiens GN=PRAMEF13 PE=3 SV=1
Q5VXH5	2	PRAM7_HUMAN PRAME family member 7 OS=Homo sapiens GN=PRAMEF7 PE=2 SV=1
Q659A1	21	ICE2_HUMAN Little elongation complex subunit 2 OS=Homo sapiens GN=ICE2 PE=1 SV=2
Q659A1-2	2	ICE2_HUMAN Isoform 2 of Little elongation complex subunit 2 OS=Homo sapiens GN=ICE2
Q68EA5	1	ZNF57_HUMAN Zinc finger protein 57 OS=Homo sapiens GN=ZNF57 PE=2 SV=3
Q6AZW8	1	ZN660_HUMAN Zinc finger protein 660 OS=Homo sapiens GN=ZNF660 PE=1 SV=1
Q6FI13	1	H2A2A_HUMAN Histone H2A type 2-A OS=Homo sapiens GN=HIST2H2AA3 PE=1 SV=3
Q6ICJ4	2	Q6ICJ4_HUMAN Em:AP000351.3 protein OS=Homo sapiens GN=Em:AP000351.3 PE=2 SV=1
Q6IPX4	2	Q6IPX4_HUMAN 40S ribosomal protein S16 OS=Homo sapiens GN=RPS16 PE=2 SV=1
Q6IQ22	1	RAB12_HUMAN Ras-related protein Rab-12 OS=Homo sapiens GN=RAB12 PE=1 SV=3
Q6J9G0	6	STYK1_HUMAN Tyrosine-protein kinase STYK1 OS=Homo sapiens GN=STYK1 PE=1 SV=4
Q6N017	4	Q6N017_HUMAN ATP-binding cassette sub-family A member 5 (Fragment) OS=Homo sapiens GN=DKFZp686K07118 PE=2 SV=1
Q6P2C0	2	WDR93_HUMAN WD repeat-containing protein 93 OS=Homo sapiens GN=WDR93 PE=2 SV=1
Q6P2C0-2	2	WDR93_HUMAN Isoform 2 of WD repeat-containing protein 93 OS=Homo sapiens GN=WDR93
Q6P2P2	9	ANM9_HUMAN Putative protein arginine N-methyltransferase 9 OS=Homo sapiens GN=PRMT9 PE=2 SV=1
Q6P2P2-2	8	ANM9_HUMAN Isoform 2 of Putative protein arginine N-methyltransferase 9 OS=Homo sapiens GN=PRMT9
Q6P5R6	2	RL22L_HUMAN 60S ribosomal protein L22-like 1 OS=Homo sapiens GN=RPL22L1 PE=1 SV=2
Q6P9G9	1	ZN449_HUMAN Zinc finger protein 449 OS=Homo sapiens GN=ZNF449 PE=2 SV=3
Q6PDB4	1	ZN880_HUMAN Zinc finger protein 880 OS=Homo sapiens GN=ZNF880 PE=2 SV=2
Q6PEY2	9	TBA3E_HUMAN Tubulin alpha-3E chain OS=Homo sapiens GN=TUBA3E PE=1 SV=2
Q6PIF6	5	MYO7B_HUMAN Unconventional myosin-VIIb OS=Homo sapiens GN=MYO7B PE=1 SV=2
Q6PIF6-2	5	MYO7B_HUMAN Isoform 2 of Unconventional myosin-VIIb OS=Homo sapiens GN=MYO7B
Q6PIK3	1	Q6PIK3_HUMAN HCG1995540, isoform CRA_b OS=Homo sapiens GN=RAB4B PE=2 SV=1
Q6PJH3	4	Q6PJH3_HUMAN A kinase (PRKA) anchor protein (Yotiao) 9, isoform CRA_c OS=Homo sapiens GN=AKAP9 PE=2 SV=1
Q6PK65	7	Q6PK65_HUMAN PCSK7 protein OS=Homo sapiens GN=PCSK7 PE=2 SV=1
Q6S8J3	6	POTEE_HUMAN POTE ankyrin domain family member E OS=Homo sapiens GN=POTEE PE=1 SV=3
Q6UUV9	4	CRTC1_HUMAN CREB-regulated transcription coactivator 1 OS=Homo sapiens GN=CRTC1 PE=1 SV=2
Q6UUV9-2	4	CRTC1_HUMAN Isoform 2 of CREB-regulated transcription coactivator 1 OS=Homo sapiens GN=CRTC1
Q6UUV9-3	4	CRTC1_HUMAN Isoform 3 of CREB-regulated transcription coactivator 1 OS=Homo sapiens GN=CRTC1
Q6UVJ0	10	SAS6_HUMAN Spindle assembly abnormal protein 6 homolog OS=Homo sapiens GN=SASS6 PE=1 SV=1
Q6UY09	3	CEA20_HUMAN Carcinoembryonic antigen-related cell adhesion molecule 20 OS=Homo sapiens GN=CEACAM20 PE=2 SV=1
Q6ZMR3	1	LDH6A_HUMAN L-lactate dehydrogenase A-like 6A OS=Homo sapiens GN=LDHAL6A PE=2 SV=1
Q6ZMS4	1	ZN852_HUMAN Zinc finger protein 852 OS=Homo sapiens GN=ZNF852 PE=1 SV=4
Q6ZN06	1	ZN813_HUMAN Zinc finger protein 813 OS=Homo sapiens GN=ZNF813 PE=2 SV=2
Q6ZN19-2	1	ZN841_HUMAN Isoform 2 of Zinc finger protein 841 OS=Homo sapiens GN=ZNF841
Q6ZN57	1	ZFP2_HUMAN Zinc finger protein 2 homolog OS=Homo sapiens GN=ZFP2 PE=2 SV=1
Q6ZQV5	1	ZN788_HUMAN Zinc finger protein 788 OS=Homo sapiens GN=ZNF788 PE=2 SV=2
Q6ZV70	2	LANC3_HUMAN LanC-like protein 3 OS=Homo sapiens GN=LANCL3 PE=2 SV=2
Q6ZV70-2	2	LANC3_HUMAN Isoform 2 of LanC-like protein 3 OS=Homo sapiens GN=LANCL3
Q6ZVE7	2	GOT1A_HUMAN Vesicle transport protein GOT1A OS=Homo sapiens GN=GOLT1A PE=2 SV=1
Q6ZVK8	3	NUD18_HUMAN 8-oxo-dGDP phosphatase NUDT18 OS=Homo sapiens GN=NUDT18 PE=1 SV=3
Q6ZVK8-2	3	NUD18_HUMAN Isoform 2 of 8-oxo-dGDP phosphatase NUDT18 OS=Homo sapiens GN=NUDT18
Q71U36	12	TBA1A_HUMAN Tubulin alpha-1A chain OS=Homo sapiens GN=TUBA1A PE=1 SV=1
Q71U36-2	12	TBA1A_HUMAN Isoform 2 of Tubulin alpha-1A chain OS=Homo sapiens GN=TUBA1A
Q76KX8	1	ZN534_HUMAN Zinc finger protein 534 OS=Homo sapiens GN=ZNF534 PE=2 SV=1
Q76KX8-2	1	ZN534_HUMAN Isoform 2 of Zinc finger protein 534 OS=Homo sapiens GN=ZNF534
Q7L2R6	1	ZN765_HUMAN Zinc finger protein 765 OS=Homo sapiens GN=ZNF765 PE=2 SV=2
Q7L7L0	1	H2A3_HUMAN Histone H2A type 3 OS=Homo sapiens GN=HIST3H2A PE=1 SV=3
Q7L945	1	ZN627_HUMAN Zinc finger protein 627 OS=Homo sapiens GN=ZNF627 PE=2 SV=1
Q7LBX6	3	Q7LBX6_HUMAN Neuropilin 2 OS=Homo sapiens GN=NRP2 PE=2 SV=1
Q7Z398	1	ZN550_HUMAN Zinc finger protein 550 OS=Homo sapiens GN=ZNF550 PE=2 SV=2
Q7Z398-2	1	ZN550_HUMAN Isoform 2 of Zinc finger protein 550 OS=Homo sapiens GN=ZNF550
Q7Z3V5	6	ZN571_HUMAN Zinc finger protein 571 OS=Homo sapiens GN=ZNF571 PE=2 SV=3
Q7Z3Y8	1	K1C27_HUMAN Keratin, type I cytoskeletal 27 OS=Homo sapiens GN=KRT27 PE=1 SV=2
Q7Z5B4	1	RIC3_HUMAN Protein RIC-3 OS=Homo sapiens GN=RIC3 PE=1 SV=1
Q7Z5B4-6	1	RIC3_HUMAN Isoform 5 of Protein RIC-3 OS=Homo sapiens GN=RIC3
Q7Z5J8	20	ANKAR_HUMAN Ankyrin and armadillo repeat-containing protein OS=Homo sapiens GN=ANKAR PE=2 SV=3
Q7Z5J8-2	15	ANKAR_HUMAN Isoform 2 of Ankyrin and armadillo repeat-containing protein OS=Homo sapiens GN=ANKAR
Q7Z5J8-3	6	ANKAR_HUMAN Isoform 3 of Ankyrin and armadillo repeat-containing protein OS=Homo sapiens GN=ANKAR
Q7Z5J8-4	2	ANKAR_HUMAN Isoform 4 of Ankyrin and armadillo repeat-containing protein OS=Homo sapiens GN=ANKAR
Q7Z5L7	7	PODN_HUMAN Podocan OS=Homo sapiens GN=PODN PE=1 SV=2
Q7Z5L7-2	8	PODN_HUMAN Isoform 2 of Podocan OS=Homo sapiens GN=PODN
Q7Z5L7-3	8	PODN_HUMAN Isoform 3 of Podocan OS=Homo sapiens GN=PODN
Q7Z5L7-4	5	PODN_HUMAN Isoform 4 of Podocan OS=Homo sapiens GN=PODN
Q7Z745	13	MRO2B_HUMAN Maestro heat-like repeat-containing protein family member 2B OS=Homo sapiens GN=MROH2B PE=2 SV=3
Q7Z745-2	10	MRO2B_HUMAN Isoform 2 of Maestro heat-like repeat-containing protein family member 2B OS=Homo sapiens GN=MROH2B
Q7Z7L9	1	ZSCA2_HUMAN Zinc finger and SCAN domain-containing protein 2 OS=Homo sapiens GN=ZSCAN2 PE=2 SV=2
Q86UD0	12	SAPC2_HUMAN Suppressor APC domain-containing protein 2 OS=Homo sapiens GN=SAPCD2 PE=2 SV=2
Q86UE3	1	ZN546_HUMAN Zinc finger protein 546 OS=Homo sapiens GN=ZNF546 PE=2 SV=2
Q86V40	3	TIKI1_HUMAN Metalloprotease TIKI1 OS=Homo sapiens GN=TRABD2A PE=2 SV=3
Q86V40-2	2	TIKI1_HUMAN Isoform 2 of Metalloprotease TIKI1 OS=Homo sapiens GN=TRABD2A
Q86VQ3	2	TXND2_HUMAN Thioredoxin domain-containing protein 2 OS=Homo sapiens GN=TXNDC2 PE=1 SV=4
Q86VQ3-2	2	TXND2_HUMAN Isoform 2 of Thioredoxin domain-containing protein 2 OS=Homo sapiens GN=TXNDC2
Q86VQ3-3	2	TXND2_HUMAN Isoform 3 of Thioredoxin domain-containing protein 2 OS=Homo sapiens GN=TXNDC2
Q86W25	13	NAL13_HUMAN NACHT, LRR and PYD domains-containing protein 13 OS=Homo sapiens GN=NLRP13 PE=2 SV=2
Q86WT6	3	TRI69_HUMAN E3 ubiquitin-protein ligase TRIM69 OS=Homo sapiens GN=TRIM69 PE=1 SV=2
Q86WT6-2	3	TRI69_HUMAN Isoform 2 of E3 ubiquitin-protein ligase TRIM69 OS=Homo sapiens GN=TRIM69
Q86WT6-3	2	TRI69_HUMAN Isoform 3 of E3 ubiquitin-protein ligase TRIM69 OS=Homo sapiens GN=TRIM69
Q86WT6-4	2	TRI69_HUMAN Isoform 4 of E3 ubiquitin-protein ligase TRIM69 OS=Homo sapiens GN=TRIM69
Q86WX3	2	AROS_HUMAN Active regulator of SIRT1 OS=Homo sapiens GN=RPS19BP1 PE=1 SV=1
Q86X24	3	HORM1_HUMAN HORMA domain-containing protein 1 OS=Homo sapiens GN=HORMAD1 PE=2 SV=1
Q86X24-2	3	HORM1_HUMAN Isoform 2 of HORMA domain-containing protein 1 OS=Homo sapiens GN=HORMAD1
Q86X24-3	2	HORM1_HUMAN Isoform 3 of HORMA domain-containing protein 1 OS=Homo sapiens GN=HORMAD1
Q86X24-4	2	HORM1_HUMAN Isoform 4 of HORMA domain-containing protein 1 OS=Homo sapiens GN=HORMAD1
Q86X24-5	2	HORM1_HUMAN Isoform 5 of HORMA domain-containing protein 1 OS=Homo sapiens GN=HORMAD1
Q86X55	4	CARM1_HUMAN Histone-arginine methyltransferase CARM1 OS=Homo sapiens GN=CARM1 PE=1 SV=3
Q86X55-1	4	CARM1_HUMAN Isoform 1 of Histone-arginine methyltransferase CARM1 OS=Homo sapiens GN=CARM1
Q86X55-2	4	CARM1_HUMAN Isoform 2 of Histone-arginine methyltransferase CARM1 OS=Homo sapiens GN=CARM1
Q86XN6	1	ZN761_HUMAN Zinc finger protein 761 OS=Homo sapiens GN=ZNF761 PE=2 SV=2
Q86XN6-2	1	ZN761_HUMAN Isoform 2 of Zinc finger protein 761 OS=Homo sapiens GN=ZNF761
Q86XN6-3	1	ZN761_HUMAN Isoform 3 of Zinc finger protein 761 OS=Homo sapiens GN=ZNF761
Q86XU0	1	ZN677_HUMAN Zinc finger protein 677 OS=Homo sapiens GN=ZNF677 PE=2 SV=1
Q86Y25	1	Z354C_HUMAN Zinc finger protein 354C OS=Homo sapiens GN=ZNF354C PE=2 SV=1
Q86YE8	1	ZN573_HUMAN Zinc finger protein 573 OS=Homo sapiens GN=ZNF573 PE=2 SV=4
Q86YE8-2	1	ZN573_HUMAN Isoform 2 of Zinc finger protein 573 OS=Homo sapiens GN=ZNF573
Q86YE8-3	1	ZN573_HUMAN Isoform 3 of Zinc finger protein 573 OS=Homo sapiens GN=ZNF573
Q86YE8-4	1	ZN573_HUMAN Isoform 4 of Zinc finger protein 573 OS=Homo sapiens GN=ZNF573
Q86YN6	4	PRGC2_HUMAN Peroxisome proliferator-activated receptor gamma coactivator 1-beta OS=Homo sapiens GN=PPARGC1B PE=1 SV=2
Q86YN6-2	4	PRGC2_HUMAN Isoform 2 of Peroxisome proliferator-activated receptor gamma coactivator 1-beta OS=Homo sapiens GN=PPARGC1B
Q86YN6-3	4	PRGC2_HUMAN Isoform 3 of Peroxisome proliferator-activated receptor gamma coactivator 1-beta OS=Homo sapiens GN=PPARGC1B
Q86YN6-4	4	PRGC2_HUMAN Isoform 4 of Peroxisome proliferator-activated receptor gamma coactivator 1-beta OS=Homo sapiens GN=PPARGC1B
Q86YN6-5	4	PRGC2_HUMAN Isoform 5 of Peroxisome proliferator-activated receptor gamma coactivator 1-beta OS=Homo sapiens GN=PPARGC1B
Q86YN6-6	4	PRGC2_HUMAN Isoform 6 of Peroxisome proliferator-activated receptor gamma coactivator 1-beta OS=Homo sapiens GN=PPARGC1B
Q86YS6	1	RAB43_HUMAN Ras-related protein Rab-43 OS=Homo sapiens GN=RAB43 PE=1 SV=1
Q86YS6-2	1	RAB43_HUMAN Isoform 3 of Ras-related protein Rab-43 OS=Homo sapiens GN=RAB43
Q8IUD2	3	RB6I2_HUMAN ELKS/Rab6-interacting/CAST family member 1 OS=Homo sapiens GN=ERC1 PE=1 SV=1
Q8IUD2-2	3	RB6I2_HUMAN Isoform 2 of ELKS/Rab6-interacting/CAST family member 1 OS=Homo sapiens GN=ERC1
Q8IUD2-3	3	RB6I2_HUMAN Isoform 3 of ELKS/Rab6-interacting/CAST family member 1 OS=Homo sapiens GN=ERC1
Q8IUD2-4	3	RB6I2_HUMAN Isoform 4 of ELKS/Rab6-interacting/CAST family member 1 OS=Homo sapiens GN=ERC1
Q8IUD2-5	2	RB6I2_HUMAN Isoform 5 of ELKS/Rab6-interacting/CAST family member 1 OS=Homo sapiens GN=ERC1
Q8IUE6	1	H2A2B_HUMAN Histone H2A type 2-B OS=Homo sapiens GN=HIST2H2AB PE=1 SV=3
Q8IV76	2	PASD1_HUMAN PAS domain-containing protein 1 OS=Homo sapiens GN=PASD1 PE=2 SV=1
Q8IV76-2	2	PASD1_HUMAN Isoform 2 of PAS domain-containing protein 1 OS=Homo sapiens GN=PASD1
Q8IVC4	1	ZN584_HUMAN Zinc finger protein 584 OS=Homo sapiens GN=ZNF584 PE=2 SV=1
Q8IW36	1	ZN695_HUMAN Zinc finger protein 695 OS=Homo sapiens GN=ZNF695 PE=2 SV=4
Q8IWE2	3	NXP20_HUMAN Protein NOXP20 OS=Homo sapiens GN=FAM114A1 PE=1 SV=2
Q8IWE2-2	3	NXP20_HUMAN Isoform 2 of Protein NOXP20 OS=Homo sapiens GN=FAM114A1
Q8IWY7	1	Q8IWY7_HUMAN Tau-tubulin kinase OS=Homo sapiens GN=TTBK2 PE=1 SV=1
Q8IWY9	2	CDAN1_HUMAN Codanin-1 OS=Homo sapiens GN=CDAN1 PE=1 SV=4
Q8IWY9-1	3	CDAN1_HUMAN Isoform 1 of Codanin-1 OS=Homo sapiens GN=CDAN1
Q8IYI8	1	ZN440_HUMAN Zinc finger protein 440 OS=Homo sapiens GN=ZNF440 PE=2 SV=1
Q8IYX0	1	ZN679_HUMAN Zinc finger protein 679 OS=Homo sapiens GN=ZNF679 PE=2 SV=2
Q8N0X4	7	CLYBL_HUMAN Citrate lyase subunit beta-like protein, mitochondrial OS=Homo sapiens GN=CLYBL PE=2 SV=2
Q8N0X4-2	7	CLYBL_HUMAN Isoform 2 of Citrate lyase subunit beta-like protein, mitochondrial OS=Homo sapiens GN=CLYBL
Q8N0Y7	2	PGAM4_HUMAN Probable phosphoglycerate mutase 4 OS=Homo sapiens GN=PGAM4 PE=2 SV=1
Q8N239	10	KLH34_HUMAN Kelch-like protein 34 OS=Homo sapiens GN=KLHL34 PE=2 SV=1
Q8N339	1	MT1M_HUMAN Metallothionein-1M OS=Homo sapiens GN=MT1M PE=2 SV=2
Q8N4W9	1	ZN808_HUMAN Zinc finger protein 808 OS=Homo sapiens GN=ZNF808 PE=2 SV=2
Q8N4W9-2	1	ZN808_HUMAN Isoform 2 of Zinc finger protein 808 OS=Homo sapiens GN=ZNF808
Q8N7A1	5	KLDC1_HUMAN Kelch domain-containing protein 1 OS=Homo sapiens GN=KLHDC1 PE=2 SV=2
Q8N7K0	1	ZN433_HUMAN Zinc finger protein 433 OS=Homo sapiens GN=ZNF433 PE=2 SV=1
Q8N7K0-2	1	ZN433_HUMAN Isoform 2 of Zinc finger protein 433 OS=Homo sapiens GN=ZNF433
Q8N823	1	ZN611_HUMAN Zinc finger protein 611 OS=Homo sapiens GN=ZNF611 PE=2 SV=2
Q8N823-2	1	ZN611_HUMAN Isoform 2 of Zinc finger protein 611 OS=Homo sapiens GN=ZNF611
Q8N859	1	ZN713_HUMAN Zinc finger protein 713 OS=Homo sapiens GN=ZNF713 PE=2 SV=1
Q8N8C0	1	ZN781_HUMAN Zinc finger protein 781 OS=Homo sapiens GN=ZNF781 PE=2 SV=1
Q8N8C0-2	1	ZN781_HUMAN Isoform 2 of Zinc finger protein 781 OS=Homo sapiens GN=ZNF781
Q8N8L2	1	ZN491_HUMAN Zinc finger protein 491 OS=Homo sapiens GN=ZNF491 PE=2 SV=1
Q8N8Z8	1	ZN441_HUMAN Zinc finger protein 441 OS=Homo sapiens GN=ZNF441 PE=2 SV=2
Q8N8Z8-2	1	ZN441_HUMAN Isoform 2 of Zinc finger protein 441 OS=Homo sapiens GN=ZNF441
Q8N944	6	AMER3_HUMAN APC membrane recruitment protein 3 OS=Homo sapiens GN=AMER3 PE=1 SV=2
Q8N972	1	ZN709_HUMAN Zinc finger protein 709 OS=Homo sapiens GN=ZNF709 PE=2 SV=1
Q8N988	1	ZN557_HUMAN Zinc finger protein 557 OS=Homo sapiens GN=ZNF557 PE=2 SV=2
Q8N9F8	1	ZN454_HUMAN Zinc finger protein 454 OS=Homo sapiens GN=ZNF454 PE=2 SV=2
Q8N9G6	1	YJ012_HUMAN Putative UPF0607 protein FLJ37424 OS=Homo sapiens PE=2 SV=1
Q8N9Z0	1	ZN610_HUMAN Zinc finger protein 610 OS=Homo sapiens GN=ZNF610 PE=2 SV=2
Q8N9Z0-2	1	ZN610_HUMAN Isoform 2 of Zinc finger protein 610 OS=Homo sapiens GN=ZNF610
Q8N9Z9	2	LMTD1_HUMAN Lamin tail domain-containing protein 1 OS=Homo sapiens GN=LMNTD1 PE=2 SV=2
Q8N9Z9-2	1	LMTD1_HUMAN Isoform 2 of Lamin tail domain-containing protein 1 OS=Homo sapiens GN=LMNTD1
Q8N9Z9-3	1	LMTD1_HUMAN Isoform 3 of Lamin tail domain-containing protein 1 OS=Homo sapiens GN=LMNTD1
Q8N9Z9-4	2	LMTD1_HUMAN Isoform 4 of Lamin tail domain-containing protein 1 OS=Homo sapiens GN=LMNTD1
Q8N9Z9-5	2	LMTD1_HUMAN Isoform 5 of Lamin tail domain-containing protein 1 OS=Homo sapiens GN=LMNTD1
Q8NB78	2	KDM1B_HUMAN Lysine-specific histone demethylase 1B OS=Homo sapiens GN=KDM1B PE=1 SV=3
Q8NB78-2	2	KDM1B_HUMAN Isoform 2 of Lysine-specific histone demethylase 1B OS=Homo sapiens GN=KDM1B
Q8NB78-4	2	KDM1B_HUMAN Isoform 4 of Lysine-specific histone demethylase 1B OS=Homo sapiens GN=KDM1B
Q8NBE8	4	KLH23_HUMAN Kelch-like protein 23 OS=Homo sapiens GN=KLHL23 PE=1 SV=1
Q8NDP4	1	ZN439_HUMAN Zinc finger protein 439 OS=Homo sapiens GN=ZNF439 PE=2 SV=1
Q8NDW4	1	ZN248_HUMAN Zinc finger protein 248 OS=Homo sapiens GN=ZNF248 PE=2 SV=1
Q8NEP9	1	ZN555_HUMAN Zinc finger protein 555 OS=Homo sapiens GN=ZNF555 PE=2 SV=4
Q8NEP9-2	1	ZN555_HUMAN Isoform 2 of Zinc finger protein 555 OS=Homo sapiens GN=ZNF555
Q8NEP9-4	1	ZN555_HUMAN Isoform 3 of Zinc finger protein 555 OS=Homo sapiens GN=ZNF555
Q8NET6	3	CHSTD_HUMAN Carbohydrate sulfotransferase 13 OS=Homo sapiens GN=CHST13 PE=2 SV=1
Q8NET6-2	2	CHSTD_HUMAN Isoform 2 of Carbohydrate sulfotransferase 13 OS=Homo sapiens GN=CHST13
Q8NEU8	14	DP13B_HUMAN DCC-interacting protein 13-beta OS=Homo sapiens GN=APPL2 PE=1 SV=3
Q8NEU8-2	14	DP13B_HUMAN Isoform 2 of DCC-interacting protein 13-beta OS=Homo sapiens GN=APPL2
Q8NEU8-3	12	DP13B_HUMAN Isoform 3 of DCC-interacting protein 13-beta OS=Homo sapiens GN=APPL2
Q8NHW5	5	RLA0L_HUMAN 60S acidic ribosomal protein P0-like OS=Homo sapiens GN=RPLP0P6 PE=5 SV=1
Q8NHY6	1	ZFP28_HUMAN Zinc finger protein 28 homolog OS=Homo sapiens GN=ZFP28 PE=1 SV=1
Q8TA94	1	ZN563_HUMAN Zinc finger protein 563 OS=Homo sapiens GN=ZNF563 PE=2 SV=1
Q8TAQ5	1	ZN420_HUMAN Zinc finger protein 420 OS=Homo sapiens GN=ZNF420 PE=1 SV=1
Q8TAQ5-2	1	ZN420_HUMAN Isoform 2 of Zinc finger protein 420 OS=Homo sapiens GN=ZNF420
Q8TAT5	7	NEIL3_HUMAN Endonuclease 8-like 3 OS=Homo sapiens GN=NEIL3 PE=1 SV=3
Q8TB69	1	ZN519_HUMAN Zinc finger protein 519 OS=Homo sapiens GN=ZNF519 PE=2 SV=2
Q8TBC3	1	SHKB1_HUMAN SH3KBP1-binding protein 1 OS=Homo sapiens GN=SHKBP1 PE=1 SV=2
Q8TBC4	9	UBA3_HUMAN NEDD8-activating enzyme E1 catalytic subunit OS=Homo sapiens GN=UBA3 PE=1 SV=2
Q8TBC4-2	9	UBA3_HUMAN Isoform 2 of NEDD8-activating enzyme E1 catalytic subunit OS=Homo sapiens GN=UBA3
Q8TBZ5	1	ZN502_HUMAN Zinc finger protein 502 OS=Homo sapiens GN=ZNF502 PE=2 SV=1
Q8TBZ8	1	ZN564_HUMAN Zinc finger protein 564 OS=Homo sapiens GN=ZNF564 PE=2 SV=1
Q8TD17	1	ZN398_HUMAN Zinc finger protein 398 OS=Homo sapiens GN=ZNF398 PE=2 SV=1
Q8TD17-2	1	ZN398_HUMAN Isoform 2 of Zinc finger protein 398 OS=Homo sapiens GN=ZNF398
Q8TD23	1	ZN675_HUMAN Zinc finger protein 675 OS=Homo sapiens GN=ZNF675 PE=1 SV=3
Q8TD47	2	RS4Y2_HUMAN 40S ribosomal protein S4, Y isoform 2 OS=Homo sapiens GN=RPS4Y2 PE=2 SV=3
Q8TDS5	2	OXER1_HUMAN Oxoeicosanoid receptor 1 OS=Homo sapiens GN=OXER1 PE=2 SV=1
Q8TF09	1	DLRB2_HUMAN Dynein light chain roadblock-type 2 OS=Homo sapiens GN=DYNLRB2 PE=1 SV=1
Q8WV37	1	ZN480_HUMAN Zinc finger protein 480 OS=Homo sapiens GN=ZNF480 PE=1 SV=2
Q8WV37-2	1	ZN480_HUMAN Isoform 2 of Zinc finger protein 480 OS=Homo sapiens GN=ZNF480
Q8WV37-3	1	ZN480_HUMAN Isoform 3 of Zinc finger protein 480 OS=Homo sapiens GN=ZNF480
Q8WWL7	15	CCNB3_HUMAN G2/mitotic-specific cyclin-B3 OS=Homo sapiens GN=CCNB3 PE=1 SV=2
Q8WWL7-2	2	CCNB3_HUMAN Isoform 2 of G2/mitotic-specific cyclin-B3 OS=Homo sapiens GN=CCNB3
Q8WWZ7	9	ABCA5_HUMAN ATP-binding cassette sub-family A member 5 OS=Homo sapiens GN=ABCA5 PE=2 SV=2
Q8WWZ7-2	8	ABCA5_HUMAN Isoform 2 of ATP-binding cassette sub-family A member 5 OS=Homo sapiens GN=ABCA5
Q8WWZ7-3	4	ABCA5_HUMAN Isoform 3 of ATP-binding cassette sub-family A member 5 OS=Homo sapiens GN=ABCA5
Q8WX94	14	NALP7_HUMAN NACHT, LRR and PYD domains-containing protein 7 OS=Homo sapiens GN=NLRP7 PE=1 SV=1
Q8WX94-2	15	NALP7_HUMAN Isoform 2 of NACHT, LRR and PYD domains-containing protein 7 OS=Homo sapiens GN=NLRP7
Q8WX94-3	15	NALP7_HUMAN Isoform 3 of NACHT, LRR and PYD domains-containing protein 7 OS=Homo sapiens GN=NLRP7
Q8WXB4	1	ZN606_HUMAN Zinc finger protein 606 OS=Homo sapiens GN=ZNF606 PE=2 SV=1
Q8WXD0	6	RXFP2_HUMAN Relaxin receptor 2 OS=Homo sapiens GN=RXFP2 PE=1 SV=1
Q8WXD0-2	5	RXFP2_HUMAN Isoform 2 of Relaxin receptor 2 OS=Homo sapiens GN=RXFP2
Q8WYJ6	10	SEPT1_HUMAN Septin-1 OS=Homo sapiens GN=SEPT1 PE=1 SV=2
Q8WYJ6-2	7	SEPT1_HUMAN Isoform 2 of Septin-1 OS=Homo sapiens GN=SEPT1
Q8WZ60	8	KLHL6_HUMAN Kelch-like protein 6 OS=Homo sapiens GN=KLHL6 PE=2 SV=3
Q92526	2	TCPW_HUMAN T-complex protein 1 subunit zeta-2 OS=Homo sapiens GN=CCT6B PE=1 SV=5
Q92526-2	1	TCPW_HUMAN Isoform 2 of T-complex protein 1 subunit zeta-2 OS=Homo sapiens GN=CCT6B
Q92526-3	1	TCPW_HUMAN Isoform 3 of T-complex protein 1 subunit zeta-2 OS=Homo sapiens GN=CCT6B
Q92547	15	TOPB1_HUMAN DNA topoisomerase 2-binding protein 1 OS=Homo sapiens GN=TOPBP1 PE=1 SV=3
Q92569	1	P55G_HUMAN Phosphatidylinositol 3-kinase regulatory subunit gamma OS=Homo sapiens GN=PIK3R3 PE=1 SV=2
Q92569-2	1	P55G_HUMAN Isoform 2 of Phosphatidylinositol 3-kinase regulatory subunit gamma OS=Homo sapiens GN=PIK3R3
Q92569-3	1	P55G_HUMAN Isoform 3 of Phosphatidylinositol 3-kinase regulatory subunit gamma OS=Homo sapiens GN=PIK3R3
Q92598	1	HS105_HUMAN Heat shock protein 105 kDa OS=Homo sapiens GN=HSPH1 PE=1 SV=1
Q92598-2	1	HS105_HUMAN Isoform Beta of Heat shock protein 105 kDa OS=Homo sapiens GN=HSPH1
Q92598-3	1	HS105_HUMAN Isoform 3 of Heat shock protein 105 kDa OS=Homo sapiens GN=HSPH1
Q92598-4	1	HS105_HUMAN Isoform 4 of Heat shock protein 105 kDa OS=Homo sapiens GN=HSPH1
Q92766-6	1	RREB1_HUMAN Isoform 6 of Ras-responsive element-binding protein 1 OS=Homo sapiens GN=RREB1
Q92841	9	DDX17_HUMAN Probable ATP-dependent RNA helicase DDX17 OS=Homo sapiens GN=DDX17 PE=1 SV=2
Q92841-1	10	DDX17_HUMAN Isoform 2 of Probable ATP-dependent RNA helicase DDX17 OS=Homo sapiens GN=DDX17
Q92841-2	10	DDX17_HUMAN Isoform 3 of Probable ATP-dependent RNA helicase DDX17 OS=Homo sapiens GN=DDX17
Q92841-3	10	DDX17_HUMAN Isoform 4 of Probable ATP-dependent RNA helicase DDX17 OS=Homo sapiens GN=DDX17
Q92890	1	UFD1_HUMAN Ubiquitin fusion degradation protein 1 homolog OS=Homo sapiens GN=UFD1L PE=1 SV=3
Q92890-1	1	UFD1_HUMAN Isoform Long of Ubiquitin fusion degradation protein 1 homolog OS=Homo sapiens GN=UFD1L
Q92890-3	1	UFD1_HUMAN Isoform 3 of Ubiquitin fusion degradation protein 1 homolog OS=Homo sapiens GN=UFD1L
Q92928	5	RAB1C_HUMAN Putative Ras-related protein Rab-1C OS=Homo sapiens GN=RAB1C PE=5 SV=2
Q92930	2	RAB8B_HUMAN Ras-related protein Rab-8B OS=Homo sapiens GN=RAB8B PE=1 SV=2
Q92959	2	SO2A1_HUMAN Solute carrier organic anion transporter family member 2A1 OS=Homo sapiens GN=SLCO2A1 PE=1 SV=2
Q93077	1	H2A1C_HUMAN Histone H2A type 1-C OS=Homo sapiens GN=HIST1H2AC PE=1 SV=3
Q969J5	3	I22R2_HUMAN Interleukin-22 receptor subunit alpha-2 OS=Homo sapiens GN=IL22RA2 PE=1 SV=1
Q969J5-2	3	I22R2_HUMAN Isoform 2 of Interleukin-22 receptor subunit alpha-2 OS=Homo sapiens GN=IL22RA2
Q969J5-3	3	I22R2_HUMAN Isoform 3 of Interleukin-22 receptor subunit alpha-2 OS=Homo sapiens GN=IL22RA2
Q969Q0	1	RL36L_HUMAN 60S ribosomal protein L36a-like OS=Homo sapiens GN=RPL36AL PE=1 SV=3
Q96A28	1	SLAF9_HUMAN SLAM family member 9 OS=Homo sapiens GN=SLAMF9 PE=2 SV=2
Q96A65	12	EXOC4_HUMAN Exocyst complex component 4 OS=Homo sapiens GN=EXOC4 PE=1 SV=1
Q96A65-2	9	EXOC4_HUMAN Isoform 2 of Exocyst complex component 4 OS=Homo sapiens GN=EXOC4
Q96AX2	1	RAB37_HUMAN Ras-related protein Rab-37 OS=Homo sapiens GN=RAB37 PE=1 SV=3
Q96AX2-2	1	RAB37_HUMAN Isoform 2 of Ras-related protein Rab-37 OS=Homo sapiens GN=RAB37
Q96AX2-3	1	RAB37_HUMAN Isoform 3 of Ras-related protein Rab-37 OS=Homo sapiens GN=RAB37
Q96AX2-4	1	RAB37_HUMAN Isoform 4 of Ras-related protein Rab-37 OS=Homo sapiens GN=RAB37
Q96B26	1	EXOS8_HUMAN Exosome complex component RRP43 OS=Homo sapiens GN=EXOSC8 PE=1 SV=1
Q96B97	2	SH3K1_HUMAN SH3 domain-containing kinase-binding protein 1 OS=Homo sapiens GN=SH3KBP1 PE=1 SV=2
Q96B97-2	2	SH3K1_HUMAN Isoform 2 of SH3 domain-containing kinase-binding protein 1 OS=Homo sapiens GN=SH3KBP1
Q96B97-3	1	SH3K1_HUMAN Isoform 3 of SH3 domain-containing kinase-binding protein 1 OS=Homo sapiens GN=SH3KBP1
Q96BR6	1	ZN669_HUMAN Zinc finger protein 669 OS=Homo sapiens GN=ZNF669 PE=2 SV=2
Q96BR6-2	1	ZN669_HUMAN Isoform 2 of Zinc finger protein 669 OS=Homo sapiens GN=ZNF669
Q96CX3	1	ZN501_HUMAN Zinc finger protein 501 OS=Homo sapiens GN=ZNF501 PE=2 SV=2
Q96CX3-2	1	ZN501_HUMAN Isoform 2 of Zinc finger protein 501 OS=Homo sapiens GN=ZNF501
Q96DA2	1	RB39B_HUMAN Ras-related protein Rab-39B OS=Homo sapiens GN=RAB39B PE=1 SV=1
Q96DH6	1	MSI2H_HUMAN RNA-binding protein Musashi homolog 2 OS=Homo sapiens GN=MSI2 PE=1 SV=1
Q96DH6-2	1	MSI2H_HUMAN Isoform 2 of RNA-binding protein Musashi homolog 2 OS=Homo sapiens GN=MSI2
Q96DR7	5	ARHGQ_HUMAN Rho guanine nucleotide exchange factor 26 OS=Homo sapiens GN=ARHGEF26 PE=1 SV=4
Q96DR7-3	3	ARHGQ_HUMAN Isoform 2 of Rho guanine nucleotide exchange factor 26 OS=Homo sapiens GN=ARHGEF26
Q96DR7-4	5	ARHGQ_HUMAN Isoform 3 of Rho guanine nucleotide exchange factor 26 OS=Homo sapiens GN=ARHGEF26
Q96E17	1	RAB3C_HUMAN Ras-related protein Rab-3C OS=Homo sapiens GN=RAB3C PE=2 SV=1
Q96F92	1	Q96F92_HUMAN TAZ protein OS=Homo sapiens GN=TAZ PE=2 SV=1
Q96GE5	1	ZN799_HUMAN Zinc finger protein 799 OS=Homo sapiens GN=ZNF799 PE=2 SV=4
Q96GE5-2	1	ZN799_HUMAN Isoform 2 of Zinc finger protein 799 OS=Homo sapiens GN=ZNF799
Q96GW1	8	Q96GW1_HUMAN Endoplasmin OS=Homo sapiens GN=HSP90B1 PE=2 SV=1
Q96I27	1	ZN625_HUMAN Zinc finger protein 625 OS=Homo sapiens GN=ZNF625 PE=2 SV=1
Q96I27-2	1	ZN625_HUMAN Isoform 2 of Zinc finger protein 625 OS=Homo sapiens GN=ZNF625
Q96IR2	1	ZN845_HUMAN Zinc finger protein 845 OS=Homo sapiens GN=ZNF845 PE=2 SV=3
Q96IZ2	1	ADTRP_HUMAN Androgen-dependent TFPI-regulating protein OS=Homo sapiens GN=ADTRP PE=2 SV=1
Q96IZ2-2	1	ADTRP_HUMAN Isoform 2 of Androgen-dependent TFPI-regulating protein OS=Homo sapiens GN=ADTRP
Q96IZ2-3	1	ADTRP_HUMAN Isoform 3 of Androgen-dependent TFPI-regulating protein OS=Homo sapiens GN=ADTRP
Q96JC4	1	ZN479_HUMAN Zinc finger protein 479 OS=Homo sapiens GN=ZNF479 PE=2 SV=1
Q96JF6	1	ZN594_HUMAN Zinc finger protein 594 OS=Homo sapiens GN=ZNF594 PE=2 SV=3
Q96K19	2	RN170_HUMAN E3 ubiquitin-protein ligase RNF170 OS=Homo sapiens GN=RNF170 PE=1 SV=2
Q96K19-2	1	RN170_HUMAN Isoform 2 of E3 ubiquitin-protein ligase RNF170 OS=Homo sapiens GN=RNF170
Q96K19-3	1	RN170_HUMAN Isoform 3 of E3 ubiquitin-protein ligase RNF170 OS=Homo sapiens GN=RNF170
Q96K19-4	1	RN170_HUMAN Isoform 4 of E3 ubiquitin-protein ligase RNF170 OS=Homo sapiens GN=RNF170
Q96K19-5	1	RN170_HUMAN Isoform 5 of E3 ubiquitin-protein ligase RNF170 OS=Homo sapiens GN=RNF170
Q96K19-6	1	RN170_HUMAN Isoform 6 of E3 ubiquitin-protein ligase RNF170 OS=Homo sapiens GN=RNF170
Q96KK5	1	H2A1H_HUMAN Histone H2A type 1-H OS=Homo sapiens GN=HIST1H2AH PE=1 SV=3
Q96KP4	12	CNDP2_HUMAN Cytosolic non-specific dipeptidase OS=Homo sapiens GN=CNDP2 PE=1 SV=2
Q96KP4-2	9	CNDP2_HUMAN Isoform 2 of Cytosolic non-specific dipeptidase OS=Homo sapiens GN=CNDP2
Q96LX8	1	ZN597_HUMAN Zinc finger protein 597 OS=Homo sapiens GN=ZNF597 PE=2 SV=1
Q96MM7	3	H6ST2_HUMAN Heparan-sulfate 6-O-sulfotransferase 2 OS=Homo sapiens GN=HS6ST2 PE=2 SV=2
Q96MM7-2	3	H6ST2_HUMAN Isoform 2 of Heparan-sulfate 6-O-sulfotransferase 2 OS=Homo sapiens GN=HS6ST2
Q96MM7-3	3	H6ST2_HUMAN Isoform 3 of Heparan-sulfate 6-O-sulfotransferase 2 OS=Homo sapiens GN=HS6ST2
Q96MM7-4	3	H6ST2_HUMAN Isoform 4 of Heparan-sulfate 6-O-sulfotransferase 2 OS=Homo sapiens GN=HS6ST2
Q96MR9	1	ZN560_HUMAN Zinc finger protein 560 OS=Homo sapiens GN=ZNF560 PE=2 SV=2
Q96MU6	1	ZN778_HUMAN Zinc finger protein 778 OS=Homo sapiens GN=ZNF778 PE=2 SV=3
Q96MU6-2	1	ZN778_HUMAN Isoform 2 of Zinc finger protein 778 OS=Homo sapiens GN=ZNF778
Q96N21	4	AP4AT_HUMAN AP-4 complex accessory subunit tepsin OS=Homo sapiens GN=ENTHD2 PE=1 SV=1
[truncated: 237 more rows]

## Sheet: Common LNCaP HSP27-Mock prots
Common LNCaP HSP27-Mock prots
U3KPZ0
P60174-4
P60174-1
P60174
U3KQF3
H7C2N1
A0A087WUT1
P06454-2
P06454
B8ZZW7
B8ZZQ6
B8ZZA1
M0R210
A0A087WZ27
P62249
P06733-2
P06733
E9PQQ4
E9PI65
E9PQK7
E9PK54
E9PN89
E9PLF4
E9PKE3
P11142
P11142-2
P00338-5
P00338-4
P00338-3
P00338
P07195
A8MW50
Q6ZMR3
A0A087WUM2
F5H245
F5H5G7
P07864
G3XAP5
F5H155
P00338-2
M0R042
M0QYM7
P07437
P68371
Q13509
P04350
Q13509-2
Q5JP53
G3V2A3
Q5ST81
M0R2D3
E9PPY6
E9PN25
E9PNE6
P34931
P54652
P08107
P08107-2
P11021
F8VRZ4
F8VS66
F8VX09
F8VWV9
F8VRK0
F5H5D3
F8VQQ4
P68363-2
P68363
F8VVB9
Q71U36
Q9BQE3
Q71U36-2
M0QZN2
P46782
M0R0F0
M0R0R2
K7EJ44
P07737
P68366
P68366-2
P04406-2
P04406
E7EUT5
G3V5W4
G3V2R8
G3V2N6
G3V3R4
Q9BVA1
Q13885
J3KT65
C9JTX5
I3L3R2
C9JFL5
F6UVQ4
F6QUT6
I3L3I0
I3L1U9
B8ZZJ2
A6NL76
E7EVS6
P63267
K7EM38
P63261
P68133
F8WB63
P68032
C9JUM1
P60709
P62736
G5E9R0
I3L4N8
Q5T8M8
Q5T8M7
C9JZR7
P63267-2
Q9BYX7
Q562R1
A5A3E0
Q6S8J3
P07900-2
P07900
P08238
Q58FF7
P00558
P00558-2
A0A0A0MRQ5
Q06830
A0A0A0MSI0
P32119
P49006
P0CG39
P0CG38
F8WCH0
P14174
P31947-2
B7Z2E6
H0YB80
P63104-2
P31947
K7EM20
P13639
P05386
H3BU13
H3BQ34
H3BTN5
P14618-2
B4DNK4
H3BT25
P14618
H3BUW1
H3BTJ2
P37837
F2Z393
P62258-2
K7EIT4
P62258
H0YJG0
P12277
F8WE65
C9J5S7
Q9Y536
F5H284
A0A075B759
A0A075B767
P62937
E9PQB7
E9PS23
G3V1A4
E9PK25
E9PP50
P23528
E9PLJ3
Q5SZU1
O43175
P22314
P22314-2
C9JDL2
C9JEV8
C9JQ00
C9JJQ8
Q9Y281
Q9Y281-3
I3L3D5
P55884-2
P55884
C9JZG1
P15531
O60361
P22392
J3KPD9
P15531-2
E7ERL0
P22392-2
Q32Q12
Q5VVC9
P62913-2
P62913
Q5VVC8
P14618-3
H3BR70
P18669
Q8N0Y7
P15259
M0QY85
M0R0X0
M0QY37
M0QX14
M0QZL7
A0A075B724
Q3ZCM7
M0R278
Q9H159-2
J3KTP3
Q9H159
F8VVI9
E7EPB3
P50914
G3V4N7
F8VUA6
Q07020-2
H0YHA7
G3V203
Q07020
J3QQ67
Q9BUF5
A0A075B736
K7ESM5
A6NNZ2
Q5SQY0
I3L2F9
U3KPS5
F5H1C3
E5RI09
K7EM90
F5H0C8
P09104
P09104-2
E5RG95
P13929-2
P13929
P13929-3
K7EPM1
E5RGZ4
K7EKN2
P68104-2
A0A087WVQ9
Q5VTE0
P68104
P32119-2
A6NHL2-2
A6NHL2
P49368-2
B4DUR8
P49368
P40227-2
P40227
H3BR04
H3BU78
H3BPS8
H3BQN4
J3KPS3
P04075
P04075-2
P61981
K7EQ48
A0A0A0MTS2
P06744
P06744-2
H0YE58
H0YE72
E9PQZ1
P29692-3
E9PK01
P29692-4
P29692
E9PQC9
A0A087X1X7
P29692-2
E9PRY8
E7ESK7
E7EX29
B0AZS6
P63104
F8VZ29
Q5JXB2
F8VSD4
F8VV71
P61088
Q9H4B7
H3BUH7
P55072
Q5JRR6
P04792
F8WE04
P30041
Q15029-2
Q15029-3
Q15029
K7EP67
K7EJ74
F8VPE8
G3V210
F8VU65
F8VWS0
P05388-2
Q8NHW5
F8VW21
P05388
P23284
A0A087WV01
P04080
B5MCP9
P62081
J3KTJ3
P14625
H0YDD8
P05387
A8K7Q2
E9PS65
E9PM13
Q14568
Q58FF8
C9JDS9
Q13748
Q13748-2
Q6PEY2
C9JLK0
P31939-2
P31939
P62854
P07205
O75874
F8VRK7
F8VZS0
F8VWV4
F8VS58
F8VQY6
M0R1I1
P62888
E5RI99
E5RJH3
F8VTZ0
F8VXH9
F8W0G4
Q15366-8
Q15366-7
E9PFP8
Q15366-5
J3QT27
F8VZX2
P57721-2
P57721-3
H3BRU6
P57721-4
P57721
Q15366-4
P57721-5
Q15366
Q15366-2
Q15366-3
Q15365
Q15366-6
F8W1G6
G3V461
P50395-2
P50395
Q9NRR4
Q9NRR4-3
Q9NRR4-4
Q9NRR4-2
H3BQZ9
P07741
F5H793
C9J7H8
Q05639
P50990
P50990-2
H7C4C8
P61978
P61978-2
P61978-3
Q5T6W5
Q5T6W2
Q5T6W1
F5GXU1
F5GWW2
F5GXC7
F5H8H6
F5GZQ4
F5GXH2
F5H6W8
F5GYU2
F5H5J4
F5GXY2
S4R359
J3QSF1
P17844-2
P17844
J3KTA4
Q92841-1
Q92841-3
Q92841-2
J3KRZ1
Q92841
H3BLZ8
E9PN91
E9PMW7
E9PIZ1
E9PPR1
E9PL12
E9PL71
E9PQ49
E9PI39
H0YCK7
E5RIP1
E5RJX2
P60866
P60866-2
P62937-2
M0R1M6
M0R2S1
M0R1V7
A0A087WV77
J3QS39
P46781
C9JLN6
C9JM09
C9JT45
C9J057
F8WEJ5
P08243
P08243-2
F8WBP8
Q99832
E9PS50
P62277
J3KMX5
P18124
A8MUD9
Q9Y617-2
Q9Y617
A6NIW5
P49588-2
P49588
J3QR64
J3QLN6
J3KTN0
J3KSZ0
J3QS69
P60842-2
J3KT12
P60842
J3QL43
E7EQG2
Q14240
Q14240-2
J3KTB5
A6PVX1
H0Y532
Q13228-2
Q13228-3
Q13228
Q13228-4
Q9NY65-2
Q9NY65
C9J2C0
V9GZ17
H3BQZ3
H3BN34
C9J4N6
P23526-2
P23526
H7C1S2
H7C084
Q15286-2
F5H157
Q15286
H0YL94
A0A087WTI1
H0YNE9
P61006-2
P61006
P59190-2
P59190
H0YLJ8
Q92930
E7END7
P62820-2
P62820
Q9H0U4
P51153
Q92928
P61026
E9PLD0
H0YMN7
P62820-3
H0YLA1
H3BQA8
H0YL19
H0YN81
Q9GZS3
M0QZK8
H7BZK5
B8ZZK2
O75223
P20807-2
F8W8F5
P20807-3
P20807
E5RH77
H0YB22
P62263
A0A075B7A0
F8VYV2
H3BT36
H7C402
P25787
A0A0A0MSC8
O75094-2
O75094-3
O75094
O75094-4
Q4VY20
Q4VY19
P31946
P31946-2
D6R9B6
D6RB09
H0Y9Y4
D6RG13
D6RAT0
P61247
H3BND9
K7EP41
K7EPY4
A6PW80
Q5JR01
Q9BQ87
O60907
O60907-2
Q9H5L6
P25398
Q5SZX9
E9PM09
E9PQ35
E9PRC8
Q5SZX6
Q02790
O75223-3
O75223-2
O75223-4
F8W0F6
F8VXZ7
K7EKH5
J3QKP5
J3KSV6
A8MVZ9
P09972
C9K0S6
P50990-3
P23396
E9PL09
P23396-2
E9PSF4
E9PPU1
H0YEU2
F8W0J6
F8VVB5
P55209-2
P55209
H0YIV4
F5H4R6
F8VY35
F8VUX1
F8VXI6
F8W020
F6XY72
C9K028
E5RHP0
A6NHC0
B1B153
B1B154
P08243-3
X6RM00
Q8IUD2-4
Q8IUD2-2
G8JLD3
X6RLX0
Q8IUD2-3
Q8IUD2
I3L398
P07237
H7BZ94
F5H8J2
P06748
P06748-2
J3KS93
J3KT04
J3KSN7
E7EMV8
J3QKZ9
J3KS25
I3L3P5
I3L312
Q8WWL7
E9PHT9
P08758
Q99832-4
Q99832-3
F2Z2S8
E9PJH4
H0YCJ7
H0YF32
E9PK82
E9PQ96
Q5T9W8
G3V2J8
Q58FF6
C9JZ88
C9JIJ5
C9J3N8
Q92526-3
Q92526
F5H120
J3KRI6
C9JD32
J3KT29
B9ZVP7
P62829
H0YIV0
E9PRM1
E9PL37
H0YEJ4
P07384
O14815-2
O14815
E7ESS6
H3BNV8
H3BTC6
H3BME4
H0YFG2
C9J8F3
H0YH88
H0YHC3
F8W118
F8VV59
P55209-3
A0A0A6YYI0
F8W543
B7Z9C2
P06748-3
H3BUZ3
P20807-5
H3BV08
H3BMH1
P20807-4
H3BS77
Q01105-2
Q01105
Q01105-4
A0A087X027
Q01105-3
P0DME0
H3BMQ8
K7ENA0
M0R257
E9PI18
Q6PIK3
A8MTC6
E9PLM3
Q96AX2
C9JFM7
E9PJQ5
B7Z3L0
Q15771
A8MSP2
Q96AX2-4
Q96AX2-2
E9PRF7
O95716
Q96AX2-3
Q86YS6-2
E9PNB9
Q9NP90
X6RFL8
E9PS06
P20337
E9PMJ1
M0R1E0
M0R0X1
A8MZI4
P20338
P61018
P61106
Q15771-2
Q86YS6
Q96E17
Q6IQ22
P61018-2
Q96DA2
P20336
H0YDK7
E5RGW4
G3V1A1
E9PKZ0
P62917
E9PKU4
H0YLA4
Q00796
Q6UVJ0
P07741-2
H3BQB1
I3L1Y5
I3L514
I3L3U6
I3NI03
I3L0S0
Q5JRS1
Q5JRS3
Q5JRS2
Q5JRR9
Q5JRS0
K7EIL4
K7ERC6
K7ERK8
K7ELR7
Q8IUD2-5
P17066
M0R3H0
Q6IPX4
Q58FG0
P62244
I3L3P7
H3BVC7
H3BSW3
H3BQF1
Q99832-2
G3V4U2
G3V3W7
G3V3J6
M0R2T4
H3BR68
J3QKK1
Q6ZVK8
A6NH36
P62701
E9PQX2
Q6ZVK8-2
F8VQQ8
K7EPP6
M0R1M5
H3BPA5
Q96S21-2
Q96S21
F8VRJ2
C9JVL0
F2Z2W8
F8WCR4
O43933
O43933-2
Q96GW1
Q58FF3
P31150
V9GYF8
V9GYJ7
Q5SX86
Q5SX90
Q5SX91
Q5SX87
E9PK72
Q58FG1
I3L0K2
I3L3M7
Q9BRA2
V9GZ37
P48741
Q00796-2
H0YKB3
F8WAM2
H3BPK7
H3BSP4
Q8WWL7-2
A8MXK4
F2Z3C0
B5MCT8
C9JM19
E9PFI5
P62987
H0Y9F3
H3BUX0
C9JQN7
H3BSA2
C9JCK5
E5RI98
E9PK06
H0Y8L7
P24534
G3XAN0
H7C2U0
B4DJF2
I3L3T1
Q12829
P30086
F8W026
C9JLU6
F5H1U3
P62979
S4R457
H3BPB1
H0YFJ5
Q5JNZ5
P27348
E9PKK3
Q5VWM1
Q5VTA0
M0QX76
F8VRH0
F8VPC7

## Sheet: Only LNCaP-HSP27 prots
Only LNCaP-HSP27 prots
P30613
P30613-2
H0YEN5
I3L404
E9PQD7
E9PM36
P15880
E9PMM9
A8MUA9
A8MU27
P61956-2
P55854
P55854-2
Q6EEV6
P61956
K7ELW0
Q99497
G3V2L7
G3V2P3
G3V5K0
G3V3C8
G3V3H9
G3V399
O43542
H7BY16
P19338
O75170-2
O75170-5
O75170-4
O75170-3
O75170
O75170-6
P10070-4
P10070-2
P54725-2
K7EQ16
P54725
P54725-3
P53396-3
P53396-2
P53396
Q00839-2
Q00839
Q4KWH8-2
Q4KWH8
Q96P48-5
A0A0A0MSJ2
E7EU13
Q96P48-7
Q96P48-2
Q96P48-4
Q96P48-1
Q96P48
Q96P48-3
Q9H115-3
Q9H115-2
Q9H115
A0A087WZQ7
E9PNZ6
E9PSD0
Q8IZ26
E9PBS1
P22234
P22234-2
H3BMA3
H3BQK2
H3BRZ3
Q2NL67
F5H3B4
Q2NL67-2
H3BRR4
A0A087X1Y8
Q2NL67-3
V9GYC9
V9GZ61
V9GZ03
P51398-3
V9GYA7
P51398-2
P51398
F5GXM0
A0A087X249
Q9NR77
Q03060-32
Q03060-26
J3KR46
Q03060-13
Q03060-2
Q03060-25
C9IYM9
Q03060-21
Q03060-31
Q03060-30
Q03060-12
G5E998
Q03060-22
A0A0A0MSU8
Q03060-20
Q03060-6
Q03060-16
Q03060-14
C9K092
Q03060-15
Q03060-1
Q03060-7
Q03060
J3KQC0
K7EN27
Q9H0E7
P27797
K7EJB9
C9JYJ0
O15315-1
A0A0A0MS18
O15315
O15315-4
O15315-2
O15315-5
P07476
Q8NCM2-2
Q8NCM2-3
Q8NCM2
P46777
Q5T7N0
A0A0A0MSS3
Q8ND83-4
Q8ND83
Q8ND83-3
Q8ND83-2
X6RGK9
B7Z326
P21549
P02458-1
P02458
P02458-3
P29074
H0YNJ9
H0YKC5
H0YKI0
P33316
P33316-2
H0YNW5
P62424
Q5T8U3
Q5T9B7
P00568
H0Y4J6
Q7RTX7
J3KNU1
Q7RTX7-2
Q12894-2
Q12894
F5GWN4
F8WBT0
A8MVX0-2
A8MVX0
K7ER35
F5GYE9
Q6IA86-4
Q6IA86-7
Q6IA86-2
Q6IA86-3
Q6IA86-5
Q6IA86
Q6IA86-6
P54136-2
P54136
Q8NC54
K7EK45
P26599
A6NLN1
P26599-2
P26599-3
O95944
H0YFT5
Q86UX7-2
Q86UX7
Q9UH90
H0Y7R7
P21589-2
P21589
O43463
O43463-2
C9JQS3
E9PFI2
Q9Y2K9
A2A2N0
O60676
Q9UDY8-2
Q9UDY8
F8W1N5
F8VZJ2
F8VNW4
H0YHX9
F8W0W4
Q13765
E9PAV3
E9PAV3-2
Q8NB66
P60880-2
E9PLG2
E9PKD5
E9PMD8
P17980
R4GNH3
E9PM69
Q9NTK5
J3KQ32
C9JTK6
Q9NTK5-3
D6RGE2
Q96CN7
E9PLL6
P46776
E9PJD9
E9PLX7
G3V295
G3V3I1
G3V5Z7
P60900-2
P60900
G3V3U4
P07766
E9PSH8
A0A087WZY5
F5H851
Q14031-2
Q14031
A8MXH5
F5H3Q5
P35236-3
P35236
P35236-2
J3KR55
H7C5I3
E7EUM0
C9IYI6
E9PE54
E7ETN6
C9J338
C9J840
E7EX83
E7ENQ1
O95819-4
G3XAA2
H7C360
O95819-2
G5E948
O95819
O95819-5
Q9UKE5-8
E7EN19
E7ESS2
Q8N4C8-5
Q9UKE5-5
Q8N4C8-2
Q9UKE5-7
Q8N4C8-3
Q9UKE5-3
Q8N4C8-4
O95819-3
Q9UKE5-6
Q9UKE5-2
Q8N4C8
Q9UKE5-4
Q9UKE5
Q9UBQ7
Q5T946
U3KQ56
F8WCR6
H0Y6K1
C9JMG3
C9JWL4
O00189
C9JC87
C9IZL5
O96024
P19474-2
P19474
H7C4G9
O15083
Q8N4N3-2
Q8N4N3
P35968
P35968-3
P35968-2
A0A087WVW5
Q92698
A0A087WTB0
Q8WW38
E7ET52
Q8WW38-2
H0YD08
Q8TEY7-2
Q8TEY7
Q8TEY7-3
H0YCV3
P56915
Q99759-2
J3QRB6
Q99759
J3KRN4
Q8N5W9
G3V480
P61011
P61011-2
H0YKC4
H0YNH9
Q16822-2
A0A0A0MS74
Q16822
K7EQ93
Q9C0B0
Q6P158
H7C109
E5RIQ7
A6NCB9
Q99502
F8WB53
Q99502-3
Q15744
P19404
E7EPT4
P58418-4
P58418
H7BYW5
C9JSK5
P31321
Q9HDB5-3
Q9HDB5-2
Q9HDB5-4
Q9HDB5
Q9Y4C0-4
Q9Y4C0
Q9Y4C0-3
Q8TBM3
Q9Y487
Q93033
Q9Y223-2
Q9Y223-5
Q9Y223
Q9Y223-4
Q9Y223-3
E7ETU7
P09001
E9PF06
Q9Y2D5-5
Q9Y2D5-7
Q9Y2D5
C9JVY5
Q9Y2D5-6
Q9Y2D5-4
Q96Q77-2
Q96Q77
A0A0A0MTN4
Q96PE5-3
A0A0A0MS47
Q96PE5-4
Q96PE5-2
Q96PE5
A0A087WTF0
A2A3K4-2
A2A3K4
K7ELA4
B5MD17
J3KS05
Q13185
P83916
Q8WXE1-5
Q8WXE1
Q8WXE1-2
Q8WXE1-3
Q14CB8-4
Q14CB8-3
Q14CB8
Q14CB8-6
Q14CB8-7
Q14CB8-2
K7ESE0
Q14145
K7EJ49
K7EJD8
Q969R2-3
Q969R2-2
Q969R2
Q6ZN50
A0A0A0MSB4
Q969R2-6
Q8WV93
A6ZJA2
P61647
Q9BZH6
P46108-2
P46108
I3L297
H3BSH2
Q9H6Q4-3
Q9H6Q4
F8WDM8
Q17RW2-2
Q17RW2
Q9NVS2-3
Q9NVS2
Q5QPA5
Q9NVS2-2
P47985
H7BXJ6
A0FGR9-2
A0FGR9
Q9C0I1-3
Q9C0I1-2
Q9C0I1
A0A087WZG4
Q6ZSZ5
M0QZS0
Q6ZSZ5-2
M0R150
Q63ZY6-4
Q3KNT7-2
Q3KNT7-3
Q3KNT7
Q96P11-4
Q96P11-5
Q96P11
Q96P11-2
Q63ZY6-5
Q63ZY6
Q9UKA4
Q9BZK7
V9GYN5
P06280
Q9UPT5
B4DJ07
A0A0A0MRE1
A0A0A0MSB8
Q9UPT5-1
Q9UPT5-6
A0A087WT96
Q9Y4X5
Q86VI3
F2Z2E2
A0A075B716
P0CW22
P08708
H0YN88
D6RGK9
H0Y9C1
Q96LI5-2
Q96LI5
H0Y9Z5
B0QYH5
B0QYH4
Q9BYH1-2
Q9BYH1-3
Q9BYH1-5
Q9BYH1-4
Q9BYH1-6
Q9BYH1
B7ZLJ8
Q9BYH1-7
J3QQP1
J3KS66
J3KRX2
J3QS49
Q8N1S5-2
Q8N1S5
J3QLB2
P16870
D6R930
D6RF88
C9JE88
P16870-2
Q587J8
P19971
C9JGI3
P19971-2
H0Y9Q1
P28838-2
P28838
K7EL50
I3L3X7
Q8N271
Q8N271-2
Q9BYD9
Q2NKJ3
Q2NKJ3-2
Q86WQ0
Q86WQ0-2
I3L532
I3L1K6
P12829
V9GYF7
V9GYW1
P07949-2
P07949
I3L334
Q13470
Q13470-2
P12004
P16152
P16152-2
E9PQ63
A8MTM1
O15455
O15455-2
Q5R372-3
Q5R372-4
Q5R372
E9PNV2
Q5R372-8
Q5R372-7
Q5R372-6
Q5R372-5
Q5K4L6-2
Q5K4L6
X6R3N0
Q5K4L6-3
P41743
Q15075
H0YLB9
P49641-2
H0YNG5
P49641-1
P49641
A6NP24
C9JH92
Q08257
Q08257-3
K7EMB4
Q5FVE4
Q5FVE4-2
Q5FVE4-3
Q5FVE4-4
Q9P1Z9
Q9P1Z9-2
Q9NZT1
Q9UQ80
Q9UQ80-2
H0YKQ2
F8WE71
F5H037
P62140
P62136
P62136-2
F8VYE8
F8VR82
C9J9S3
F8W0W8
C9JP48
A0A087WYY5
E7ETD8
F5H1L6
E9PMD7
P36873
P36873-2
F5H783
F5GXD8
P31948-2
P31948
P31948-3
Q9P1Z9-4
H7C368
Q969R2-5
H7C428
Q969R2-4
H7C1R2
A0A0A0MRV7
B7ZBN5
Q9H714-6
Q9H714-3
Q9H714-4
Q9H714
H0YAW0
O75762
K7ESC8
K7ERT0
K7ESF1
K7EL11
P11245
E7EWF9
J3KPL7
Q8TES7-2
Q8TES7-5
Q8TES7
Q8TES7-6
K7ENL6
P06727
H0YD25
Q9UIF3
F8VR77
F8W0A3
Q00597
Q92636
Q92636-2
P14616
Q9UL68-4
Q9UL68
Q9UL68-2
Q16584-2
Q16584
E7EVF0
O75752
O60678
A0A0A0MSN7
O60678-2
G3V2R1
Q9UPU9-2
Q9UPU9-3
Q9UPU9
O94898
P62136-3
H0Y3Y6
H0YM61
A0A0A0MTQ9
Q7Z4N2-2
Q7Z4N2-3
Q7Z4N2
Q7Z4N2-6
Q7Z4N2-5
Q16831
Q7Z6J0
K7EM68
Q8TDC3-2
Q8TDC3
J3KNK0
V9GY20
Q9NXG6-2
Q9NXG6
Q9NXG6-3
O95714
Q13474-2
Q13474
F8WE20
F8WC81
Q8IWA0
A0A0A0MS98
P02730
Q92845
Q92845-4
Q92845-3
Q92845-2
H0Y895
Q12774
C9J591
Q12774-2
E9PFH2
Q9BY66
Q9BY66-3
Q9BY66-2
H7BZF9
Q4KWH8-3
Q4KWH8-4
P28072
Q13596-2
Q13596
Q13596-3
H0YKL5
J3KPH4
H0YK58
H0YKD5
Q63ZY6-6
I3L4G9
E7EPA1
O60256
O60256-3
O60256-4
O60256-2
E9PPI2
H0YCS6
Q8IWQ3-5
Q8IWQ3
Q8IWQ3-3
Q8IWQ3-2
Q8IWQ3-4
Q8TDC3-3
Q8IWQ3-6
Q5R372-2
G3V3L9
G3V346
X6RAE7
Q5VZ89-2
Q5VZ89-3
R4GN35
R4GNB2
Q5VZ89-6
X6R5W5
Q5VZ89
Q5VZ89-4
I3L4T2
A0A087WW44
Q12965
Q8IX94
A4FU28
P0CG41
A4D2H0
Q86UF2
P35606
P35606-2
H3BPC9
F5GY73
Q5U623-2
Q5U623
Q13616
Q9GZQ5
E7ENS2
E7EPR4
E7EN32
O00255-2
O00255
E7ET29
O00255-3
Q8NE62
Q9UKU7-2
Q9UKU7
Q9UKU7-3
P41229-4
P41229
P41229-2
P41229-5
P41229-3
A0A0A0MR89
F2Z3K8
Q8N8I0
H0Y632
E9PLP5
H0YEJ0
H0YDQ2
F8VYB8
B8ZZB7
V9GYP0
O15528
Q9P1Z9-3
P35527
K7EQQ3
Q8TES7-4
Q8TES7-3
H0Y8A5
Q8IV35
Q8IV35-2
Q15058
C9JBA9
F8WF66
A0A0A0MTI6
Q9NYP7-2
Q9NYP7
F8WCC5
D6RA51
F8WDW5
F8VWR7
Q08257-2
H7BZH4
P13866
E5RJM9
E5RH09
Q8IWA4-3
H7C5H5
C9JQT7
Q8IWA4-2
Q8IWA4
Q9BXJ7
H7C153
H0YKJ5
I3NI20
O60503
P30044-4
P30044
P30044-2
P30044-3
S4R3Z0
O00160
H0YK42
C9JWS9
Q96B60
H7C0P6
Q9NW36
Q9NRZ9-2
F6XU50
A0A087WSW7
Q9NRZ9
Q9NRZ9-3
Q9NRZ9-5
Q9NRZ9-6
Q96PN7-3
Q96PN7-2
Q05GC8
Q96PN7
Q96PN7-5
Q96PN7-4
D6RAJ2
Q9Y2P4
U3KPR9
I3L2I2
Q9H029
Q9Y6B6
D6R9R5
C9JXQ1
Q9NPC3
V9GY11
V9GYJ9
V9GYL4
V9GYL9
P51878-3
P51878-6
P51878-2
P51878
P51878-5
B4DW73
H0YM31
H0YML5
Q9NRZ9-4
H0YLE5
C9JF14
Q9Y3T9
H0YNQ8
E9PNZ9
Q6VY07-2
Q6VY07
B4DF77
H7C2P1
Q9HC96-5
Q9HC96-3
Q9HC96
B7WPF5
Q9HC96-4
Q9HC96-2
V9GYX6
A0A087WW72
C9JZH4
B1ALY0
Q8IXS6-2
C9JA33
Q8IXS6
F8WF61
C9JNN8
C9JRF8
O60759
C9IZM8
A0A087WVI0
Q8WTW3
Q5RI18
Q9NYP7-3
Q9H1A7
P52435
Q9GZM3
F8WF84
F6S314
E2QRJ6
A6NFM0
Q5VZ89-5
P28062-2
P28062
Q5JNW7
H7BZU3
E9PBL8
G3V562
J3QSF4
G3V196
F8WDR3
Q5W050
E7EMA2
Q9H714-1
Q8WU17
D6RBG7
D6RCL6
D6RBZ7
D6RBT6
D6R997
H7C0U0
C9JNP8
Q9H300-2
Q9H300
C9J7D8
Q9HC96-7
Q9HC96-8
Q9HC96-6
H0YKM7
H0YKT0
F8WCQ4
H7C001
E9PN04
A0A087WV39
P13866-2
E9PDB0
B4DND0
F8WD51
C9JIP2
C9J486
D6RF62
I3L3U1
Q9BTX6
H0YLJ4
E9PN50
H7C4Y4
G3V4F7
G3V5S3
Q92833
Q92833-3
P0C7P4
K7EPZ3
J3KMZ8
Q92785
Q5T8U2
C9JPK3
C9JCY1
C9K0E4
Q96QU6
K7EPD6
Q15637-4
Q15637-6
Q15637-7
Q15637-3
Q15637-2
Q15637
Q15637-5
H7C561
O75828
O95944-3
O95944-2
F5H5F3
C9JYW4
J3KSG1
J3QRK1
Q719H9
Q0VF96-2
Q0VF96
Q92833-2
Q8TEJ3
H7BYU4
R4GMY9
S4R451
I3L331
I3L164
C9JDH0
D6RC14
H0Y9G6
D6RBQ5
H0YK77
H0YNC8
H0YMU0
H0YL67
M0R0Y2
P54920
M0R213
Q9H6Q4-2
H0YM76
H0YMF9
H0YKU7
B1ALR7
C9JGA3
D6RD69
I3L342
A0A087WW30
C9IZ29
O95259-2
O95259
Q8N271-3
K7EQX2
H3BNB9
O95677-5
O95677-2
E9PLN6
O95677
O95677-4
F2Z2Y1
E7EQM5
E7ESD5
Q99502-2
A0A0A0MR29
P10070-1
P10070-3
P10070
Q9UPT5-2
Q9UPT5-5
Q9UBQ7-2
K7ESG8
V9GYD3
O75838-4
O75838-3
O75838
Q6P158-2
Q8N7M2
C9JDU5
C9JJS3
C9K0K7
I3L0S1
S4R3P9
P22059
P48735-2
P48735
H0YA76
I3L2A3
H3BSJ7
H0YN73
C9J7J0
C9JS84
H7C313
U3KQ53
I3L4B1
H0YIN7
G5E9U5
A0A087WYJ1
P15104
P60880
K7ESH0
Q9Y2K9-2
C9JUZ7
A0A0A0MSJ8
T1ECW5
Q9Y2U5
F8VRI7
Q7Z6J0-3
H0YA90
H7BZ23
E5RHD1
X1WI22
D6RDB2
D6RAA2
Q5SQT8
Q9NR31
P35558
H0YMA5
O60759-2
E9PIB9
P08151-3
P08151-2
P08151
P10071
K7ES59
K7EKJ7
H0YKH9
I3L1U1
H0YGI8
K7ENJ0
K7ELW1
H7C4T8
J3KRP4
C9J5F9
C9JYQ8
C9JCW3
D6RI02
E9PSG7
H0YCU5
H0YJ70
G3V5Q4
E9PQP0
F5H3I6
K7EIE7
J3QT41
Q9H714-2
A8XR14
C9J168
B4DP31
Q14558
Q14558-2
E9PID4
F2Z371
D6REM3
D6RCT5
V9GYJ3
Q8WXH6
P0C0E4
R4GMN2
P02452
I3L3H7
Q5T5C0-3
Q5T5C0-2
Q5T5C0
Q3B794
Q9BQL6-3
G3V1L6
Q9BQL6
Q9NRZ9-7
Q9NRZ9-8
H7C2Z4
H0YN00
E9PKH7
E9PNC8
E9PPY1
E9PN56
E9PJV8
E9PN71
E9PRL0
E9PQR8
Q92785-2
Q5T6P1
C9JP03
C9JD09
X6RDJ2
C9JUW9
Q5T6P2
E5RGF5
E5RGU2
F5GWQ2
B0QYF9
Q9UL68-3
H0YDM5
J3QT59
Q9P2S2-2
G5E9G7
Q9P2S2
Q9UPT5-4
G3V4W9
F8WAY6
C9J5S9
A0A0A0MTR0
Q7Z4N2-4
P17948-6
P17948-5
H9N1E7
P17948-7
P35916-1
E9PD35
P17948
P35916
P17948-8
D6RFF2
H0Y548
A6NM32
P30405
P30405-2
R4GN99
C9JQD4
O43447
Q5SZW8
K7EKH8
K7EIZ7
I3L203
E9PP36
J3QSA3
F5GZ39
K7EMA8
F5H6Q2
F5GXK7
F5H265
F5H747
F5H2Z3
F5GYU3
F5H388
B4DV12
J3QLP7
Q5PY61
J3QTR3
J3QRK5
P0CG47
J3QKN0
Q96C32
P0CG48
H0YMM5
E9PLS6
E9PIP5
E9PJ84
E9PL21
E9PLL8
E9PLA1
E9PLT8
E9PI93
E9PM66

## Sheet: Only LNCaP-Mock prots
Only LNCaP-Mock prots
P62857
P26641-2
P26641
E5RGE1
E5RIR4
E9PD24
E7EVZ2
P47914
Q96KP4-2
Q96KP4
Q8WZ60
Q8N339
P13640
P13640-2
P02795
P04732
P80297
F5H018
P62826
B5MDF5
J3KQE5
H0YFC6
A2A3R5
P62753
P36578
H3BTP7
H3BU31
D6REP8
D6RE99
D6RC06
D6RD60
P49773
P23588-2
A0A0A6YYI4
E7EX17
P23588
Q96N21
Q96N21-2
Q969J5-3
Q969J5-2
Q969J5
P04264
P13647
P48668
P02538
J3QKT2
J3QRH4
P29401-2
P29401
E9PFF2
Q9NWR8
C9JTJ6
Q96T49-2
Q96T49
H3BM89
C9JNP9
Q92890-3
Q92890-1
Q92890
F8VP67
P05787-2
F8W1U3
P05787
F8VUG2
Q9NRD5
F6TII1
F6V107
H7C3P7
C9J6B1
C9JQB3
P11234
P11233
P11234-3
P11234-2
C9JYR1
C9JPE8
F8WEQ6
M0QZM0
Q9NRL3
Q9NRL3-3
F5GYK2
Q9NPJ1
Q5FWE3
Q5FWE3-3
Q14919
Q14919-2
C9JCC6
E9PNC7
Q8N0X4
Q8N0X4-2
Q96B26
Q659A1
Q5VTH9-3
H0YDI6
Q5VTH9
M0QXN6
Q6UUV9-3
M0QX46
Q6UUV9
Q6UUV9-2
E9PD14
D6RAU2
D6R9Z1
D6R9L0
H0YAF8
D6RFX4
D6RFZ9
H0Y8W2
D6RHH4
P63244
J3KPE3
Q9H147
H7C1J2
H7C1M5
Q96A65
Q9P2W7
P62318-2
P62318
H3BQ06
A0A087X0T0
Q96F92
A0A087WYT1
C9J699
Q16635-7
Q16635-4
Q16635-5
Q16635-3
Q16635-9
Q16635-6
Q16635-8
Q16635
Q16635-2
F8VR69
Q02878
U3KQR5
F8VZ45
A1L162
Q86W25
Q9UHC9-4
Q9UHC9-2
Q9UHC9
Q9UHC9-3
A6NK53
Q16549
Q03135
Q9NVR2
H0YHB7
O43347
Q9UBV4
Q9UBV4-2
E9PH60
Q5T4I8
Q9Y5I1
Q9UN72-2
Q9UN72
Q9Y5I1-2
Q9Y5H8
Q9UN75
Q9UN74-2
Q9UN74
Q9Y5H9
Q9Y5I0
Q9Y5H8-2
Q9UN75-2
Q9Y5H9-3
D6RA20
Q9Y5I0-2
A0A087WSW8
C9JA99
Q9Y5H9-2
Q460N5-5
Q460N5-3
H7C5R8
Q460N5-4
Q460N5-1
Q460N5
Q9BVJ7
Q9NRN7
Q9NRN7-2
Q9Y5H5
Q9Y5I2
Q9UN73
Q9Y5I3
Q9Y5H6
Q9UN73-3
Q9Y5H5-2
Q9Y5I2-3
Q9Y5I3-3
Q9Y5H6-2
P40926
P40926-2
Q6ZV70-2
Q6ZV70
Q5TCX8
Q5TCX8-2
P22626-2
P22626
K7EN46
Q16134
Q16134-3
A8MU76
E7EPU7
I3L0Y5
D6R9H7
P05496
P53618
D6R909
D6RBD0
D6REE5
D6RAC2
D6RGK8
O95096
P19320-2
E9PDD2
P19320
P12814-4
H9KV75
P12814-3
P12814-2
O43707
P12814
P35609-2
P35609
F6THM6
O43707-2
J3KQN4
H0Y5B4
P83881
Q969Q0
H7BZ11
H0YL83
P13804
P13804-2
H0YK49
Q8IWY9-1
E5RJY0
H0YBC2
P27986-5
P27986-3
P27986-2
P27986
P27986-4
O15247
Q5THQ9
Q9H5Z1-2
Q5THR1
Q9H5Z1
Q99996-4
A0A087WX84
A0A0A0MRE9
Q99996-3
Q99996-2
Q99996-5
Q99996
Q99996-6
A0A0A0MRF6
Q5VTQ0-5
Q5VTQ0-2
Q5VTQ0-3
Q5VTQ0-4
Q5VTQ0
Q5VTQ0-6
B1AH49
P25325
P25325-2
F8W8D4
Q8TBC4-2
Q8TBC4
C9JYQ9
Q6P5R6
H0Y8C2
F8W079
P06576
H0YH81
V9GXZ4
Q59H18-1
Q59H18
Q59H18-4
Q59H18-3
P52569-2
Q9Y5E9-2
Q9Y5E9
P54750-5
P54750
P54750-4
P54750-3
P54750-2
P54750-7
P54750-8
P54750-6
P54750-9
B3KVK2
P62873
P62879-2
P62879
E7EP32
Q86X24-2
Q86X24
F5GZI8
F5H726
E7ERF2
F5H136
F5H676
P17987
H7C3X3
H0Y6N5
O94901-9
E9PHI4
Q9C0G6
Q9UPP2-2
Q9UPP2
P33993-3
P33993
P28290-3
P28290
E9PHV5
E7EWS1
Q7Z5J8-2
Q7Z5J8
E7EVE9
A8MX75
P18074
Q6P2P2
Q6P2P2-2
H0YNU9
H0YK97
B4DV51
F8W7L6
P42262-4
P42262-3
P42262-2
P42262
Q14449
Q14449-2
H0YBG7
H0YB39
P52597
H0YBD7
G8JLB6
P31943
E9PCY7
H0YL12
H0YKF0
H0YNX6
H0YLU7
F8VWV2
F8VXB0
Q8NEU8-2
Q8NEU8
J3KN60
H7BZ26
P28290-2
E7EUL7
K7ER92
K7EP54
K7EPY3
Q8WX94
Q8WX94-2
Q8WX94-3
K7ERG0
Q6PIF6-2
Q6PIF6
Q9UMR3
Q96MM7-2
Q96MM7-3
Q96MM7
Q96MM7-4
Q13873-2
Q13873
Q8N9Z9-4
Q8N9Z9-5
Q8N9Z9
Q8N944
B4E3E2
Q6P2C0-2
Q6P2C0
Q15329-2
Q15329
C9JYE9
H7C0F4
Q8NBE8
E9PR59
F6U0I4
Q5U5Z8
H9KV53
D6RDU3
D6R9T0
D6RJ04
E7EQJ0
D6RIH9
P0C7M3
G5EA12
E5RG42
Q6J9G0
Q7Z5L7-2
Q7Z5L7
Q7Z5L7-3
Q13393-4
Q13393
Q13393-3
Q13393-2
Q9NU63
Q9NU63-2
Q9NU63-3
P84077
P61204
P84085
P18085
C9J1Z8
C9JPM4
F5H423
F5H0C7
B1AVU8
P07602
P07602-3
C9JIZ6
P07602-2
P22307-3
E9PLD1
P22307-7
P22307-4
P22307
P22307-8
Q9BRK3-4
B5MCY4
E7EMH2
E7EW99
H7C2P3
P78395
F5H2M3
Q9H3S3
F5GX83
P43166-2
P43166
Q8WXD0-2
Q8WXD0
Q8IWE2-2
Q8IWE2
Q9Y5W9-2
J3QLV8
Q9Y5W9
K7EL89
P19623
P00736
B4DPQ0
F5H2D0
Q9Y597-2
Q9Y597
Q6ICJ4
A0A087WY67
P0CG30
P0CG29
B1AKR6
Q8TF09
Q9NP97
H3BQI1
Q7Z745
Q7Z5B4-6
Q7Z5B4
B8ZZC7
Q9BRB3-3
B8ZZ31
Q9BRB3-2
E7ERP4
Q9BRB3
H7C422
H7C3M2
P39023
B5MCW2
G5E9G0
F8W1R7
P60660
J3KND3
F8VPF3
P60660-2
G3V1V0
G8JLA2
F8W1I5
P14649
B7Z6Z4
Q8N239
H0YES9
Q14654
Q2NL82
P30520
A2A3R7
H0Y9P4
H0YAA5
Q96IZ2
Q96IZ2-2
Q96IZ2-3
O95158
F5GYL4
B0V3J0
A9C4B9
E7EQB3
Q9BSV6
Q9Y5F2
Q9Y5F1
Q9Y5E7
Q9Y5G3-2
Q9UN71-2
Q9Y5E5
Q96TA0
Q9Y5E3
Q9UN66
Q9UN67
Q9Y5E1
A0A0A0MTM6
Q9Y5E6
Q9Y5F0
Q9Y5E4
Q9Y5E2
Q9Y5G2-2
Q9Y5E8
Q9NRJ7
Q9UN71
Q9Y5G3
A0A096LNH7
Q9Y5G0-2
F5H446
Q9Y5F2-2
Q9Y5G2
Q9Y5G0
A0A096LP94
Q9Y5F1-2
Q96DR7-3
Q96DR7
Q96DR7-4
F6TDL0
Q92569
O00459
Q92569-2
Q92569-3
Q9NRM6-2
Q9NRM6
C9IZN0
Q9H853
F8WFE7
Q86WX3
Q6PK65
O00754-2
O00754
O14514
P29474-3
A0A0A0MTA6
P29474-2
E7ESA7
P29474
Q8NET6-2
A0A087WU70
Q8NET6
Q8IWY9
P78426
F5H366
F5H2I9
O60336-2
O60336-3
O60336-6
O60336
Q9NXV6
H0YBF6
F5H8F7
Q9UBL3-2
Q9UBL3-3
Q9UBL3
H0Y566
Q5JVC2
Q5JVC1
Q9C0C4
C9JV89
C9J4M7
Q5VTH9-2
H0YD58
O60336-4
A0A087X1A9
O75396
O94808
E5RJP4
Q8IWY7
Q06430
C9J8M6
P33993-2
O94901-5
H7C2K3
H0Y742
O94901-6
O94901-8
O94901
Q8N7A1
G3V5V5
G3V2D3
O60674
H0Y713
Q86YN6-4
Q86YN6-3
Q86YN6-6
Q86YN6-5
Q86YN6-2
Q86YN6
P13646-2
P13646-3
K7ERE3
P13646
F5H0U3
F5GYA3
O75387
O75387-2
Q86VQ3-3
Q86VQ3
Q86VQ3-2
K7EQA8
Q86X55-2
Q86X55
Q86X55-1
Q96QP1-2
Q96QP1
Q8WWZ7
K7EPM3
Q8WWZ7-2
K7ENF9
A0A075B778
Q8TAT5
Q96PY6-2
Q96PY6-6
Q96PY6
Q96PY6-3
Q96PY6-4
Q96A65-2
Q9HCJ0-2
Q9HCJ0
Q8WYJ6
J3KNL2
H0Y9P0
D6RF23
H0Y8R5
H0YAM7
K7EJH8
G3V2W4
Q7Z745-2
F5GZ06
Q3KNV8-2
Q3KNV8
Q16777
Q7L7L0
Q6FI13
Q96QV6
Q93077
P04908
Q99878
P0C0S8
P20671
Q96KK5
Q9BTM1
H0YFX9
Q8IUE6
P16104
O95395
H0YMW7
H0YM40
H0YNA3
H3BUK8
J3KS98
Q9NVE7
C9JXA5
C9JIS1
C9JZN1
Q9UL49-1
Q9UL49
Q9UL49-2
F8W9A4
P50991-2
P50991
Q9Y289
H0YA26
E9PHT6
Q5U5Z8-2
Q5U5Z8-3
Q9BPX3
P50591
Q14532
O76013
O76013-2
F8WDB3
F5H6T5
F5H1V1
P61204-2
K7ENR9
P49916-4
P49916-3
P49916-2
P49916
Q7Z5L7-4
Q7Z5J8-3
A0A087WTS8
P34932
A0A087WYC1
Q9H2G9
Q92547
Q3MIP1
Q14156-3
Q14156
Q14156-2
H0YH86
P26951-2
P26951
Q96A28
Q9UJA3-4
Q9UJA3-3
Q9UJA3
Q9UJA3-2
C9JD14
E7EN87
Q16874
P08686
P62241
Q5JR95
I3L0N3
P46459
P46459-2
B3KUH8
A0A087WYM6
A0A087X0T2
A0A087WXE1
Q6UY09
A0A087X155
Q96K19
E9PP55
Q96K19-5
Q96K19-3
Q96K19-2
P26373-2
P26373
Q5PR19
A8MV72
A6NL46
Q8N9G6
A8MX80
A8MUI8
A8MUA0
Q8NEU8-3
O60462-6
O60462-4
A0A024R412
O60462-2
A0A024R3W6
O60462-3
Q7LBX6
X5D2Q8
O60462
O60462-5
Q8NB78-4
Q8NB78-2
H0Y6H0
Q8NB78
Q6ZVE7
Q9ULP9-2
Q9ULP9
C9J4B8
C9JS07
Q15323
Q9H7M6
C9J3G7
E5RG74
Q9NRD5-2
F6V3V1
F6VY12
E9PS54
E9PJH3
E9PI49
Q86X24-4
Q86X24-5
Q86X24-3
X6RG95
X6R751
D6RBL5
Q9GZS1
Q9GZS1-2
E7EX70
P22307-2
P22307-6
P19320-3
P17931
Q96B97-3
Q5VSN0
Q5JPT2
Q96B97-2
Q96B97
Q8TDS5
Q5JVC0
D6REK8
H0YD49
Q5TAD8
E9PRJ1
M0QZ24
Q5VT98
H0YFM9
P52569
P52569-3
A0A0A0MSM0
E9PDE8
Q92598-2
Q92598-3
O95757
Q92598
Q92598-4
D6RJ96
A8MVU1
P14598
A6NI72
C9JLT6
Q3BDU5
P02545-2
P02545-6
P02545
P02545-5
Q5TCI8
P02545-4
Q9UHR4
J3KTC1
Q96DH6-2
B4DHE8
Q96DH6
Q7Z5J8-4
E5RFH5
Q8WYJ6-2
G3V3T1
Q16548-2
Q16548
B8ZZ29
J3QTH6
P08686-2
D6RA93
Q8WWZ7-3
E9PBH4
F8WE11
I3L3H2
J3QQP0
P38919
K7ERB9
Q7Z3V5
Q14654-2
H0Y9E4
H0Y9Z8
F8VX11
O60749-2
O60749
A6NFY4
A6NFY4-2
Q5T534
Q9H2G9-2
Q5T532
J3QQN6
J3QR27
J3QLU1
J3QRD0
J3QKQ0
J3KSV5
J3KRD5
J3QL02
A0A087WVS2
A0A087WYZ1
K7ERZ5
P35228
P02545-3
G3XAL0
Q86UD0
H0YA31
K7EQ47
E9PNF3
E9PLW6
K7EJI0
K7ERJ6
D6RBE9
Q9HAV0
P62873-2
H7BZV6
Q6PJH3
Q9UDV7
Q9UDV7-2
K7EJR4
Q6N017
J3JS34
J3QLA8
E7EQM7
O43236-6
J3QRT6
E7EX32
Q99719-2
A0A087WWZ5
Q99719
G3XAH0
J3KSZ7
J3QLR2
O43236-2
O43236-3
O43236
O43236-4
E7EPG2
I3L2M1
J3QRU3
Q03112-4
Q03112-3
E7EQ57
E7EUL6
Q03112
Q03112-5
Q03112-6
E7EQR6
F5H282
F5GZ03
P30050-2
P30050
F8W180
F8VZU9
G3V1Y7
C9IY79
F8WBV7
K7EKN9
I3L4M2
H0Y3Z3
H3BV07
E9PP73
Q8N8C0
Q8N8C0-2
Q14591-2
M0R1M8
B1APK8
P17026
Q96CX3-2
Q96CX3
M0QY93
E7EWC5
Q6AZW8
A0A087X2B0
P52744-2
M0R120
P52744
J3QSS9
Q9NV72-2
Q96NI8-2
Q14584
Q8N9Z0
K7EP55
Q8N988
Q9NV72
A0A087X2A5
O95600
Q15929
K7EP39
Q9Y473
M0R1D1
Q8N9Z0-2
Q8N859
A0A087WWI3
Q15937
Q8TAQ5-2
Q8IW36
Q96LX8
Q3ZCX4
Q14591
Q6ZN57
Q14586
Q96PE6
A0A087WUV0
Q7L2R6
P17097
Q7Z398-2
Q96MR9
Q8N9F8
B4DU55
A8MUV8
M0QY11
B4DX44
F5H290
Q86XN6-2
Q96NI8
Q86XN6
Q3MIS6
Q76KX8-2
O75820-3
Q6ZN06
Q76KX8
A0A087WXT7
Q2M3W8-2
Q8N823
A0A087WTN2
A0A0A0MTP1
O43309
Q8WV37
M0QX96
O75820-4
Q96N58
Q03924
Q8IYX0
Q5VIY5
F8WEZ9
Q8N4W9
Q8N4W9-2
Q8TAQ5
Q86XN6-3
A0A087X1K3
Q5JNZ3
F8W889
Q2M3W8
Q7Z398
O14628
A0A087WT67
Q09FC8-5
P0CB33
Q8TD23
Q9Y2Q1-4
Q2M3W8-3
A0A087WSW4
Q8N823-2
C9K0H3
Q0VGE8
M0QXU9
Q03938
Q96JC4
A6NP11
Q3ZCX4-2
A2RRD8
Q09FC8-3
Q86Y25
Q09FC8-6
Q8WV37-2
O14628-6
Q3MIS6-2
Q7Z7L9
Q9Y2Q1-3
A0A0A0MRR1
O75820
M0R0F3
O14628-7
O14628-5
Q9Y2Q1
O75820-2
Q5VV50
Q96RE9-3
Q6PDB4
Q86XU0
Q96IR2
O14628-4
P17035
A0A096LNS5
Q96RE9-2
Q6ZN19-2
Q9Y2Q1-2
A6NHJ4
M0QWZ8
Q8WXB4
Q09FC8
Q9NYT6
Q5VIY5-2
Q8TB69
O43361
Q5VV52
Q6P9G9
Q96RE9
Q5VV52-3
Q14592
Q09FC8-2
Q9P255
Q8TBZ5
Q8WV37-3
Q3SXZ3
Q08AN1
K7EKF3
F8W888
O76011
K7EMD9
P13645
Q2M2I5
Q7Z3Y8
F8W9W8
Q92959
E9PMC0
M0R204
H0Y5P8
M0R0S2
M0QZF4
M0R2P6
Q8TBC3
A6PVS0
K7ENL1
K7EIT8
B4E0F6
P18074-2
C9JC66
A0A087WWM3
E5RGH4
E5RGV0
D6RFM3
D6RIT2
D6RIU0
D6RBM0
D6RAM1
H0YAQ2
I3L4T0
I3L1Q5
K7EK20
G3V2E8
G3V5M4
G3V2N5
G3V2X9
E9PMW2
E9PQX9
E9PPF1
F8W0P7
F8WEF0
P62269
J3JS69
H7C5W8
Q5VWM4
Q5VXH5
A6NMC2
B7ZMI5
A0A087X1I7
H0YAQ0
K7EL24
K7EJ30
Q9UK11
Q9NZL3
K7ENM7
K7EJT0
K7EPW2
K7EJE5
K7ER86
K7ER65
K7ENI7
F8WF86
O60809
O95521
I3L2G1
K7EQD6
F8W124
Q8TD17-2
Q8TD17
Q9C0G6-2
C9JS54
C9K051
C9JJU6
H7C019
Q86WT6-2
Q86WT6
Q8IV76-2
Q8IV76
A0A087WWD5
E7EN40
D6RDL0
D6RF17
H3BUK6
H3BP13
H3BPN3
Q9UL33
Q9UL33-2
P46779-4
H0YLP6
P46779
P46779-5
H0YMF4
P46779-2
H0YKD8
P46779-3
A0A087WYJ6
P42261-3
P42261-4
G3V164
P42263-2
P42263
P48058
P42261-2
P42261
P42261-6
P42261-5
Q9HBF5
P34932-2
H7C0L3
G3V3R6
H0YJW3
E7EW41
E7ENN0
E7ENG0
E7ERE1
E7EW78
E7EMX0
H7C336
Q86V40-2
Q86V40
C9IYB5
F5H3Q3
F5H719
Q8N9Z9-3
Q8N9Z9-2
Q5JPT3
Q5JPT1
P35228-2
M0R2P5
Q9C056
A6NJ46
F8VS86
Q14123-3
A0A0A0MS69
Q14123
Q14123-2
D6RAD5
Q8IVC4
M0R0A3
Q9UN73-2
Q9Y5I2-2
Q9Y5I3-2
Q9Y5H7
Q9Y5H7-3
Q9Y5H7-2
O60811
Q5VWM6
A6NFR9
Q5SWL7
A6NFA1
O95222
D6RC15
H0YL35
P55795
K7ESF4
H0YL66
Q86WT6-4
Q86WT6-3
F5H7Y1
H3BPE0
E7EU40
A0A087WUI2
O60336-5
D6R9F7
D6RHX7
K7EJW6
H0YKB8
H3BTP5
J3QRA8
Q9BR11
H0YF61
D6R9D3
E5RJ94
Q92526-2
P09497-2
D6RJD1
P09497
I3L0L3
H0YAB0
H7C4V4
H0Y8M6
Q96PY6-5
E9PK46
O76014
O76015
Q08EI0
M0R174
P14598-2
M0QZG6
H3BTH3
J3QSB4
E9PP63
E9PKQ1
Q9HAZ2-3
Q9HAZ2
Q9HAZ2-2
D6RFY3
D6RDW0
H0YA13
Q9HAZ2-4
C9JE09
C9JPJ6
Q92766-6
Q01064
B4DK72
Q01064-2
A0A087WSZ2
Q08043
Q5VTQ0-7
K7EN93
A8MT65
Q08AG5
M0R1L6
Q147U1
A0A0A0MTT2
Q15973-4
Q96SR6-3
Q6ZMS4
Q96SR6-2
Q8NHY6
Q96BR6-2
Q96SR6
Q9BR84
Q9BS34
Q8NDW4
C9JME7
K7ER43
Q96BR6
Q8NEP9-2
Q9BUY5
S4R3U0
A0A087WYZ0
Q0D2J5-2
Q08ER8
Q0D2J5
C9JN71
Q15973
Q8NEP9
Q8NEP9-4
Q96I27-2
F5H0A9
A0A087WUM7
Q96JF6
Q32M78
H7BYR5
Q68EA5
Q8IYI8
P58317
Q8TA94
Q8NDP4
Q15973-1
A0A0A0MSW5
Q96MU6
Q15935
Q7L945
Q9BY31
Q9ULM2
Q0D2J5-3
G3V131
P17030
P17024
C9JVC3
Q96MU6-2
Q8TBZ8
P52737
B1AKS7
Q96I27
Q3KP31
P17030-2
Q86YE8
A0A087WVH9
K7EQV7
P17017
Q96GE5-2
Q86YE8-4
Q6ZQV5
M0QY24
Q86UE3
P15621-2
Q8N7K0
Q96GE5
P15621-3
Q9H0M5
Q86YE8-2
F8W7T7
P15621
Q8N7K0-2
Q86YE8-3
D3YTF2
Q8N972
Q3KP31-2
Q9Y2A4
Q8N8L2
P16415
Q9H7R0
C9J2N8
Q8N8Z8
P16415-2
Q9H7R0-2
Q8N8Z8-2
B5MD04
Q8TD47
P22090
C9JEH7
H0YIB2
F8VRG4
M0R317
E5RJS1
H0YN09
H0YK96
H0YK14
Q659A1-2
H0YMX6
Q5BJH1
E9PJN9
Q96K19-4
Q96K19-6
H0YI37
D6RED7
D6RAS7
H3BSS4
H0YMU8
G3V2I1
G5E9H5
E7EVC0
H3BV27
H3BT37
I3L303
H3BN98
I3L246
J3KSS4
H0YB67
H0YBH6
J3QSG5
F5H6S7
F8VU69
C9J6P1
C9JAK5
Q14525
A0A087X2I6
H0YBB0
F8WCR1
Q5JVB9
F8WAX4
A0A087X1W0
H7C1S1
C9J155
H0YJ11
