# Supplementary material for: Menin inhibition suppresses castration-resistant prostate cancer and enhances chemosensitivity
Source: Oncogene. 2021 Oct 28;41(1):125–37. doi: 10.1038/s41388-021-02039-2 (PMC8724010; doi:10.1038/s41388-021-02039-2)
Supplement: Supplementary file 3 — Table S6 [file 41388_2021_2039_MOESM3_ESM.xlsx]

## Sheet: Table S6
Univariate and multivariate prognostic analyses for BRFS and OS
BRFS		Univariate			Multivariate			Multivariate
Characteristics		N	HR [95%CI]	p-value	N	HR [95%CI]	p-value	N	HR [95%CI]	p-value
Patients' age		1298	1.02 [1.01-1.04]	0.000655	543	0.98 [0.95-1.01]	0.269983	543	0.98 [0.95-1.02]	0.331873
Gleason	6	1293	0.17 [0.08-0.37]	6.43e-26
	7		0.38 [0.19-0.77]
	8		0.71 [0.34-1.47]
	9		0.83 [0.41-1.68]
ISUP2014 grade	2 vs. 1	961	0.72 [0.36-1.42]	1.07e-26	543	1.12 [0.45-2.75]	0.809168	543	1.13 [0.46-2.78]	0.78705
	3 vs. 1		1.58 [0.91-2.72]		543	1.83 [0.77-4.31]	0.169495	543	1.79 [0.76-4.23]	0.184448
	4 vs. 1		4.06 [2.82-5.84]		543	3.75 [1.65-8.51]	0.00155	543	3.59 [1.58-8.14]	0.00222
	5 vs. 1		4.74 [3.44-6.52]		543	2.95 [1.39-6.27]	0.00499	543	2.63 [1.24-5.60]	0.0119
Gleason_Tumor_Diff	2moderatly	1293	2.18 [1.60-2.98]	3.22e-27
	3highly		4.55 [3.34-6.20]
Serum PSA level		517	1.00 [1.00-1.00]	0.276
AJCC_cM	M0 vs none	1298	NA	NA
AJCC_cT	T2	529	1.52 [ 0.95- 2.45]	1.67e-09
	T3		4.25 [ 2.45- 7.38]
	T4		157.47 [18.00-1377.28]
AJCC pathological tumor size (pT)	T3 vs. T1	1215	2.18 [1.80-2.64]	1.02e-14	543	3.43 [1.80-6.53]	0.000171	543	3.52 [1.85-6.70]	0.000127
	T4 vs. T1		1.25 [0.46-3.38]		543	1.33 [0.28-6.25]	0.721706	543	1.41 [0.30-6.61]	0.666926
Residual_Margin	R1	560	2.01 [1.32-3.07]	0.00523
	R2		0.00 [0.00- Inf]
AJCC pathological lymph node	N1 vs. N0	1015	1.12 [0.88-1.43]	0.355
Surgical resection margins	R1-2 vs. R0	591	1.92 [1.30-2.83]	0.000931	543	1.14 [0.72-1.80]	0.56898	543	1.13 [0.71-1.78]	0.608523
MEN1 class	High vs. Low	1298	1.29 [1.06-1.57]	0.00988	543	1.55 [1.00-2.40]	0.050178
MEN1 level		1298	1.31 [1.12-1.53]	0.00097				543	1.68 [1.12-2.52]	0.0117
OS		Univariate			Multivariate			Multivariate
Characteristics		N	HR [95%CI]	p-value	N	HR [95%CI]	p-value	N	HR [95%CI]	p-value
Patients' age		1222	1.04 [1.01-1.06]	0.00238	663	1.02 [0.99- 1.06]	0.233	663	1.03 [0.99- 1.07]	0.126
ageDiag60	Sup60 vs. Infe60	1222	1.36 [0.95-1.96]	0.0946
Gleason	6 vs. 10	1217	0.04 [0.01-0.11]	2.41e-21
	7 vs. 10		0.12 [0.05-0.27]
	8 vs. 10		0.25 [0.10-0.60]
	9 vs. 10		0.44 [0.19-1.01]
ISUP2014 grade	2 vs. 1	885	0.00 [0.00- Inf]	9.04e-10	663	0 [0.00- Inf]	0.997	663	0 [0.00- Inf]	0.997
	3 vs. 1		0.00 [0.00- Inf]		663	0 [0.00- Inf]	0.997	663	0 [0.00- Inf]	0.997
	4 vs. 1		6.20 [2.96-12.99]		663	5.51 [2.16-14.04]	0.000345	663	5.17 [2.01-13.30]	0.000645
	5 vs. 1		10.87 [5.44-21.74]		663	8.84 [3.56-21.92]	2.57e-06	663	9.05 [3.67-22.35]	1.78e-06
Gleason_Tumor_Diff	2moderatly vs. low	1217	3.00 [1.49- 6.04]	4.8e-19
	3highly vs. low		9.51 [4.81-18.78]
Serum PSA level		440	1.00 [0.99-1.01]	0.784
AJCC_cM	M0 vs none	1222	NA	NA
AJCC_cT	T2 vs. T1	533	1.73 [0.51- 5.95]	0.015
	T3 vs. T1		1.58 [0.17- 14.30]
	T4 vs. T1		42.61 [4.35-417.25]
AJCC pathological tumor size (pT)	T3 vs. T1	1139	2.28 [1.61-3.23]	2.14e-05	663	1.68 [1.00- 2.83]	0.0503	663	1.67 [0.99- 2.81]	0.0524
	T4 vs. T1		0.00 [0.00- Inf]		663	0 [0.00- Inf]	0.999	663	0 [0.00- Inf]	0.999
AJCC pathological lymph node	N1 vs. N0	1019	2.56 [1.84-3.56]	2e-08	663	2.23 [0.64- 7.78]	0.208	663	2.17 [0.62- 7.54]	0.223
Residual_Margin	R1 vs. R0	565	2.18 [0.63-7.54]	0.47
	R2 vs. R0		0.00 [0.00- Inf]
Surgical resection margins	R1-2 vs. R0	596	1.61 [0.54-4.80]	0.394
MEN1 class	High vs. Low	1222	1.67 [1.23-2.27]	0.0011	663	1.87 [1.19- 2.93]	0.00626
MEN1 level		1222	1.47 [1.16-1.87]	0.00138				663	1.54 [1.09- 2.17]	0.0145
