# Supplementary material for: Menin inhibition suppresses castration-resistant prostate cancer and enhances chemosensitivity
Source: Oncogene. 2021 Oct 28;41(1):125–37. doi: 10.1038/s41388-021-02039-2 (PMC8724010; doi:10.1038/s41388-021-02039-2)
Supplement: Supplementary file 4 — Table S8 [file 41388_2021_2039_MOESM4_ESM.xls]

## Sheet: full list
PNT1A	LNCaP	PC-3
AAED1	A4GNT	AACS
AAGAB	AAAS	AADACP1
AAK1	AACSP1	AADAT
AAMDC	AADAT	AAED1
AANAT	AAED1	AAGAB
AARS	AAGAB	AAK1
AASDH	AAK1	AAMDC
AASDHPPT	AAMDC	AANAT
AASS	AANAT	AAR2
AATF	AAR2	AARS
ABALON	AARS	AASDH
ABCA5	AARSD1	AASDHPPT
ABCB10	AASDH	AASS
ABCC3	AASDHPPT	AATF
ABCC5	AASS	ABALON
ABCD3	AATBC	ABCA1
ABCE1	AATF	ABCA17P
ABHD10	ABALON	ABCA3
ABHD12	ABCA11P	ABCB10
ABHD13	ABCA2	ABCC1
ABHD14A	ABCA4	ABCC10
ABHD14A-ACY1	ABCA5	ABCC3
ABHD14B	ABCA6	ABCC4
ABHD16B	ABCA7	ABCC5
ABHD17B	ABCB10	ABCD3
ABHD17C	ABCB8	ABCD4
ABHD18	ABCB9	ABCE1
ABHD2	ABCC1	ABCF1
ABHD3	ABCC4	ABCF2
ABHD5	ABCC5	ABCF3
ABHD6	ABCC5-AS1	ABHD10
ABI1	ABCC6	ABHD11
ABI2	ABCC6P1	ABHD11-AS1
ABL1	ABCD3	ABHD12
ABL2	ABCD4	ABHD13
ABLIM1	ABCE1	ABHD14A
ACAA1	ABCF1	ABHD14A-ACY1
ACACA	ABCF2	ABHD14B
ACAD10	ABCF3	ABHD16A
ACAD11	ABHD10	ABHD16B
ACAD8	ABHD11	ABHD17B
ACADM	ABHD11-AS1	ABHD17C
ACADSB	ABHD12	ABHD18
ACAP2	ABHD13	ABHD2
ACAT1	ABHD14A	ABHD3
ACBD3	ABHD14A-ACY1	ABHD4
ACBD5	ABHD14B	ABHD5
ACBD6	ABHD15	ABHD6
ACLY	ABHD16A	ABHD8
ACOT2	ABHD16B	ABI1
ACOT7	ABHD17B	ABI2
ACP1	ABHD17C	ABI3BP
ACP6	ABHD18	ABL1
ACSF3	ABHD2	ABLIM1
ACSL3	ABHD3	ABLIM3
ACTA2	ABHD4	ABRACL
ACTB	ABHD5	ABT1
ACTG1	ABHD6	ABTB2
ACTG1P20	ABHD8	ACAA1
ACTL6A	ABI1	ACAA2
ACTN1	ABI2	ACACA
ACTN1-AS1	ABL1	ACAD10
ACTN4	ABL2	ACAD11
ACTR10	ABLIM1	ACAD8
ACTR1A	ABRACL	ACAD9
ACTR2	ABT1	ACADM
ACTR3	ABTB2	ACADSB
ACTR3B	ACAA1	ACAP2
ACTR5	ACAA2	ACAP3
ACTR6	ACACA	ACAT1
ACTRT3	ACAD10	ACBD4
ACVR1	ACAD11	ACBD5
ACVR2A	ACAD8	ACBD7
ACYP1	ACAD9	ACBD7-DCLRE1CP1
ACYP2	ACADL	ACCS
ADAL	ACADM	ACER3
ADAM10	ACADSB	ACIN1
ADAM17	ACAP2	ACLY
ADAM22	ACAP3	ACO1
ADAM23	ACAT1	ACOT13
ADAM9	ACBD3	ACOT2
ADAMTSL4-AS1	ACBD4	ACOT7
ADAR	ACBD5	ACOT8
ADARB1	ACBD6	ACOX1
ADAT2	ACBD7	ACOX3
ADD1	ACBD7-DCLRE1CP1	ACP1
ADD2	ACCS	ACP2
ADD3	ACER2	ACP6
ADD3-AS1	ACER3	ACP7
ADGRA3	ACIN1	ACSF2
ADGRF3	ACKR3	ACSL1
ADGRG6	ACLY	ACSL3
ADH5	ACO1	ACSS1
ADHFE1	ACO2	ACSS2
ADI1	ACOT13	ACTA2
ADIPOR2	ACOT2	ACTB
ADK	ACOT7	ACTG1
ADM	ACOT8	ACTG1P20
ADO	ACOX1	ACTL6A
ADPRM	ACOX2	ACTN1
ADRM1	ACOX3	ACTN1-AS1
ADSS	ACP1	ACTN4
AFDN	ACP2	ACTR10
AFDN-AS1	ACP6	ACTR1A
AFF1	ACPP	ACTR2
AFF4	ACSL1	ACTR3
AFG3L1P	ACSL3	ACTR3B
AFG3L2	ACSM3	ACTR3C
AFTPH	ACSS2	ACTR5
AGAP1-IT1	ACTA2	ACTR6
AGAP3	ACTB	ACTR8
AGBL3	ACTG1	ACTRT3
AGFG1	ACTG1P20	ACVR1
AGGF1	ACTL10	ACVR1B
AGL	ACTL6A	ACVR2A
AGO2	ACTL6B	ACYP1
AGO3	ACTN1	ACYP2
AGO4	ACTN1-AS1	ADA
AGPAT3	ACTN3	ADAM10
AGPAT5	ACTN4	ADAM15
AGPS	ACTR10	ADAM17
AGTPBP1	ACTR1A	ADAM19
AHCTF1	ACTR1B	ADAM22
AHCY	ACTR2	ADAM9
AHCYL1	ACTR3	ADAMTS13
AHCYL2	ACTR3B	ADAMTSL3
AHI1	ACTR3C	ADAMTSL4-AS1
AHNAK	ACTR5	ADAR
AHR	ACTR6	ADARB1
AHSA1	ACTR8	ADAT1
AIDA	ACTRT3	ADAT2
AIFM2	ACVR1	ADAT3
AIM1	ACVR1B	ADCY3
AIMP1	ACVR2A	ADCY6
AIMP2	ACVR2B	ADCY9
AK2	ACVR2B-AS1	ADD1
AK3	ACY1	ADD3
AK4	ACYP1	ADD3-AS1
AK6	ACYP2	ADGRA3
AKAP10	ADA	ADGRB3
AKAP11	ADAL	ADGRE5
AKAP12	ADAM10	ADGRF1
AKAP13	ADAM15	ADGRF3
AKAP2	ADAM17	ADGRG6
AKAP3	ADAM2	ADGRL1
AKAP9	ADAM20P1	ADGRV1
AKIRIN1	ADAM9	ADH5
AKIRIN2	ADAMDEC1	ADHFE1
AKR1B1	ADAMTS1	ADI1
AKT2	ADAMTS13	ADIPOR1
AKT3	ADAMTS3	ADIPOR2
ALAD	ADAMTSL4	ADIRF
ALCAM	ADAMTSL4-AS1	ADK
ALDH18A1	ADAP1	ADM
ALDH1L2	ADAR	ADNP
ALDH3A2	ADARB1	ADNP-AS1
ALDH7A1	ADAT2	ADNP2
ALDH9A1	ADAT3	ADO
ALDOA	ADCK5	ADORA2B
ALDOC	ADCY3	ADPGK
ALG11	ADCY6	ADPGK-AS1
ALG2	ADCY9	ADPRH
ALG5	ADD1	ADPRHL2
ALG6	ADD3	ADPRM
ALKBH1	ADD3-AS1	ADRA1D
ALKBH2	ADGRA3	ADRB2
ALKBH5	ADGRF3	ADRM1
ALKBH8	ADGRL1	ADSL
ALMS1	ADGRV1	ADSS
ALS2	ADH5	AEBP2
ALX1	ADHFE1	AEN
ALYREF	ADI1	AFAP1
AMD1	ADIPOR2	AFDN
AMFR	ADK	AFDN-AS1
AMMECR1L	ADM	AFF1
AMOTL1	ADNP	AFF4
AMZ2	ADNP-AS1	AFG3L1P
ANAPC1	ADNP2	AFG3L2
ANAPC10	ADO	AFMID
ANAPC11	ADPGK	AFTPH
ANAPC13	ADPGK-AS1	AGA
ANAPC16	ADPRHL2	AGAP1
ANGEL2	ADPRM	AGAP1-IT1
ANGPTL5	ADRB1	AGAP11
ANKAR	ADRM1	AGAP3
ANKFY1	ADSL	AGBL2
ANKH	ADSS	AGBL3
ANKHD1	AEBP2	AGBL5
ANKHD1-EIF4EBP3	AEN	AGBL5-AS1
ANKIB1	AFAP1L2	AGFG1
ANKLE2	AFDN	AGFG2
ANKMY2	AFDN-AS1	AGGF1
ANKRA2	AFF1	AGL
ANKRD1	AFF3	AGO1
ANKRD10	AFF4	AGO2
ANKRD12	AFG3L1P	AGO3
ANKRD13A	AFG3L2	AGO4
ANKRD13B	AFMID	AGPAT3
ANKRD13C	AFTPH	AGPAT5
ANKRD17	AGA	AGPS
ANKRD18A	AGAP1	AGR2
ANKRD18B	AGAP1-IT1	AGTPBP1
ANKRD18CP	AGAP3	AHCTF1
ANKRD20A2	AGAP7P	AHCY
ANKRD20A3	AGBL3	AHCYL1
ANKRD20A4	AGBL4	AHCYL2
ANKRD20A5P	AGBL5	AHDC1
ANKRD28	AGBL5-AS1	AHI1
ANKRD30BL	AGFG1	AHNAK
ANKRD33B	AGFG2	AHNAK2
ANKRD34A	AGGF1	AHR
ANKRD36	AGK	AHRR
ANKRD36B	AGL	AHSA1
ANKRD36C	AGO1	AHSA2
ANKRD40	AGO2	AIDA
ANKRD42	AGO3	AIFM2
ANKRD46	AGO4	AIG1
ANKRD49	AGPAT3	AIM1
ANKRD50	AGPAT5	AIMP1
ANKS1A	AGPS	AIMP2
ANKS1B	AGRP	AIP
ANLN	AGTPBP1	AJUBA
ANO10	AGXT2	AK1
ANO6	AHCTF1	AK2
ANP32A	AHCTF1P1	AK3
ANP32B	AHCY	AK4
ANP32E	AHCYL1	AK6
ANTXR1	AHCYL2	AKAP1
ANXA11	AHDC1	AKAP11
ANXA2	AHI1	AKAP12
ANXA2R	AHNAK	AKAP13
ANXA4	AHSA1	AKAP2
ANXA5	AHSA2	AKAP3
ANXA7	AIDA	AKAP5
AP1AR	AIG1	AKAP7
AP1G1	AIM1	AKAP8
AP2B1	AIMP1	AKAP8L
AP3B1	AIMP2	AKAP9
AP3D1	AJUBA	AKIP1
AP3M1	AK1	AKIRIN1
AP3S1	AK2	AKIRIN2
AP4B1	AK3	AKR1A1
AP4B1-AS1	AK4	AKR7A2
AP4E1	AK5	AKT1
AP4S1	AK6	AKT2
AP5M1	AKAP1	AKT3
AP5Z1	AKAP10	AKTIP
APAF1	AKAP11	ALAD
APBB2	AKAP13	ALAS1
APC	AKAP3	ALCAM
APEX1	AKAP7	ALDH18A1
API5	AKAP8	ALDH1A3
APIP	AKAP8L	ALDH3A2
APLF	AKAP9	ALDH5A1
APLP2	AKIRIN1	ALDH6A1
APOLD1	AKIRIN2	ALDH7A1
APOM	AKNA	ALDH9A1
APP	AKNAD1	ALDOC
APPBP2	AKR1A1	ALG10B
APPL1	AKR7A2	ALG11
APPL2	AKR7A2P1	ALG12
APTR	AKT1	ALG2
AQP11	AKT2	ALG5
ARAP2	AKTIP	ALG8
ARCN1	ALAD	ALG9
ARF1	ALAS1	ALKBH1
ARF4	ALCAM	ALKBH2
ARF4-AS1	ALDH16A1	ALKBH3
ARF6	ALDH18A1	ALKBH4
ARFGEF1	ALDH1A1	ALKBH5
ARFGEF2	ALDH1B1	ALKBH8
ARFRP1	ALDH2	ALMS1
ARGLU1	ALDH3A2	ALOX12-AS1
ARHGAP10	ALDH3B2	ALS2
ARHGAP11A	ALDH6A1	ALYREF
ARHGAP11B	ALDH9A1	AMACR
ARHGAP12	ALDOA	AMBRA1
ARHGAP19	ALDOC	AMD1
ARHGAP19-SLIT1	ALG10B	AMDHD1
ARHGAP21	ALG11	AMFR
ARHGAP26	ALG12	AMIGO2
ARHGAP29	ALG14	AMMECR1L
ARHGAP42	ALG2	AMN1
ARHGAP5	ALG3	AMOTL1
ARHGAP5-AS1	ALG5	AMOTL2
ARHGEF11	ALG6	AMPD3
ARHGEF12	ALG8	AMZ2
ARHGEF26	ALG9	ANAPC1
ARHGEF26-AS1	ALKBH1	ANAPC10
ARHGEF28	ALKBH2	ANAPC11
ARHGEF3	ALKBH5	ANAPC13
ARHGEF37	ALKBH8	ANAPC16
ARHGEF39	ALOX12-AS1	ANAPC2
ARHGEF7	ALOX15B	ANAPC5
ARID1A	ALS2	ANAPC7
ARID1B	ALX4	ANGEL2
ARID2	ALYREF	ANGPTL5
ARID4A	AMACR	ANK3
ARID4B	AMBRA1	ANKFY1
ARIH1	AMD1	ANKHD1
ARIH2	AMFR	ANKHD1-EIF4EBP3
ARIH2OS	AMMECR1L	ANKIB1
ARL1	AMOTL2	ANKLE2
ARL13B	AMPD2	ANKMY1
ARL15	AMPD3	ANKMY2
ARL16	AMY1A	ANKRA2
ARL17A	AMY2A	ANKRD10
ARL3	AMZ2	ANKRD11
ARL4A	AMZ2P1	ANKRD12
ARL5B	ANAPC1	ANKRD13A
ARL6	ANAPC10	ANKRD13B
ARL6IP1	ANAPC11	ANKRD13C
ARL6IP5	ANAPC13	ANKRD13D
ARL6IP6	ANAPC15	ANKRD16
ARL8B	ANAPC16	ANKRD17
ARMC1	ANAPC2	ANKRD18A
ARMC10	ANAPC4	ANKRD18B
ARMC7	ANAPC5	ANKRD18CP
ARMC8	ANAPC7	ANKRD20A5P
ARMT1	ANG	ANKRD26
ARNT	ANGEL1	ANKRD27
ARNTL	ANGEL2	ANKRD28
ARNTL2	ANGPTL3	ANKRD29
ARPC1A	ANK3	ANKRD30BL
ARPC1B	ANKAR	ANKRD33B
ARPC2	ANKDD1A	ANKRD34A
ARPP19	ANKFY1	ANKRD36
ARRDC1-AS1	ANKH	ANKRD36B
ARRDC3	ANKHD1	ANKRD36C
ARRDC3-AS1	ANKHD1-EIF4EBP3	ANKRD37
ARSB	ANKIB1	ANKRD39
ARSG	ANKLE2	ANKRD40
ARSJ	ANKMY2	ANKRD42
ARSK	ANKRA2	ANKRD46
ARV1	ANKRD10	ANKRD49
ASAH1	ANKRD11	ANKRD50
ASAP1	ANKRD12	ANKRD52
ASAP2	ANKRD13A	ANKRD9
ASB16-AS1	ANKRD13B	ANKS1A
ASB3	ANKRD13C	ANKS3
ASB7	ANKRD13D	ANKS6
ASCC1	ANKRD16	ANKZF1
ASCC3	ANKRD17	ANLN
ASF1A	ANKRD18A	ANO1
ASH1L	ANKRD20A1	ANO10
ASH1L-AS1	ANKRD20A11P	ANO6
ASNS	ANKRD20A12P	ANP32A
ASNSD1	ANKRD20A3	ANP32B
ASPH	ANKRD20A4	ANP32E
ASPM	ANKRD20A5P	ANTXR1
ASRGL1	ANKRD24	ANTXR2
ASXL1	ANKRD26	ANXA1
ATAD1	ANKRD27	ANXA11
ATAD2	ANKRD28	ANXA2
ATAD2B	ANKRD29	ANXA2R
ATAD3B	ANKRD30BL	ANXA3
ATAD5	ANKRD33B	ANXA4
ATE1	ANKRD34A	ANXA5
ATE1-AS1	ANKRD36	ANXA6
ATF1	ANKRD36B	ANXA7
ATF2	ANKRD36C	AP1AR
ATF3	ANKRD37	AP1G1
ATF6	ANKRD39	AP1M1
ATF7	ANKRD40	AP1S1
ATF7IP	ANKRD42	AP1S3
ATF7IP2	ANKRD44	AP2A1
ATG10	ANKRD46	AP2A2
ATG12	ANKRD49	AP2M1
ATG13	ANKRD54	AP3B1
ATG14	ANKRD61	AP3D1
ATG2B	ANKS1A	AP3M1
ATG3	ANKS3	AP3S1
ATG4B	ANKZF1	AP3S2
ATG4C	ANLN	AP4B1
ATG7	ANO10	AP4B1-AS1
ATIC	ANO6	AP4E1
ATL1	ANP32A	AP4S1
ATL2	ANP32B	AP5M1
ATL3	ANP32E	AP5S1
ATM	ANPEP	AP5Z1
ATMIN	ANXA13	APAF1
ATOH7	ANXA2P2	APBB1
ATP10D	ANXA2R	APBB2
ATP11A	ANXA4	APC
ATP11B	ANXA5	APCDD1L
ATP13A3	AP1AR	APCDD1L-AS1
ATP1A1	AP1B1	APEH
ATP1B1	AP1G1	APH1A
ATP1B3	AP1M1	APH1B
ATP2A2	AP1M2	API5
ATP2B1-AS1	AP1S1	APIP
ATP2C1	AP1S3	APLF
ATP5A1	AP2B1	APLP2
ATP5B	AP3B1	APMAP
ATP5D	AP3D1	APOA5
ATP5E	AP3M1	APOF
ATP5F1	AP3S1	APOL2
ATP5H	AP3S2	APOL6
ATP5J	AP4B1	APOLD1
ATP5J2	AP4B1-AS1	APOM
ATP5J2-PTCD1	AP4E1	APOPT1
ATP5L	AP4M1	APP
ATP5S	AP4S1	APPBP2
ATP6V1A	AP5B1	APPL1
ATP6V1B1-AS1	AP5M1	APPL2
ATP6V1C1	AP5S1	APRT
ATP6V1D	AP5Z1	APTR
ATP6V1E1	APAF1	APTX
ATP6V1H	APBB2	AQP11
ATP7B	APBB3	AQR
ATP8B1	APC	ARAP3
ATP9A	APEX1	ARCN1
ATPIF1	APH1B	AREG
ATR	API5	AREL1
ATRAID	APIP	ARF1
ATRNL1	APITD1-CORT	ARF3
ATXN1	APLF	ARF5
ATXN10	APLP2	ARF6
ATXN2	APMAP	ARFGAP1
ATXN7	APOA5	ARFGAP2
ATXN7L1	APOF	ARFGEF1
AUNIP	APOL2	ARFGEF2
AURKA	APOLD1	ARFGEF3
AURKAPS1	APOM	ARFIP1
AVEN	APOPT1	ARFIP2
AVL9	APPBP2	ARFRP1
AXIN1	APPL1	ARGLU1
AXL	APPL2	ARHGAP1
AZI2	APTR	ARHGAP10
AZIN1	APTX	ARHGAP11A
AZIN1-AS1	AQP11	ARHGAP11B
B2M	AQP3	ARHGAP12
B3GALNT1	AQP7	ARHGAP17
B3GALNT2	AQP7P3	ARHGAP18
B3GALT4	AQR	ARHGAP19
B3GLCT	ARAP2	ARHGAP19-SLIT1
B3GNT5	ARCN1	ARHGAP21
B4GALT5	AREL1	ARHGAP24
B4GALT6	ARF1	ARHGAP26
BACE1	ARF3	ARHGAP27
BACE2	ARF4	ARHGAP29
BACH1	ARF4-AS1	ARHGAP31
BACH2	ARF5	ARHGAP31-AS1
BAG1	ARF6	ARHGAP35
BAG2	ARFGAP1	ARHGAP39
BAG3	ARFGAP2	ARHGAP42
BAG4	ARFGAP3	ARHGAP5
BAG6	ARFGEF1	ARHGAP5-AS1
BAHCC1	ARFGEF2	ARHGDIA
BAIAP2	ARFGEF3	ARHGEF10
BAIAP2-AS1	ARFIP1	ARHGEF11
BAIAP2L1	ARFIP2	ARHGEF12
BANF1	ARFRP1	ARHGEF18
BARD1	ARGLU1	ARHGEF2
BASP1	ARHGAP1	ARHGEF26
BAZ1A	ARHGAP10	ARHGEF26-AS1
BAZ1B	ARHGAP11A	ARHGEF28
BAZ2A	ARHGAP11B	ARHGEF3
BAZ2B	ARHGAP12	ARHGEF35
BBIP1	ARHGAP19	ARHGEF37
BBOF1	ARHGAP19-SLIT1	ARHGEF39
BBS1	ARHGAP21	ARHGEF5
BBS10	ARHGAP26	ARHGEF7
BBS4	ARHGAP26-AS1	ARID1A
BBS9	ARHGAP27	ARID1B
BBX	ARHGAP29	ARID2
BCAP29	ARHGAP32	ARID3B
BCAR3	ARHGAP39	ARID4A
BCAS1	ARHGAP40	ARID4B
BCAS2	ARHGAP44	ARID5B
BCAS3	ARHGAP5	ARIH1
BCAS4	ARHGAP5-AS1	ARIH2
BCAT1	ARHGAP8	ARIH2OS
BCDIN3D	ARHGAP9	ARL1
BCL10	ARHGDIA	ARL13B
BCL2L1	ARHGEF11	ARL14EP
BCL2L13	ARHGEF12	ARL15
BCL6	ARHGEF18	ARL16
BCL7A	ARHGEF2	ARL17B
BCL7B	ARHGEF26	ARL2BP
BCL9L	ARHGEF26-AS1	ARL3
BCLAF1	ARHGEF28	ARL5A
BCRP2	ARHGEF34P	ARL5B
BDNF	ARHGEF35	ARL6
BDP1	ARHGEF37	ARL6IP1
BEND6	ARHGEF39	ARL6IP4
BFAR	ARHGEF5	ARL6IP5
BHLHE40	ARHGEF7	ARL6IP6
BHLHE40-AS1	ARID1A	ARL8B
BICD1	ARID1B	ARMC1
BID	ARID2	ARMC10
BIRC2	ARID3B	ARMC4
BIRC3	ARID4A	ARMC7
BIRC5	ARID4B	ARMC8
BIRC6	ARID5B	ARMC9
BLM	ARIH1	ARMT1
BLMH	ARIH2	ARNT
BLOC1S4	ARIH2OS	ARNTL2
BLOC1S5	ARL1	ARPC1A
BLOC1S5-TXNDC5	ARL13B	ARPC2
BLOC1S6	ARL14EP	ARPC3
BLVRA	ARL15	ARPC5L
BLZF1	ARL16	ARPP19
BMI1	ARL17A	ARRB1
BMP2K	ARL17B	ARRB2
BMP5	ARL2BP	ARRDC1-AS1
BMP7	ARL3	ARRDC2
BMP7-AS1	ARL4A	ARRDC3
BMPR1A	ARL4D	ARRDC3-AS1
BMPR2	ARL5A	ARSB
BMS1P20	ARL5B	ARSJ
BMS1P4	ARL6	ARSK
BNC1	ARL6IP1	ARV1
BNIP2	ARL6IP5	ASAH1
BNIP3	ARL6IP6	ASAP1
BOLA2B	ARL8A	ASAP1-IT1
BORA	ARL8B	ASAP2
BORCS5	ARMC1	ASB1
BORCS6	ARMC10	ASB13
BPTF	ARMC6	ASB16-AS1
BRAF	ARMC7	ASB3
BRAP	ARMC8	ASB7
BRAT1	ARMC9	ASB8
BRCA2	ARMT1	ASCC1
BRCAT54	ARNT	ASCC3
BRD1	ARPC1A	ASF1A
BRD2	ARPC2	ASF1B
BRD7	ARPC3	ASH1L
BRD9	ARPC4	ASH1L-AS1
BRE	ARPC4-TTLL3	ASH2L
BRE-AS1	ARPC5	ASIC1
BRI3	ARPC5L	ASNS
BRI3BP	ARPP19	ASNSD1
BRIP1	ARRB1	ASPH
BRIX1	ARRB2	ASPM
BROX	ARRDC1	ASRGL1
BRWD1	ARRDC1-AS1	ASTE1
BRWD1-AS1	ARRDC3	ASTN2
BRWD1-IT2	ARRDC3-AS1	ASXL1
BTAF1	ARRDC4	ASXL2
BTBD1	ARSB	ATAD1
BTBD10	ARSG	ATAD2
BTBD3	ARSK	ATAD2B
BTBD7	ARV1	ATAD3A
BTD	ASAH1	ATAD3B
BTF3	ASAH2B	ATAD5
BTG1	ASAP1	ATE1
BTG3	ASAP2	ATE1-AS1
BTN2A3P	ASB1	ATF1
BTN3A1	ASB13	ATF2
BTN3A2	ASB3	ATF5
BTN3A3	ASB7	ATF6
BTRC	ASB8	ATF6B
BUB1	ASB9P1	ATF7
BUB1B	ASCC1	ATF7IP
BUB3	ASCC3	ATF7IP2
BUD31	ASF1A	ATG10
BVES	ASF1B	ATG101
BVES-AS1	ASH1L	ATG12
BZW2	ASH1L-AS1	ATG13
C10orf111	ASH2L	ATG16L1
C10orf131	ASL	ATG16L2
C10orf25	ASNS	ATG2A
C10orf76	ASNSD1	ATG2B
C11orf54	ASPH	ATG3
C11orf65	ASPM	ATG4B
C11orf68	ASPSCR1	ATG4C
C11orf71	ASRGL1	ATG7
C11orf80	ASTN2	ATG9A
C11orf84	ASXL1	ATIC
C11orf98	ASXL2	ATL1
C12orf10	ATAD1	ATL2
C12orf29	ATAD2	ATL3
C12orf4	ATAD2B	ATM
C12orf60	ATAD3A	ATMIN
C12orf65	ATAD3B	ATN1
C12orf66	ATAD5	ATOX1
C14orf166	ATE1	ATP10D
C14orf178	ATE1-AS1	ATP11B
C14orf93	ATF1	ATP13A1
C15orf39	ATF2	ATP13A3
C15orf41	ATF3	ATP13A5-AS1
C15orf57	ATF4	ATP1A1
C15orf61	ATF5	ATP1A1-AS1
C15orf65	ATF6	ATP1B1
C16orf45	ATF6B	ATP1B3
C16orf52	ATF7	ATP23
C16orf72	ATF7IP	ATP2A2
C16orf74	ATG10	ATP2B1-AS1
C16orf87	ATG101	ATP2B4
C17orf58	ATG12	ATP2C1
C17orf67	ATG13	ATP5A1
C17orf75	ATG14	ATP5B
C17orf80	ATG16L1	ATP5C1
C17orf82	ATG16L2	ATP5D
C18orf21	ATG2A	ATP5E
C18orf25	ATG2B	ATP5F1
C18orf32	ATG3	ATP5G2
C18orf54	ATG4B	ATP5G3
C18orf8	ATG4C	ATP5H
C19orf24	ATG4D	ATP5J
C19orf48	ATG5	ATP5J2
C19orf54	ATG9A	ATP5J2-PTCD1
C1GALT1	ATIC	ATP5L
C1QBP	ATL1	ATP5O
C1orf115	ATL3	ATP5S
C1orf131	ATM	ATP6V0A2
C1orf198	ATMIN	ATP6V0B
C1orf21	ATN1	ATP6V0E1
C1orf27	ATOX1	ATP6V0E2
C1orf35	ATP10A	ATP6V0E2-AS1
C1orf43	ATP10D	ATP6V1A
C20orf24	ATP11B	ATP6V1B2
C21orf58	ATP12A	ATP6V1C1
C21orf59	ATP13A3	ATP6V1D
C21orf62-AS1	ATP13A5-AS1	ATP6V1E2
C21orf91	ATP1A1	ATP6V1G1
C22orf24	ATP1B1	ATP6V1G2
C22orf29	ATP1B3	ATP6V1G2-DDX39B
C22orf46	ATP23	ATP6V1H
C2CD3	ATP2A2	ATP7B
C2CD5	ATP2B1-AS1	ATP8A1
C2orf15	ATP2C1	ATP8B1
C2orf69	ATP2C2	ATP9A
C2orf76	ATP5A1	ATP9B
C3orf38	ATP5B	ATPAF1
C3orf58	ATP5C1	ATPAF2
C3orf67	ATP5D	ATR
C4orf32	ATP5E	ATRAID
C4orf33	ATP5F1	ATRIP
C4orf46	ATP5G1	ATRN
C5	ATP5G2	ATXN1
C5orf15	ATP5G3	ATXN1L
C5orf22	ATP5H	ATXN2
C5orf24	ATP5I	ATXN2L
C5orf30	ATP5J	ATXN3
C5orf34	ATP5J2	ATXN7
C5orf42	ATP5J2-PTCD1	ATXN7L1
C5orf51	ATP5L	ATXN7L3
C5orf56	ATP5O	ATXN7L3B
C5orf66	ATP5S	AUH
C6orf1	ATP6AP1L	AUNIP
C6orf106	ATP6V0A1	AUP1
C6orf120	ATP6V0B	AURKA
C6orf48	ATP6V0C	AURKAIP1
C6orf52	ATP6V0D1	AURKAPS1
C6orf62	ATP6V0D2	AVEN
C6orf89	ATP6V0E1	AVL9
C7orf25	ATP6V0E2	AXIN1
C7orf73	ATP6V0E2-AS1	AXL
C8orf44	ATP6V1A	AZI2
C8orf44-SGK3	ATP6V1B2	AZIN1
C8orf59	ATP6V1C1	AZIN1-AS1
C8orf76	ATP6V1D	B2M
C8orf82	ATP6V1E1	B3GALNT1
C8orf88	ATP6V1F	B3GALNT2
C9orf163	ATP6V1G1	B3GALT4
C9orf40	ATP6V1G2	B3GALT6
C9orf41-AS1	ATP6V1G2-DDX39B	B3GAT3
C9orf64	ATP6V1H	B3GLCT
C9orf78	ATP7B	B3GNT2
C9orf84	ATP8A1	B3GNT3
C9orf85	ATP8B1	B3GNT5
CAAP1	ATP8B2	B4GALNT1
CAB39	ATP9A	B4GALT1
CAB39L	ATP9B	B4GALT1-AS1
CABIN1	ATPAF1	B4GALT2
CABLES1	ATPAF2	B4GALT3
CACHD1	ATPIF1	B4GALT4
CACNA2D1	ATR	B4GALT5
CACYBP	ATRAID	B4GALT6
CAD	ATRIP	B4GALT7
CADM1	ATRN	B4GAT1
CADPS2	ATXN1	BACE1
CAGE1	ATXN10	BACE2
CAHM	ATXN1L	BACH1
CALCOCO2	ATXN2	BACH2
CALM1	ATXN2L	BAD
CALM2	ATXN3	BAG1
CAMK2D	ATXN7	BAG2
CAMKK2	ATXN7L1	BAG3
CAMKMT	AUH	BAG4
CAMSAP1	AUNIP	BAG5
CAMSAP2	AUP1	BAG6
CAND1	AURKA	BAHCC1
CAND1.11	AURKAIP1	BAHD1
CANX	AURKAPS1	BAIAP2
CAP1	AURKB	BAIAP2-AS1
CAP2	AVEN	BAIAP2L1
CAPN2	AVL9	BAK1
CAPN7	AXIN1	BANF1
CAPRIN1	AZI2	BANK1
CAPRIN2	AZIN1	BAP1
CAPS2	AZIN1-AS1	BARD1
CAPZA1	B2M	BASP1
CAPZA2	B3GALNT2	BAZ1A
CARD19	B3GALT2	BAZ1B
CARM1	B3GALT4	BAZ2A
CARNMT1	B3GALT6	BAZ2B
CASC1	B3GAT3	BBIP1
CASC11	B3GLCT	BBOF1
CASC2	B3GNT2	BBS10
CASC3	B4GALNT4	BBS2
CASC4	B4GALT1	BBS4
CASD1	B4GALT1-AS1	BBS5
CASP7	B4GALT2	BBS7
CASP8	B4GALT3	BBS9
CAST	B4GALT4	BBX
CASZ1	B4GALT5	BCAP29
CATSPER2P1	B4GALT6	BCAR1
CATSPERD	B4GALT7	BCAR3
CAV2	B9D1	BCAS4
CBFB	BACH1	BCAT1
CBL	BAD	BCCIP
CBLB	BAG1	BCDIN3D
CBLL1	BAG2	BCDIN3D-AS1
CBWD1	BAG3	BCL10
CBWD2	BAG4	BCL11B
CBWD3	BAG5	BCL2
CBWD5	BAG6	BCL2L1
CBWD6	BAGE2	BCL2L11
CBX1	BAHCC1	BCL2L12
CBX3	BAIAP2	BCL2L13
CBX3P2	BAIAP2-AS1	BCL3
CBX4	BAIAP2L1	BCL6
CBX5	BAMBI	BCL7A
CCAR1	BANF1	BCL7B
CCDC103	BANK1	BCL9
CCDC107	BANP	BCL9L
CCDC112	BAP1	BCLAF1
CCDC12	BARD1	BCO1
CCDC127	BATF2	BCR
CCDC137	BAZ1A	BCS1L
CCDC138	BAZ1B	BDNF
CCDC14	BAZ2A	BDNF-AS
CCDC142	BAZ2B	BDP1
CCDC148	BBC3	BEND6
CCDC150	BBIP1	BEST2
CCDC169	BBOF1	BEST3
CCDC169-SOHLH2	BBS1	BET1
CCDC18	BBS10	BFAR
CCDC18-AS1	BBS4	BFSP1
CCDC183-AS1	BBS5	BHLHE40
CCDC186	BBS7	BHLHE40-AS1
CCDC191	BBS9	BICC1
CCDC25	BBX	BICD1
CCDC3	BCAP29	BICD2
CCDC40	BCAR3	BIN1
CCDC47	BCAS1	BIN3
CCDC50	BCAS2	BIRC2
CCDC51	BCAS3	BIRC3
CCDC58	BCAS4	BIRC5
CCDC6	BCCIP	BIRC6
CCDC66	BCDIN3D	BIVM
CCDC7	BCL10	BLCAP
CCDC77	BCL2	BLID
CCDC83	BCL2L1	BLM
CCDC84	BCL2L11	BLOC1S1
CCDC85B	BCL2L13	BLOC1S1-RDH5
CCDC85C	BCL2L15	BLOC1S4
CCDC86	BCL6	BLOC1S5
CCDC88A	BCL7A	BLOC1S5-TXNDC5
CCDC90B	BCL7B	BLOC1S6
CCDC92	BCL9	BLVRA
CCDC93	BCL9L	BLZF1
CCM2	BCLAF1	BMI1
CCNA2	BCR	BMP1
CCNB1	BCRP2	BMP2K
CCNB1IP1	BCS1L	BMPR1A
CCNB2	BDH1	BMPR1B
CCNC	BDNF-AS	BMPR1B-AS1
CCND1	BDP1	BMPR2
CCNE2	BECN1	BMS1
CCNF	BEND4	BMS1P20
CCNG1	BEND5	BMS1P21
CCNH	BEST1	BMS1P4
CCNI	BET1	BMT2
CCNJ	BET1L	BNC1
CCNK	BFAR	BNC2
CCNL2	BFSP1	BNIP1
CCNT2	BICD1	BNIP2
CCNT2-AS1	BICD2	BNIP3
CCNY	BIK	BNIP3L
CCP110	BIN1	BOC
CCPG1	BIRC2	BOD1
CCSAP	BIRC3	BOK
CCSER2	BIRC5	BOK-AS1
CCT3	BIRC6	BOLA1
CCT5	BIRC6-AS2	BOLA2
CCT6A	BIVM	BOLA2-SMG1P6
CCT6P1	BLCAP	BOLA2B
CCT6P3	BLM	BOLA3
CCT7	BLMH	BOLA3-AS1
CCT8	BLNK	BORA
CCZ1B	BLOC1S4	BORCS5
CD164	BLOC1S5	BORCS6
CD276	BLOC1S5-TXNDC5	BPGM
CD2AP	BLOC1S6	BPHL
CD46	BLVRA	BPNT1
CD47	BLVRB	BPTF
CD58	BLZF1	BRAF
CD59	BMI1	BRAP
CD68	BMP1	BRAT1
CD83	BMP2K	BRCA2
CDC123	BMP7	BRCAT54
CDC14A	BMPR1A	BRD1
CDC14B	BMPR1B	BRD2
CDC25A	BMPR1B-AS1	BRD3
CDC27	BMPR2	BRD4
CDC37L1	BMS1	BRD7
CDC37L1-AS1	BMS1P17	BRD8
CDC40	BMS1P18	BRD9
CDC42	BMS1P20	BRE
CDC42BPA	BMS1P21	BRE-AS1
CDC42EP3	BMS1P22	BRF1
CDC42EP4	BMS1P4	BRF2
CDC42SE2	BMS1P5	BRI3
CDC45	BMS1P6	BRI3BP
CDC5L	BMT2	BRICD5
CDC6	BNIP2	BRIP1
CDC7	BNIP3	BRIX1
CDCA2	BNIP3L	BRMS1
CDCA4	BOC	BRMS1L
CDCP1	BOD1	BROX
CDK1	BOD1L1	BRPF1
CDK12	BOK	BRWD1
CDK13	BOK-AS1	BRWD1-AS1
CDK14	BOLA2	BRWD1-IT2
CDK17	BOLA2-SMG1P6	BSCL2
CDK19	BOLA2B	BSG
CDK5	BORA	BSN
CDK5RAP1	BORCS5	BSN-AS2
CDK7	BORCS6	BTAF1
CDK8	BORCS8	BTBD1
CDKAL1	BORCS8-MEF2B	BTBD10
CDKL1	BPGM	BTBD3
CDKL3	BPHL	BTBD6
CDKN1A	BPNT1	BTBD7
CDKN1B	BPTF	BTC
CDKN2A	BRAF	BTD
CDKN2AIPNL	BRAP	BTF3
CDKN2B	BRAT1	BTF3L4
CDKN2B-AS1	BRCA1	BTG1
CDKN2C	BRCA2	BTG3
CDKN3	BRCAT107	BTN2A1
CDNF	BRCAT54	BTN2A3P
CDR2	BRD1	BTN3A1
CDV3	BRD2	BTN3A2
CDYL	BRD3	BTN3A3
CEBPD	BRD4	BTRC
CEBPG	BRD7	BUB1
CEBPZ	BRD8	BUB1B
CEBPZOS	BRD9	BUB3
CECR5	BRE	BUD13
CECR5-AS1	BRE-AS1	BUD31
CECR7	BRF1	BYSL
CELF1	BRF2	BZW1
CELF2	BRI3	BZW2
CENPBD1	BRI3BP	C10orf11
CENPE	BRICD5	C10orf111
CENPF	BRINP3	C10orf131
CENPJ	BRIP1	C10orf25
CENPK	BRIX1	C10orf35
CENPM	BRK1	C10orf76
CENPN	BRMS1L	C10orf88
CENPO	BROX	C10orf95
CENPQ	BRPF1	C11orf24
CENPT	BRWD1	C11orf54
CENPW	BRWD1-AS1	C11orf57
CEP120	BRWD1-IT2	C11orf58
CEP126	BSCL2	C11orf65
CEP128	BSG	C11orf68
CEP135	BTAF1	C11orf71
CEP152	BTBD1	C11orf72
CEP164	BTBD10	C11orf80
CEP170	BTBD3	C11orf84
CEP19	BTBD6	C11orf98
CEP192	BTBD7	C12orf10
CEP250	BTBD8	C12orf29
CEP290	BTBD9	C12orf4
CEP295	BTD	C12orf45
CEP350	BTF3	C12orf49
CEP55	BTF3L4	C12orf60
CEP57	BTG1	C12orf65
CEP57L1	BTG3	C12orf66
CEP63	BTN2A1	C12orf73
CEP68	BTN3A1	C12orf75
CEP70	BTN3A2	C14orf1
CEP72	BTN3A3	C14orf119
CEP76	BUB1	C14orf166
CEP78	BUB1B	C14orf178
CEP83	BUB1B-PAK6	C14orf2
CEP83-AS1	BUB3	C14orf39
CEP85	BUD13	C14orf93
CEP85L	BUD31	C15orf39
CEP95	BVES	C15orf40
CEP97	BYSL	C15orf52
CEPT1	BZW1	C15orf56
CERS2	BZW2	C15orf57
CERS5	C10orf111	C15orf61
CETN3	C10orf131	C15orf65
CFAP20	C10orf55	C16orf52
CFAP36	C10orf76	C16orf70
CFDP1	C10orf88	C16orf71
CFL1P1	C10orf95	C16orf72
CFL2	C11orf1	C16orf74
CFLAR	C11orf24	C16orf87
CGGBP1	C11orf49	C16orf95
CGRRF1	C11orf52	C17orf100
CHAC2	C11orf54	C17orf49
CHAF1A	C11orf57	C17orf51
CHCHD1	C11orf58	C17orf53
CHCHD7	C11orf65	C17orf67
CHD1	C11orf68	C17orf75
CHD1L	C11orf71	C17orf80
CHD2	C11orf72	C17orf82
CHD3	C11orf80	C17orf97
CHD6	C11orf84	C18orf21
CHD7	C11orf86	C18orf25
CHD8	C11orf98	C18orf32
CHD9	C12orf10	C18orf54
CHEK1	C12orf29	C18orf8
CHIC2	C12orf4	C19orf24
CHKA	C12orf40	C19orf25
CHML	C12orf57	C19orf43
CHMP1B	C12orf60	C19orf44
CHMP2B	C12orf65	C19orf47
CHMP4B	C12orf66	C19orf48
CHMP4C	C12orf73	C19orf54
CHMP5	C14orf159	C19orf66
CHN1	C14orf166	C19orf67
CHORDC1	C14orf178	C1D
CHPT1	C14orf2	C1GALT1
CHRAC1	C14orf28	C1QBP
CHRFAM7A	C14orf37	C1QTNF9B-AS1
CHRNA5	C14orf93	C1RL
CHST11	C15orf39	C1RL-AS1
CHST3	C15orf40	C1orf101
CHSY1	C15orf41	C1orf105
CHTF8	C15orf48	C1orf106
CHUK	C15orf53	C1orf109
CIB1	C15orf57	C1orf112
CIDECP	C15orf61	C1orf116
CINP	C15orf65	C1orf131
CIRBP	C16orf52	C1orf132
CIRBP-AS1	C16orf58	C1orf159
CISD1	C16orf70	C1orf198
CISD2	C16orf71	C1orf204
CIT	C16orf72	C1orf216
CITED2	C16orf87	C1orf229
CKAP2	C16orf91	C1orf27
CKAP2L	C16orf95	C1orf35
CKAP5	C17orf100	C1orf43
CKB	C17orf49	C1orf50
CKMT2-AS1	C17orf50	C1orf52
CKS1B	C17orf51	C20orf144
CKS2	C17orf62	C20orf194
CLASP1	C17orf67	C20orf24
CLASP2	C17orf75	C20orf27
CLCC1	C17orf80	C20orf96
CLCF1	C18orf21	C21orf33
CLCN3	C18orf25	C21orf58
CLDN1	C18orf32	C21orf59
CLHC1	C18orf54	C21orf62-AS1
CLIC4	C18orf8	C21orf91
CLIP1	C19orf12	C22orf23
CLIP1-AS1	C19orf24	C22orf24
CLK1	C19orf43	C22orf29
CLK4	C19orf47	C22orf39
CLN5	C19orf48	C22orf46
CLN6	C19orf53	C2CD2
CLNS1A	C19orf54	C2CD2L
CLOCK	C19orf60	C2CD3
CLPX	C19orf81	C2CD5
CLSPN	C1D	C2orf15
CLSTN1	C1GALT1	C2orf27B
CLTC	C1QBP	C2orf49
CMC1	C1QTNF4	C2orf68
CMC2	C1QTNF9B-AS1	C2orf69
CMIP	C1orf109	C2orf73
CMPK1	C1orf112	C2orf76
CMTM4	C1orf115	C2orf82
CMTM6	C1orf116	C3orf33
CMTM7	C1orf122	C3orf38
CMTR1	C1orf123	C3orf52
CNBP	C1orf131	C3orf58
CNEP1R1	C1orf132	C3orf67
CNIH1	C1orf174	C4orf3
CNIH3	C1orf189	C4orf32
CNKSR3	C1orf198	C4orf33
CNN3	C1orf21	C4orf46
CNNM2	C1orf210	C5
CNOT1	C1orf216	C5orf15
CNOT2	C1orf226	C5orf22
CNOT4	C1orf27	C5orf24
CNOT6	C1orf35	C5orf30
CNOT6L	C1orf43	C5orf34
CNOT7	C1orf50	C5orf38
CNOT8	C1orf52	C5orf42
CNOT9	C1orf53	C5orf46
CNST	C1orf68	C5orf51
CNTLN	C2	C5orf56
CNTNAP3B	C20orf144	C5orf63
CNTNAP3P2	C20orf194	C5orf66
CNTRL	C20orf24	C6orf1
COA1	C20orf78	C6orf106
COA7	C21orf33	C6orf120
COBL	C21orf58	C6orf136
COBLL1	C21orf59	C6orf141
COG2	C21orf62-AS1	C6orf47
COG4	C21orf91	C6orf48
COG5	C22orf23	C6orf52
COG8	C22orf24	C6orf62
COL4A1	C22orf29	C6orf89
COL4A2	C22orf39	C7orf13
COL4A3BP	C22orf46	C7orf25
COL6A4P1	C2CD2	C7orf26
COMMD2	C2CD2L	C7orf50
COMMD3	C2CD3	C7orf73
COMMD3-BMI1	C2CD5	C8orf44
COMMD6	C2orf49	C8orf44-SGK3
COPA	C2orf68	C8orf58
COPB1	C2orf69	C8orf59
COPB2	C2orf72	C8orf76
COPG2	C2orf76	C8orf82
COPS2	C2orf88	C9orf129
COPS5	C3orf33	C9orf163
COPS6	C3orf38	C9orf3
COPS8	C3orf58	C9orf40
COQ10B	C3orf62	C9orf41-AS1
CORO1C	C3orf80	C9orf47
COX11	C4orf3	C9orf64
COX14	C4orf32	C9orf72
COX16	C4orf33	C9orf78
COX18	C4orf36	C9orf85
COX20	C4orf46	CA12
COX4I1	C5	CAAP1
COX5A	C5orf15	CAB39
COX6A1	C5orf22	CAB39L
COX6C	C5orf24	CABIN1
COX7A2L	C5orf30	CABLES1
COX8A	C5orf34	CACUL1
CPB2-AS1	C5orf38	CAD
CPD	C5orf42	CADM2
CPEB2	C5orf51	CADPS2
CPEB2-AS1	C5orf56	CAGE1
CPEB3	C5orf63	CAHM
CPEB4	C5orf66	CALCOCO2
CPNE1	C6orf1	CALD1
CPNE8	C6orf106	CALM1
CPS1	C6orf120	CALM2
CPSF2	C6orf132	CALM3
CPSF3	C6orf136	CALR
CPSF4	C6orf203	CALR3
CPSF6	C6orf222	CALU
CPSF7	C6orf226	CAMK1D
CPT1A	C6orf47	CAMK2D
CRADD	C6orf48	CAMK2G
CRAMP1	C6orf52	CAMKK1
CRAT	C6orf62	CAMKK2
CRB1	C6orf89	CAMKMT
CRCP	C7	CAMLG
CREB1	C7orf13	CAMSAP1
CREB3	C7orf25	CAMSAP2
CREB5	C7orf26	CAMTA1
CREBRF	C7orf33	CAND1
CREBZF	C7orf49	CAND1.11
CREM	C7orf50	CANT1
CRIM1	C7orf55-LUC7L2	CANX
CRIPT	C7orf73	CAP1
CRK	C8G	CAP2
CRKL	C8orf22	CAPN1
CRLF3	C8orf34	CAPN10
CRNDE	C8orf34-AS1	CAPN10-AS1
CROT	C8orf37	CAPN15
CRTAP	C8orf37-AS1	CAPN2
CRTC3	C8orf44	CAPN7
CRTC3-AS1	C8orf44-SGK3	CAPRIN1
CRYBG3	C8orf46	CAPRIN2
CRYZ	C8orf59	CAPS2
CRYZL1	C8orf76	CAPZA1
CSAD	C8orf82	CAPZA2
CSE1L	C8orf87	CARD19
CSE1L-AS1	C9orf116	CARD8
CSGALNACT2	C9orf139	CARD8-AS1
CSNK1A1	C9orf142	CARF
CSNK1E	C9orf152	CARM1
CSNK1G1	C9orf163	CARMIL1
CSNK1G3	C9orf172	CARNMT1
CSNK2A1	C9orf24	CARS
CSPP1	C9orf3	CARS2
CSTF1	C9orf40	CASC11
CSTF3	C9orf41-AS1	CASC2
CSTF3-AS1	C9orf43	CASC3
CTBP2	C9orf64	CASC4
CTBS	C9orf69	CASD1
CTC-338M12.4	C9orf72	CASP2
CTC1	C9orf78	CASP3
CTCF	C9orf85	CASP4
CTDSPL	C9orf92	CASP7
CTDSPL2	CA12	CASP8
CTH	CA6	CASP8AP2
CTHRC1	CAAP1	CAST
CTIF	CAB39	CAT
CTNNAL1	CAB39L	CATSPER2P1
CTNNB1	CABIN1	CATSPERD
CTNND1	CABLES1	CAV1
CTPS1	CACNB1	CAV2
CTSC	CACNB2	CBFA2T2
CTTN	CACUL1	CBFB
CTTNBP2NL	CACYBP	CBL
CUEDC1	CAD	CBLB
CUL1	CADM2	CBLL1
CUL3	CAGE1	CBR1
CUL5	CAHM	CBR3
CUX1	CALCOCO2	CBR3-AS1
CWC27	CALD1	CBR4
CWF19L2	CALM1	CBWD1
CYB5D2	CALR	CBWD2
CYB5RL	CALU	CBWD3
CYCS	CAMK1	CBWD5
CYFIP1	CAMK2D	CBWD6
CYHR1	CAMK2N2	CBX1
CYLD	CAMKK2	CBX3
CYP24A1	CAMKMT	CBX3P2
CYP39A1	CAMLG	CBX4
CYR61	CAMSAP1	CBX5
CYSTM1	CAMSAP2	CBX8
CYTH1	CAMTA1	CBY3
CYTH3	CAND1	CCAR1
CYTOR	CAND1.11	CCDC102B
DAGLB	CANT1	CCDC103
DAP	CANX	CCDC106
DAP3	CAP1	CCDC107
DAZAP1	CAP2	CCDC112
DAZAP2	CAPN10	CCDC115
DBF4	CAPN10-AS1	CCDC117
DBI	CAPN15	CCDC12
DBR1	CAPN2	CCDC121
DBT	CAPN7	CCDC125
DCAF10	CAPNS1	CCDC126
DCAF13	CAPRIN1	CCDC127
DCAF16	CAPRIN2	CCDC134
DCAF17	CAPS2	CCDC137
DCAF5	CAPZA1	CCDC138
DCAF6	CAPZA2	CCDC14
DCAF7	CAPZB	CCDC142
DCAKD	CARD8	CCDC146
DCBLD1	CARD8-AS1	CCDC148
DCBLD2	CARF	CCDC15
DCK	CARHSP1	CCDC150
DCLRE1A	CARM1	CCDC151
DCLRE1B	CARMIL1	CCDC157
DCLRE1C	CARNMT1	CCDC159
DCP1A	CARNS1	CCDC171
DCP2	CARS	CCDC173
DCPS	CARS2	CCDC174
DCTN4	CARTPT	CCDC18
DCUN1D1	CASC1	CCDC18-AS1
DCUN1D2	CASC11	CCDC183
DCUN1D4	CASC2	CCDC183-AS1
DCUN1D5	CASC21	CCDC186
DDAH1	CASC3	CCDC191
DDHD1	CASC4	CCDC25
DDHD2	CASD1	CCDC3
DDI2	CASP2	CCDC34
DDIAS	CASP3	CCDC38
DDIT4	CASP4	CCDC40
DDX1	CASP5	CCDC43
DDX17	CASP7	CCDC47
DDX19B	CASP8	CCDC50
DDX20	CAST	CCDC51
DDX21	CASZ1	CCDC57
DDX23	CAT	CCDC58
DDX24	CATSPER2	CCDC6
DDX25	CATSPER2P1	CCDC66
DDX27	CATSPERD	CCDC69
DDX31	CBFA2T2	CCDC7
DDX39B	CBFB	CCDC77
DDX42	CBLB	CCDC82
DDX46	CBLL1	CCDC83
DDX47	CBLN3	CCDC84
DDX5	CBR3	CCDC85B
DDX52	CBR3-AS1	CCDC85C
DDX58	CBR4	CCDC86
DDX59	CBS	CCDC87
DDX6	CBWD1	CCDC88A
DEDD	CBWD2	CCDC88C
DEGS1	CBWD3	CCDC90B
DEK	CBWD5	CCDC91
DENND1A	CBWD6	CCDC92
DENND1B	CBX1	CCDC93
DENND2C	CBX2	CCDC96
DENND4A	CBX3	CCHCR1
DENND4B	CBX3P2	CCM2
DENND4C	CBX4	CCNA2
DENND5A	CBX5	CCNB1
DENND5B	CBX6	CCNB1IP1
DENND5B-AS1	CBX8	CCNB2
DENND6A	CBY1	CCNC
DEPDC1	CBY3	CCND1
DEPDC1-AS1	CC2D1B	CCND3
DEPDC1B	CCAR1	CCNDBP1
DEPDC4	CCAR2	CCNE2
DEPDC7	CCDC102B	CCNF
DERA	CCDC107	CCNG1
DERL1	CCDC112	CCNH
DESI1	CCDC113	CCNI
DESI2	CCDC115	CCNJ
DFFA	CCDC117	CCNJL
DGCR2	CCDC12	CCNK
DGKD	CCDC121	CCNL1
DGKE	CCDC122	CCNL2
DGKH	CCDC125	CCNT1
DGUOK	CCDC126	CCNT2
DHCR7	CCDC127	CCNT2-AS1
DHFR2	CCDC13-AS1	CCNY
DHRS13	CCDC130	CCNYL1
DHRS7B	CCDC134	CCNYL2
DHX15	CCDC137	CCP110
DHX29	CCDC138	CCPG1
DHX30	CCDC14	CCR10
DHX33	CCDC142	CCRL2
DHX35	CCDC144B	CCS
DHX36	CCDC144NL	CCSAP
DHX38	CCDC144NL-AS1	CCSER1
DHX8	CCDC146	CCSER2
DHX9	CCDC148	CCT2
DIAPH1	CCDC15	CCT3
DIAPH3	CCDC157	CCT4
DIAPH3-AS2	CCDC163	CCT5
DICER1	CCDC171	CCT6A
DICER1-AS1	CCDC173	CCT6B
DIDO1	CCDC174	CCT6P1
DIMT1	CCDC18	CCT6P3
DINO	CCDC18-AS1	CCT7
DIP2A-IT1	CCDC183	CCT8
DIP2B	CCDC183-AS1	CCZ1
DIS3	CCDC185	CD109
DIS3L	CCDC186	CD151
DISP1	CCDC189	CD164
DKFZP586I1420	CCDC191	CD274
DKFZp686K1684	CCDC25	CD2AP
DKK1	CCDC26	CD302
DLEU1	CCDC28A	CD320
DLEU2	CCDC3	CD33
DLG1	CCDC34	CD44
DLG1-AS1	CCDC40	CD46
DLG2	CCDC47	CD47
DLG5	CCDC50	CD5
DLG5-AS1	CCDC51	CD55
DLGAP5	CCDC57	CD58
DMC1	CCDC58	CD59
DMRTA1	CCDC59	CD83
DMTF1	CCDC6	CDADC1
DMXL1	CCDC66	CDC123
DMXL2	CCDC7	CDC14A
DNA2	CCDC71L	CDC14B
DNAAF2	CCDC77	CDC16
DNAI1	CCDC78	CDC23
DNAJA1	CCDC84	CDC25A
DNAJA2	CCDC85B	CDC25B
DNAJA4	CCDC85C	CDC25C
DNAJB1	CCDC86	CDC27
DNAJB11	CCDC87	CDC34
DNAJB14	CCDC88A	CDC37
DNAJB4	CCDC88C	CDC37L1
DNAJB6	CCDC91	CDC37L1-AS1
DNAJB7	CCDC92	CDC40
DNAJB9	CCDC96	CDC42BPA
DNAJC1	CCDC97	CDC42BPB
DNAJC10	CCHCR1	CDC42EP2
DNAJC13	CCM2	CDC42EP3
DNAJC14	CCNA2	CDC42EP4
DNAJC17	CCNB1	CDC42SE1
DNAJC2	CCNB1IP1	CDC42SE2
DNAJC21	CCNB2	CDC45
DNAJC25	CCNC	CDC5L
DNAJC25-GNG10	CCND1	CDC6
DNAJC3	CCND3	CDC7
DNAJC3-AS1	CCNDBP1	CDC73
DNAJC5	CCNE2	CDCA2
DNAJC7	CCNF	CDCA4
DNAJC8	CCNG1	CDCA5
DNAJC9	CCNG2	CDCA7
DNAJC9-AS1	CCNH	CDCA7L
DNALI1	CCNI	CDCA8
DNM1L	CCNK	CDCP1
DNMBP	CCNL1	CDH11
DNMT1	CCNL2	CDH12
DNTTIP2	CCNT1	CDH2
DOCK10	CCNT2	CDHR2
DOCK3	CCNT2-AS1	CDIPT
DOCK4	CCNY	CDIPT-AS1
DOCK5	CCNYL1	CDK1
DOCK7	CCNYL2	CDK10
DOK5	CCP110	CDK11A
DONSON	CCPG1	CDK11B
DOPEY1	CCR10	CDK12
DOT1L	CCS	CDK13
DPAGT1	CCSAP	CDK14
DPF2	CCSER2	CDK17
DPH3	CCT2	CDK19
DPH5	CCT3	CDK2
DPH6	CCT4	CDK2AP1
DPH6-AS1	CCT5	CDK4
DPH7	CCT6A	CDK5
DPM1	CCT6P1	CDK5RAP1
DPM3	CCT6P3	CDK6
DPRXP4	CCT7	CDK7
DPY19L1	CCT8	CDK8
DPY19L2P2	CCZ1	CDKAL1
DPY19L2P3	CCZ1B	CDKL1
DPY19L4	CD151	CDKL3
DPYD	CD164	CDKN1B
DPYSL3	CD274	CDKN2A
DR1	CD276	CDKN2AIP
DRAM1	CD2AP	CDKN2AIPNL
DRAM2	CD2BP2	CDKN2B
DRAP1	CD302	CDKN2B-AS1
DROSHA	CD320	CDKN2C
DSC2	CD46	CDKN2D
DSCAS	CD47	CDKN3
DSCC1	CD68	CDNF
DSCR3	CD74	CDR2
DSG2	CD81	CDR2L
DSP	CD81-AS1	CDS2
DST	CD83	CDV3
DTD1	CD9	CDYL
DTD2	CDAN1	CEBPD
DTL	CDC123	CEBPG
DTNB	CDC14A	CEBPZ
DTNBP1	CDC14B	CEBPZOS
DTWD1	CDC14C	CECR5
DTWD2	CDC16	CECR5-AS1
DTX3L	CDC20	CELF1
DTYMK	CDC20B	CELF2
DUBR	CDC23	CENPA
DUS4L	CDC25A	CENPB
DUSP1	CDC25B	CENPBD1
DUSP10	CDC25C	CENPC
DUSP12	CDC26	CENPE
DUSP14	CDC27	CENPF
DUSP16	CDC37L1	CENPJ
DUSP22	CDC37L1-AS1	CENPK
DUSP5	CDC40	CENPL
DUSP5P1	CDC42	CENPM
DUSP6	CDC42BPA	CENPN
DYNC1H1	CDC42BPB	CENPO
DYNC1I2	CDC42BPG	CENPP
DYNC1LI1	CDC42EP2	CENPQ
DYNLL1	CDC42EP3	CENPT
DYRK1A	CDC42EP4	CENPU
DYRK2	CDC42SE1	CENPW
DZIP1L	CDC42SE2	CENPX
DZIP3	CDC45	CEP104
E2F5	CDC6	CEP112
E2F6	CDC7	CEP120
E2F7	CDC73	CEP126
E2F8	CDCA2	CEP128
EAF2	CDCA4	CEP135
EAPP	CDCA5	CEP152
EBAG9	CDCA7	CEP162
EBLN3P	CDCA7L	CEP164
EBPL	CDCA8	CEP170
ECD	CDCP1	CEP170B
ECHDC1	CDH1	CEP19
ECI1	CDH12	CEP192
ECI2	CDH18	CEP250
ECT2	CDH26	CEP290
EDC3	CDHR2	CEP295
EDEM1	CDIP1	CEP350
EDEM3	CDIPT	CEP41
EDRF1	CDIPT-AS1	CEP44
EEA1	CDK1	CEP55
EED	CDK11A	CEP57
EEF1A1	CDK11B	CEP57L1
EEF1AKMT1	CDK12	CEP63
EEF1B2	CDK13	CEP68
EEF1G	CDK14	CEP70
EFCAB13	CDK17	CEP72
EFCAB2	CDK18	CEP76
EFCAB5	CDK19	CEP78
EFCAB7	CDK2AP1	CEP83
EFHB	CDK2AP2	CEP83-AS1
EFL1	CDK4	CEP85
EFNA1	CDK5	CEP85L
EFNA5	CDK5RAP1	CEP95
EFR3A	CDK5RAP2	CEP97
EFTUD2	CDK5RAP3	CEPT1
EGFR	CDK7	CERK
EGLN1	CDK8	CERNA1
EGLN3	CDK9	CERS2
EHBP1	CDKL3	CERS5
EHD4	CDKN1A	CERS6
EHHADH	CDKN1B	CETN3
EHMT1	CDKN2A	CFAP20
EI24	CDKN2AIP	CFAP36
EID2	CDKN2AIPNL	CFAP52
EID2B	CDKN2B	CFAP54
EID3	CDKN2B-AS1	CFAP57
EIF1	CDKN2C	CFAP58
EIF1AD	CDKN2D	CFAP58-AS1
EIF1B	CDKN3	CFAP61
EIF1B-AS1	CDNF	CFAP69
EIF2A	CDPF1	CFAP97
EIF2AK1	CDR2	CFDP1
EIF2AK2	CDR2L	CFL1
EIF2AK3	CDS1	CFL1P1
EIF2AK4	CDS2	CFL2
EIF2B5	CDV3	CFLAR
EIF2S1	CDYL	CGGBP1
EIF2S2	CEBPA	CGN
EIF3A	CEBPA-AS1	CGREF1
EIF3B	CEBPD	CGRRF1
EIF3CL	CEBPG	CHAC1
EIF3E	CEBPZ	CHAC2
EIF3F	CEBPZOS	CHAF1A
EIF3H	CECR5	CHAF1B
EIF3J	CECR5-AS1	CHAMP1
EIF3J-AS1	CECR7	CHCHD1
EIF3M	CELF1	CHCHD2
EIF4A1	CENPA	CHCHD3
EIF4A2	CENPB	CHCHD4
EIF4A3	CENPBD1	CHCHD6
EIF4E	CENPBD1P1	CHCHD7
EIF4EBP2	CENPC	CHD1
EIF4ENIF1	CENPE	CHD1L
EIF4G1	CENPF	CHD2
EIF4G2	CENPH	CHD6
EIF4G3	CENPJ	CHD8
EIF4H	CENPK	CHD9
EIF5	CENPL	CHEK1
EIF5B	CENPM	CHEK2
EIF6	CENPN	CHERP
ELAVL1	CENPO	CHFR
ELF1	CENPP	CHIC2
ELF2	CENPQ	CHKA
ELK3	CENPS	CHML
ELK4	CENPT	CHMP1A
ELL2	CENPU	CHMP1B
ELMSAN1	CENPW	CHMP2B
ELOA	CENPX	CHMP3
ELOC	CEP104	CHMP4B
ELOVL2	CEP112	CHMP4C
ELOVL2-AS1	CEP120	CHMP5
ELOVL5	CEP128	CHMP6
ELOVL6	CEP131	CHMP7
ELP2	CEP135	CHN1
ELP4	CEP152	CHN2
EMB	CEP164	CHORDC1
EMC1	CEP170	CHP1
EMC2	CEP170B	CHPF
EMC8	CEP19	CHPF2
EME2	CEP250	CHPT1
EMG1	CEP290	CHRAC1
EML1	CEP295	CHRM3
EML4	CEP350	CHRNA5
EML5	CEP44	CHST10
EMSY	CEP55	CHST11
ENAH	CEP57	CHST12
ENDOD1	CEP57L1	CHST15
ENO1	CEP63	CHST2
ENO1-AS1	CEP70	CHST3
ENOPH1	CEP72	CHSY1
ENPP4	CEP76	CHSY3
ENSA	CEP78	CHTF8
ENTPD4	CEP83	CHUK
ENTPD5	CEP83-AS1	CIAO1
ENTPD7	CEP85	CIAPIN1
ENY2	CEP85L	CIART
EP300	CEP89	CIB1
EP400	CEP95	CIDECP
EPB41L2	CEP97	CINP
EPB41L4B	CEPT1	CIR1
EPB41L5	CERS2	CIRBP
EPC1	CERS4	CIRBP-AS1
EPC2	CERS5	CISD1
EPDR1	CERS6	CISD2
EPG5	CES2	CISD3
EPHA2	CETN3	CIT
EPM2A	CFAP126	CITED2
EPM2AIP1	CFAP20	CKAP2
EPN1	CFAP36	CKAP2L
EPN2	CFAP43	CKAP4
EPOP	CFAP52	CKAP5
EPRS	CFAP57	CKB
EPS15	CFAP61	CKMT1A
EPS8	CFAP69	CKMT2-AS1
ERAP1	CFAP74	CKS1B
ERAP2	CFAP97	CKS2
ERBIN	CFHR5	CLASP1
ERC1	CFL1	CLASP2
ERCC6L2	CFL1P1	CLCC1
ERCC8	CFL2	CLCF1
ERH	CFLAR	CLCN2
ERLEC1	CGGBP1	CLCN3
ERLIN1	CGN	CLCN6
ERN1	CGREF1	CLDN1
ERO1A	CGRRF1	CLDN11
ERO1B	CHAC2	CLDN14
ERP29	CHAF1A	CLDN3
ERP44	CHAF1B	CLDN4
ERRFI1	CHCHD1	CLDN7
ERV3-1	CHCHD2	CLEC16A
ERV3-1-ZNF117	CHCHD3	CLEC2B
ERVK3-1	CHCHD4	CLGN
ESCO1	CHCHD6	CLHC1
ESCO2	CHCHD7	CLIC1
ESRP2	CHD1	CLIC4
ESYT2	CHD1L	CLINT1
ETAA1	CHD2	CLIP1
ETF1	CHD3	CLIP1-AS1
ETFA	CHD4	CLIP2
ETFDH	CHD6	CLIP4
ETFRF1	CHD7	CLK1
ETNK1	CHD8	CLK2
ETS1	CHD9	CLK4
ETS2	CHDH	CLMP
ETV5	CHEK1	CLN5
EVI5	CHEK2	CLN6
EVL	CHERP	CLNS1A
EWSR1	CHIC2	CLOCK
EXD2	CHID1	CLPB
EXO1	CHKA	CLPTM1L
EXO5	CHMP1A	CLPX
EXOC2	CHMP1B	CLSPN
EXOC5	CHMP2A	CLSTN1
EXOC6	CHMP2B	CLTA
EXOC8	CHMP3	CLTB
EXOSC10	CHMP4B	CLTC
EXOSC3	CHMP4C	CLTCL1
EXOSC4	CHMP5	CLUH
EXOSC6	CHMP6	CLUHP3
EXOSC7	CHMP7	CMAS
EXOSC8	CHN2	CMBL
EXOSC9	CHORDC1	CMC1
EXT1	CHP1	CMC2
EXTL2	CHPF	CMIP
EXTL3	CHPF2	CMPK1
EXTL3-AS1	CHPT1	CMPK2
EYA3	CHRAC1	CMSS1
EYA4	CHRD	CMTM4
EZH2	CHRM3-AS2	CMTM6
EZR	CHRNA3	CMTM7
EZR-AS1	CHRNA5	CMTR1
FABP5	CHRNA7	CMTR2
FABP5P3	CHST10	CNBP
FAF1	CHST12	CNDP2
FAIM	CHST14	CNEP1R1
FAM102B	CHST3	CNIH1
FAM104A	CHSY1	CNIH3
FAM111A	CHTF18	CNIH4
FAM111B	CHTF8	CNKSR3
FAM114A2	CHTOP	CNN3
FAM118B	CHUK	CNNM2
FAM120A	CIAO1	CNNM3
FAM120AOS	CIAPIN1	CNNM4
FAM120B	CIB1	CNOT1
FAM126A	CIDECP	CNOT10
FAM126B	CINP	CNOT11
FAM129A	CIPC	CNOT2
FAM135A	CIR1	CNOT4
FAM138B	CIRBP	CNOT6
FAM138D	CIRBP-AS1	CNOT6L
FAM13A	CISD1	CNOT7
FAM149B1	CISD2	CNOT8
FAM151B	CISD3	CNOT9
FAM157A	CIT	CNP
FAM160B1	CITED2	CNPPD1
FAM162A	CIZ1	CNPY3
FAM169A	CKAP2	CNPY3-GNMT
FAM171A1	CKAP2L	CNRIP1
FAM171B	CKAP4	CNST
FAM173B	CKAP5	CNTLN
FAM174A	CKB	CNTNAP3
FAM175A	CKLF	CNTNAP3B
FAM177A1	CKLF-CMTM1	CNTNAP3P2
FAM179B	CKMT1A	CNTRL
FAM184A	CKMT1B	CNTROB
FAM188A	CKMT2	COA1
FAM189B	CKMT2-AS1	COA4
FAM192A	CKS1B	COA5
FAM200B	CKS2	COA7
FAM201A	CLASP1	COG1
FAM206A	CLASP2	COG2
FAM207A	CLCA3P	COG4
FAM208A	CLCC1	COG5
FAM208B	CLCN2	COG7
FAM20B	CLCN3	COG8
FAM210A	CLCN6	COIL
FAM212B	CLCN7	COL12A1
FAM214A	CLDN12	COL13A1
FAM216A	CLDN23	COL18A1
FAM217B	CLDN3	COL18A1-AS2
FAM219A	CLDN4	COL3A1
FAM222B	CLDN7	COL4A1
FAM227B	CLDN8	COL4A2
FAM229B	CLDND1	COL4A3BP
FAM24B	CLDND2	COL5A2
FAM24B-CUZD1	CLEC11A	COL6A1
FAM35A	CLEC3B	COL6A2
FAM46A	CLGN	COL6A4P1
FAM47E	CLIC3	COL8A1
FAM49B	CLIC4	COLGALT1
FAM60A	CLINT1	COMMD1
FAM63A	CLIP1	COMMD10
FAM63B	CLIP1-AS1	COMMD2
FAM69A	CLIP2	COMMD3
FAM72A	CLK1	COMMD3-BMI1
FAM72B	CLK2	COMMD5
FAM72D	CLK4	COMMD6
FAM76B	CLMN	COMMD7
FAM83C-AS1	CLMP	COMMD9
FAM83D	CLN5	COMT
FAM83G	CLN8	COMTD1
FAM8A1	CLNS1A	COPA
FAM91A1	CLOCK	COPB1
FAM96A	CLP1	COPB2
FAM98A	CLPP	COPG1
FANCA	CLPTM1L	COPG2
FANCC	CLPX	COPS2
FANCD2	CLRN1-AS1	COPS3
FANCE	CLSPN	COPS4
FANCI	CLSTN1	COPS5
FANCL	CLTA	COPS6
FANCM	CLTB	COPS7B
FAS	CLTC	COPS8
FAS-AS1	CLTCL1	COPS9
FASN	CLUAP1	COPZ1
FASTK	CLUH	COQ10B
FASTKD1	CMBL	COQ2
FASTKD3	CMC1	COQ4
FAT1	CMC2	COQ5
FAT4	CMIP	COQ8A
FAU	CMPK1	COQ8B
FBXL13	CMSS1	COQ9
FBXL17	CMTM1	CORO1C
FBXL18	CMTM4	CORO7
FBXL2	CMTM6	CORO7-PAM16
FBXL3	CMTM7	COTL1
FBXL4	CMTM8	COX10
FBXL5	CMTR1	COX10-AS1
FBXO10	CNBP	COX11
FBXO11	CNDP2	COX14
FBXO16	CNEP1R1	COX15
FBXO17	CNGA1	COX16
FBXO21	CNGA4	COX17
FBXO28	CNGB3	COX18
FBXO30	CNIH1	COX19
FBXO31	CNIH3	COX20
FBXO33	CNIH4	COX4I1
FBXO34	CNKSR3	COX5A
FBXO36	CNNM2	COX6A1
FBXO4	CNNM3	COX6C
FBXO42	CNNM4	COX7A2L
FBXO43	CNOT1	COX7B2
FBXO45	CNOT10	COX7C
FBXO46	CNOT11	COX8A
FBXO48	CNOT2	CPA6
FBXO5	CNOT3	CPB2-AS1
FBXO7	CNOT4	CPD
FBXO9	CNOT6	CPE
FBXW11	CNOT6L	CPEB2
FBXW2	CNOT7	CPEB2-AS1
FBXW4	CNOT8	CPEB3
FCHO2	CNOT9	CPEB4
FCHSD2	CNP	CPED1
FDFT1	CNPPD1	CPNE1
FDX1	CNPY2	CPNE3
FEM1B	CNPY3	CPOX
FEM1C	CNPY3-GNMT	CPQ
FEN1	CNST	CPS1
FER	CNTD1	CPSF1
FERMT2	CNTLN	CPSF2
FGD5-AS1	CNTN2	CPSF3
FGD6	CNTN4	CPSF4
FGF2	CNTNAP3	CPSF6
FGF7P3	CNTNAP3B	CPT1A
FGF7P6	CNTNAP3P2	CPTP
FGFBP3	CNTRL	CPVL
FGFR1	COA1	CRABP2
FGFR1OP	COA3	CRACR2B
FGFR1OP2	COA4	CRADD
FH	COA5	CRAMP1
FHL2	COA6	CRAT
FHOD3	COA7	CRB1
FIGN	COASY	CRBN
FIP1L1	COBL	CRCP
FJX1	COBLL1	CREB1
FKBP14	COG1	CREB3L2
FKBP15	COG2	CREB3L4
FKBP3	COG3	CREB5
FKBP5	COG4	CREBBP
FKBP7	COG5	CREBRF
FKBP9	COG6	CREBZF
FLAD1	COG7	CREG2
FLII	COG8	CRELD1
FLJ10038	COIL	CRELD2
FLJ13224	COL26A1	CREM
FLJ20021	COL4A3BP	CRHR1-IT1
FLJ27354	COL6A4P1	CRHR1-IT1-CRHR1
FLJ31104	COL6A4P2	CRIM1
FLJ31356	COLCA1	CRIPT
FLJ36000	COLCA2	CRK
FLJ37035	COLGALT1	CRKL
FLJ37453	COMMD1	CRLF3
FLJ42351	COMMD10	CRLS1
FLNC	COMMD2	CRNKL1
FLOT1	COMMD3	CROT
FLOT2	COMMD3-BMI1	CRTAP
FLVCR1	COMMD6	CRTC1
FLVCR1-AS1	COMT	CRTC2
FMNL2	COMTD1	CRTC3
FNBP1	COPA	CRTC3-AS1
FNBP1L	COPB1	CRY1
FNBP4	COPB2	CRY2
FNDC3A	COPG1	CRYBB2P1
FNDC3B	COPRS	CRYBG3
FNIP1	COPS2	CRYL1
FNTA	COPS3	CRYM
FOCAD-AS1	COPS4	CRYM-AS1
FOSL1	COPS5	CRYZ
FOSL2	COPS6	CRYZL1
FOXA1	COPS7A	CS
FOXC1	COPS7B	CSAD
FOXD1	COPS8	CSDE1
FOXD3	COPZ1	CSE1L
FOXD3-AS1	COQ10B	CSE1L-AS1
FOXH1	COQ2	CSGALNACT2
FOXJ2	COQ3	CSK
FOXJ3	COQ4	CSNK1A1
FOXK1	COQ5	CSNK1D
FOXK2	COQ6	CSNK1E
FOXM1	COQ7	CSNK1G1
FOXN2	COQ8A	CSNK1G2
FOXN3	COQ8B	CSNK1G3
FOXO1	COQ9	CSNK2A1
FOXO3	CORO1B	CSNK2A2
FOXP2	CORO1C	CSNK2A3
FRAT2	CORO2A	CSPP1
FRG1	CORO7	CSRNP2
FRG1BP	CORO7-PAM16	CSRNP3
FRG1HP	COX10	CSRP2
FRG1JP	COX10-AS1	CST3
FRMD5	COX11	CSTB
FRMD6	COX14	CSTF1
FRMD6-AS1	COX16	CSTF2T
FRRS1	COX17	CSTF3
FRS2	COX18	CSTF3-AS1
FRYL	COX19	CT62
FSBP	COX20	CTBP2
FSD1L	COX4I1	CTBS
FSD2	COX5A	CTC-338M12.4
FSIP1	COX6A1	CTC1
FTH1	COX6B1	CTCF
FTO	COX6C	CTDNEP1
FTSJ3	COX7A2L	CTDP1
FUBP1	COX8A	CTDSP1
FUT10	CPA2	CTDSP2
FUT11	CPA4	CTDSPL2
FUT4	CPB2-AS1	CTGF
FUT8	CPD	CTH
FUT8-AS1	CPEB2	CTHRC1
FXN	CPEB2-AS1	CTIF
FXR1	CPEB3	CTNNA1
FXR2	CPEB4	CTNNAL1
FYTTD1	CPLX2	CTNNB1
FZD3	CPNE1	CTNNBIP1
FZD5	CPNE3	CTNND1
FZD6	CPNE7	CTNS
G2E3	CPOX	CTPS1
G3BP1	CPS1	CTR9
G3BP2	CPSF1	CTSA
GAB1	CPSF2	CTSB
GAB2	CPSF3	CTSC
GABPA	CPSF4	CTSZ
GABPB1	CPSF6	CTTN
GABPB1-AS1	CPSF7	CTTNBP2
GACAT2	CPT1A	CTTNBP2NL
GADD45A	CPT2	CTU2
GADD45B	CPTP	CUEDC1
GAK	CPVL	CUL1
GAL3ST3	CRACR2B	CUL2
GALC	CRADD	CUL3
GALK2	CRAMP1	CUL4A
GALNT2	CRAT	CUL5
GALNT4	CRB1	CUL9
GAN	CRCP	CUTC
GANAB	CREB1	CUX1
GANC	CREB3	CWC15
GAPVD1	CREB3L1	CWC22
GAREM1	CREB3L2	CWC27
GARS	CREB3L4	CWF19L1
GART	CREBBP	CWF19L2
GAS2L3	CREBL2	CYB561
GATA2	CREBRF	CYB561A3
GATA2-AS1	CREBZF	CYB561D2
GATA4	CREG1	CYB5A
GATA6	CRELD1	CYB5B
GATA6-AS1	CRELD2	CYB5D1
GATAD1	CREM	CYB5D2
GATAD2B	CRHR1-IT1	CYB5R4
GATC	CRHR1-IT1-CRHR1	CYB5RL
GATM	CRIPT	CYBRD1
GBAS	CRK	CYCS
GBF1	CRKL	CYFIP1
GCA	CRLF3	CYHR1
GCC2-AS1	CRLS1	CYLD
GCFC2	CRNDE	CYP20A1
GCH1	CRNKL1	CYP2R1
GCLC	CROT	CYP2U1
GCLM	CRP	CYP39A1
GCN1	CRTAP	CYP51A1
GCSH	CRTC1	CYP51A1-AS1
GDAP2	CRTC2	CYR61
GDE1	CRTC3	CYSTM1
GDF5	CRTC3-AS1	CYTH1
GDI2	CRY2	CYTH3
GEMIN2	CRYAB	CYTOR
GEMIN6	CRYBB2P1	DAAM1
GEMIN8P4	CRYBG3	DAB2
GEN1	CRYL1	DAD1
GFM1	CRYZ	DAG1
GFOD1	CRYZL1	DAGLB
GFPT1	CS	DALRD3
GGH	CSAD	DANCR
GGNBP2	CSDE1	DAP
GGPS1	CSE1L	DAP3
GID8	CSE1L-AS1	DARS
GIGYF2	CSGALNACT2	DARS-AS1
GIN1	CSH2	DARS2
GINS3	CSN2	DAXX
GIT1	CSNK1A1	DAZAP1
GIT2	CSNK1D	DBF4
GJB7	CSNK1E	DBF4B
GJC1	CSNK1G1	DBI
GK5	CSNK1G2	DBIL5P
GLB1	CSNK1G3	DBNDD1
GLCCI1	CSNK2A2	DBNDD2
GLCE	CSNK2B	DBNL
GLDC	CSPP1	DBR1
GLG1	CSRNP1	DCAF1
GLIDR	CSRNP2	DCAF10
GLIPR1L2	CSRP1	DCAF11
GLMN	CSTB	DCAF12
GLO1	CSTF1	DCAF13
GLOD4	CSTF2T	DCAF16
GLRX2	CSTF3	DCAF17
GLRX3	CSTF3-AS1	DCAF4
GLRX5	CTBP1	DCAF5
GLS	CTBP1-AS	DCAF6
GLT8D2	CTBP1-AS2	DCAF7
GLTSCR1L	CTBP2	DCAF8
GLUD1	CTBS	DCAKD
GLUD1P3	CTC-338M12.4	DCBLD1
GLUL	CTC1	DCBLD2
GLYR1	CTCF	DCDC1
GMCL1	CTD-2350J17.1	DCK
GMDS	CTDNEP1	DCLK2
GMDS-AS1	CTDP1	DCLRE1A
GMEB1	CTDSP1	DCLRE1B
GMEB2	CTDSP2	DCLRE1C
GMNN	CTDSPL	DCP1A
GMPS	CTDSPL2	DCP1B
GNA12	CTH	DCP2
GNA13	CTNNA1	DCPS
GNAI1	CTNNA3	DCST1-AS1
GNAI3	CTNNAL1	DCTD
GNAL	CTNNB1	DCTN1
GNAQ	CTNNBIP1	DCTN1-AS1
GNAS	CTNNBL1	DCTN5
GNB1	CTNND1	DCUN1D1
GNB1L	CTNS	DCUN1D2
GNB4	CTPS1	DCUN1D3
GNG11	CTR9	DCUN1D4
GNG12	CTSB	DCUN1D5
GNG12-AS1	CTSC	DDA1
GNG5	CTSH	DDAH1
GNL1	CTSL	DDB1
GNL2	CTSZ	DDB2
GNL3	CTTN	DDHD1
GNPAT	CTTNBP2NL	DDHD2
GNPDA2	CTU1	DDI2
GNPNAT1	CTXN1	DDIAS
GNPTAB	CUEDC2	DDIT3
GOLGA2P10	CUL1	DDOST
GOLGA2P7	CUL2	DDR1
GOLGA4	CUL3	DDRGK1
GOLGA6L4	CUL4A	DDX1
GOLGA7	CUL5	DDX11
GOLGB1	CUTA	DDX11-AS1
GOLIM4	CUX1	DDX11L2
GOLM1	CWC15	DDX11L5
GOLPH3	CWC22	DDX12P
GOLT1B	CWC25	DDX17
GON7	CWC27	DDX18
GOPC	CWF19L1	DDX19A
GORASP1	CWF19L2	DDX19B
GORASP2	CXADR	DDX20
GOSR1	CXCL16	DDX21
GOSR2	CXCL3	DDX24
GOT1	CXXC5	DDX25
GOT2	CYB561	DDX27
GPAA1	CYB561A3	DDX31
GPAT3	CYB561D2	DDX39A
GPATCH2	CYB5A	DDX39B
GPATCH8	CYB5B	DDX39B-AS1
GPBP1	CYB5D1	DDX42
GPBP1L1	CYB5D2	DDX46
GPCPD1	CYB5R1	DDX5
GPD2	CYB5RL	DDX50
GPHN	CYC1	DDX51
GPN3	CYCS	DDX52
GPR107	CYFIP1	DDX56
GPR135	CYFIP2	DDX58
GPR137C	CYP17A1	DDX59
GPR146	CYP20A1	DDX6
GPR176	CYP21A2	DDX60
GPR180	CYP24A1	DDX60L
GPR63	CYP2J2	DEAF1
GPR89A	CYP2R1	DECR1
GPR89B	CYP2U1	DECR2
GPRC5A	CYP39A1	DEDD
GPS2	CYP4V2	DEDD2
GPSM2	CYP4X1	DEGS1
GPX1	CYP51A1	DEK
GRAMD1B	CYP51A1-AS1	DENND2A
GRAMD3	CYSRT1	DENND2C
GRB10	CYSTM1	DENND3
GRB2	CYTH1	DENND4A
GREB1L	CYTH3	DENND4B
GRHL1	DAAM1	DENND4C
GRHPR	DAD1	DENND5A
GRK3	DAG1	DENND5B
GRK4	DAGLA	DENND5B-AS1
GRK6	DAGLB	DENND6A
GRPEL1	DALRD3	DENR
GRSF1	DAP	DEPDC1
GS1-124K5.11	DAP3	DEPDC1-AS1
GSAP	DAPK1	DEPDC1B
GSDMD	DAPK2	DEPDC4
GSE1	DAPK3	DERA
GSG2	DARS	DERL2
GSK3B	DARS-AS1	DESI1
GSKIP	DARS2	DESI2
GSPT1	DAZAP1	DEXI
GSTA4	DBF4	DFFA
GSTCD	DBF4B	DFFB
GSTO1	DBI	DFNA5
GSTO2	DBIL5P	DFNB59
GTDC1	DBNDD1	DGAT1
GTF2A1	DBNDD2	DGCR6L
GTF2A2	DBNL	DGKA
GTF2B	DBR1	DGKD
GTF2E2	DBT	DGKE
GTF2F2	DBX1	DGKH
GTF2H2	DCAF1	DGKZ
GTF2H2B	DCAF10	DGUOK-AS1
GTF2H2C	DCAF11	DHCR24
GTF2I	DCAF12	DHCR7
GTF2IP20	DCAF13	DHFR2
GTF3C2	DCAF16	DHH
GTF3C4	DCAF17	DHRS13
GTF3C6	DCAF5	DHRS3
GTPBP1	DCAF6	DHRS4L1
GTPBP8	DCAF7	DHRS7
GUF1	DCAF8	DHRS7B
GULP1	DCAKD	DHX15
GUSBP2	DCBLD1	DHX16
GXYLT1	DCBLD2	DHX29
GXYLT2	DCDC1	DHX30
GYG1	DCDC2B	DHX33
H2AFV	DCK	DHX35
H2AFX	DCLK2	DHX36
H2AFY	DCLRE1A	DHX38
H2AFY2	DCLRE1B	DHX57
H2AFZ	DCLRE1C	DHX8
HABP4	DCP1A	DHX9
HACD2	DCP1B	DIABLO
HACD3	DCP2	DIAPH1
HACE1	DCPS	DIAPH3
HACL1	DCST1-AS1	DIAPH3-AS1
HADH	DCTN3	DIAPH3-AS2
HADHA	DCTN4	DICER1
HADHB	DCTN5	DICER1-AS1
HAGLR	DCTN6	DIDO1
HARBI1	DCTPP1	DIEXF
HAT1	DCUN1D1	DIMT1
HAUS1	DCUN1D2	DIP2A
HAUS2	DCUN1D3	DIP2A-IT1
HAUS3	DCUN1D4	DIP2B
HAUS6	DCUN1D5	DIP2C
HBB	DCXR	DIRC2
HBEGF	DDA1	DIS3
HBP1	DDAH1	DIS3L
HBS1L	DDB1	DIS3L2
HCFC2	DDB2	DISP1
HCG11	DDC-AS1	DIXDC1
[truncated: 9,128 more rows]

## Sheet: exclusive list
PNT1A	LNCaP	PC-3
ABCA5	A4GNT	AACS
ABL2	AAAS	AADACP1
ACBD3	AACSP1	ABCA1
ACBD6	AARSD1	ABCA17P
ACSF3	AATBC	ABCA3
ACTR6	ABCA11P	ABCC10
ADAM23	ABCA2	ABCD4
ADD2	ABCA4	ABI3BP
AKR1B1	ABCA6	ABLIM3
ALDH1L2	ABCA7	ACBD4
ALX1	ABCB8	ACCS
ANGPTL5	ABCB9	ACIN1
ANKRD1	ABCC5-AS1	ACOT7
ANKRD20A2	ABCC6	ACP1
ANKS1B	ABCC6P1	ACP7
APC	ABCD4	ACSF2
ARNTL	ABHD15	ACSS1
ARPC1B	ABHD18	ACVR1
ATM	ABHD3	ADAM19
ATOH7	ACADL	ADAMTSL3
ATP11A	ACBD3	ADAT1
ATP5J	ACBD4	ADGRB3
ATP6V1B1-AS1	ACBD6	ADGRE5
ATRNL1	ACCS	ADGRF1
ATXN7	ACER2	ADIPOR1
BACE1	ACIN1	ADIRF
BACH1	ACKR3	ADNP
BDNF	ACO2	ADORA2B
BID	ACOX2	ADPRH
BMP5	ACPP	ADRA1D
BMP7-AS1	ACSL1	ADRB2
BMS1P20	ACSM3	AFAP1
BVES	ACTB	AGAP11
BVES-AS1	ACTL10	AGBL2
C16orf45	ACTL6B	AGR2
C17orf58	ACTN3	AHNAK2
C8orf59	ACTR1B	AHRR
C8orf88	ACTR3C	AIG1
C9orf84	ACVR2B	AIP
CACHD1	ACVR2B-AS1	AKAP12
CACNA2D1	ACY1	AKAP5
CADM1	ADAM2	AKIP1
CAST	ADAM20P1	ALDH1A3
CCDC169	ADAMDEC1	ALDH5A1
CCDC169-SOHLH2	ADAMTS1	ALG9
CD58	ADAMTS3	ALKBH2
CDYL	ADAMTSL4	ALKBH3
CELF2	ADAP1	ALKBH4
CEP126	ADCK5	AMDHD1
CEP128	ADD3	AMIGO2
CHRFAM7A	ADD3-AS1	AMN1
CLCC1	ADRB1	AMPD3
COPB1	AFAP1L2	ANGPTL5
CPNE8	AFF3	ANK3
CREB3	AGAP7P	ANKMY1
CREB5	AGBL4	ANKRD52
CSGALNACT2	AGK	ANKRD9
CSNK2A1	AGO1	ANKS6
CYP24A1	AGPS	ANO1
DAZAP2	AGRP	ANTXR2
DDX39B	AGXT2	ANXA1
DEPDC7	AHCTF1P1	ANXA3
DERL1	AHCY	ANXA6
DGCR2	AHCYL1	AP2A1
DGUOK	AIG1	AP2A2
DHRS7B	AK5	AP2M1
DIP2A-IT1	AKNA	APBB1
DIS3	AKNAD1	APCDD1L
DMC1	AKR7A2P1	APCDD1L-AS1
DNAJA4	AKT2	APEH
DNAJB4	ALDH16A1	APH1A
DNAJC14	ALDH1A1	APOL6
DOK5	ALDH1B1	APOLD1
ECD	ALDH2	APOM
EDC3	ALDH3B2	APRT
EHHADH	ALG14	ARAP3
EIF3CL	ALG3	AREG
EIF3F	ALG9	AREL1
EIF4EBP2	ALKBH1	ARHGAP12
ELOVL2	ALOX15B	ARHGAP17
ELOVL2-AS1	ALX4	ARHGAP18
ENPP4	AMPD2	ARHGAP24
EPOP	AMPD3	ARHGAP31
FAM120B	AMY1A	ARHGAP31-AS1
FAM149B1	AMY2A	ARHGAP35
FAM63B	AMZ2	ARHGEF10
FBXO11	AMZ2P1	ARHGEF3
FBXO17	ANAPC15	ARID5B
FBXO46	ANAPC4	ARL6IP4
FLNC	ANG	ARMC4
FOXD3	ANGEL1	ARRDC2
FOXD3-AS1	ANGEL2	ASAP1-IT1
FOXP2	ANGPTL3	ASCC1
FSIP1	ANK3	ASIC1
GALC	ANKDD1A	ASTE1
GATA4	ANKRD20A1	ATF6B
GBF1	ANKRD20A11P	ATG101
GJB7	ANKRD20A12P	ATP13A1
GNA12	ANKRD20A3	ATP13A5-AS1
GNPTAB	ANKRD24	ATP1A1-AS1
GOLIM4	ANKRD33B	ATP2B4
GRAMD1B	ANKRD44	ATP6V0A2
GRAMD3	ANKRD54	ATP6V1E2
HAGLR	ANKRD61	ATP6V1G2
HBS1L	ANPEP	ATP6V1G2-DDX39B
HCG11	ANXA13	ATPAF1
HDLBP	ANXA2P2	ATXN7L3
HESX1	AP1AR	ATXN7L3B
HFE	AP1B1	B3GNT3
HIST4H4	AP1M2	B4GALNT1
HMOX1	AP4M1	B4GALT3
HOXA-AS3	AP5B1	B4GAT1
HOXA5	APBB3	BACE1
HOXA6	APITD1-CORT	BAHD1
HOXD1	APPL2	BAK1
HRH1	AQP11	BBS2
HSP90AB4P	AQP3	BBS7
HSPB8	AQP7	BCAR1
HTR2B	AQP7P3	BCAR3
HTR7	AREL1	BCDIN3D-AS1
IFT80	ARFGAP3	BCL11B
IPO11	ARHGAP26-AS1	BCL2L12
IRAK3	ARHGAP32	BCL3
ITGAV	ARHGAP40	BCO1
ITGB1	ARHGAP44	BEST2
JAM3	ARHGAP8	BEST3
KAT6B	ARHGAP9	BFSP1
KAT7	ARHGEF28	BICC1
KAZN	ARHGEF34P	BIN3
KCNG3	ARL4D	BLID
KCNMB3	ARL8A	BLOC1S1
KCNQ5	ARMC6	BLOC1S1-RDH5
KIAA1324L	ARPC4	BMPR1B
KLF6	ARPC4-TTLL3	BMS1
KLHL36	ARPC5	BNC2
LDAH	ARRDC1	BNIP1
LIMS1	ARRDC4	BOLA1
LINC00265	ARSG	BOLA3
LINC00842	ASAH2B	BOLA3-AS1
LINC01460	ASB9P1	BRF1
LINC01569	ASL	BRMS1
LMO3	ASPSCR1	BRMS1L
LNPEP	ATF4	BSN
LOC100288637	ATF6B	BSN-AS2
LOC101927727	ATG101	BTC
LOC101928075	ATG4D	BTN2A1
LOC101928739	ATG5	C10orf11
LOC101929165	ATP10A	C10orf35
LOC104968399	ATP12A	C11orf24
LOC105373031	ATP13A3	C12orf45
LOC105374366	ATP13A5-AS1	C12orf49
LOC105375713	ATP2C1	C12orf75
LOC105378853	ATP2C2	C14orf1
LOC108783645	ATP5G1	C14orf119
LOC400655	ATP5I	C14orf39
LOC93622	ATP6AP1L	C15orf52
LONRF2	ATP6V0A1	C15orf56
LRP1B	ATP6V0C	C17orf53
LURAP1L	ATP6V0D1	C17orf97
LYST	ATP6V0D2	C19orf25
MALSU1	ATP6V1F	C19orf44
MARCH3	ATP8B2	C19orf66
MARCH7	ATPAF1	C19orf67
MARS	ATXN7L1	C1RL
MCOLN3	AURKB	C1RL-AS1
MDFIC	B3GALT2	C1orf101
MDM4	B4GALNT4	C1orf105
MECOM	B4GALT3	C1orf106
MED6	B9D1	C1orf109
MIR1-2	BAG5	C1orf159
MIR1206	BAGE2	C1orf204
MIR1254-1	BAMBI	C1orf229
MIR133A1	BANP	C20orf144
MIR155	BATF2	C20orf194
MIR15A	BBC3	C20orf27
MIR16-1	BBS7	C20orf96
MIR29A	BCAR3	C2orf27B
MIR29B1	BCL2L15	C2orf73
MIR30A	BDH1	C2orf82
MIR30D	BECN1	C3orf52
MIR3115	BEND4	C5orf46
MIR3139	BEND5	C6orf1
MIR3616	BEST1	C6orf141
MIR4668	BET1L	C6orf47
MIR4766	BIK	C7orf50
MIR5009	BIRC6-AS2	C8orf58
MIR5088	BLNK	C9orf129
MIR554	BLVRB	C9orf47
MIR5588	BMPR1B	CALCOCO2
MIR580	BMS1	CALM3
MIR6068	BMS1P17	CALR3
MIR624	BMS1P18	CAMK1D
MIR626	BMS1P22	CAMK2G
MIR648	BMS1P5	CAMKK1
MIR6764	BMS1P6	CAMLG
MIR6827	BNIP3L	CAMTA1
MIR6844	BOD1L1	CAPN1
MIR7704	BORCS8	CARD8
MIRLET7A1	BORCS8-MEF2B	CARS
MIRLET7D	BRAT1	CASP8AP2
MIRLET7F1	BRCA1	CAV1
MMD	BRCAT107	CBFA2T2
MSH6	BRINP3	CBR1
MTA3	BRK1	CCDC106
MTRF1	BRMS1L	CCDC151
MTSS1	BTBD8	CCDC159
MTX3	BTBD9	CCDC18-AS1
MYCBP	BUB1B-PAK6	CCDC183
MYL12A	BVES	CCDC38
MYO3A	C10orf55	CCDC43
NACA2	C10orf95	CCDC58
NANOS1	C11orf1	CCDC69
NDNF	C11orf24	CCDC82
NDUFV2-AS1	C11orf49	CCND3
NFKBIL1	C11orf52	CCNJL
NIPAL1	C11orf86	CCRL2
NKX2-1	C12orf10	CCSER1
NKX2-1-AS1	C12orf40	CCT6B
NSA2	C12orf57	CD109
NUP214	C14orf159	CD302
OMA1	C14orf28	CD33
ORC2	C14orf37	CD44
OSBPL10	C15orf48	CD5
OTUD3	C15orf53	CD55
PAK1	C16orf58	CD58
PALD1	C16orf91	CD59
PALM2	C17orf50	CDADC1
PALM2-AKAP2	C17orf62	CDC34
PARP6	C19orf12	CDC37
PCF11-AS1	C19orf53	CDH11
PDCD5	C19orf60	CDH2
PDE4D	C19orf81	CDK10
PIBF1	C1QTNF4	CDK2
PNO1	C1orf122	CDK6
PNP	C1orf123	CDKN2D
PNPT1	C1orf174	CDYL
POU2F1	C1orf189	CELF1
POU5F1P5	C1orf210	CEP126
POU6F1	C1orf226	CEP162
PPP1R12A	C1orf53	CEP41
PPP1R3C	C1orf68	CEP85L
PPP2R5A	C2	CERK
PRCC	C20orf144	CERNA1
PRICKLE2-AS1	C20orf194	CFAP54
PRKCA-AS1	C20orf78	CFAP58
PRKCQ	C2orf72	CFAP58-AS1
PRKCQ-AS1	C2orf88	CFLAR
PRMT1	C3orf62	CHAC1
PRMT2	C3orf80	CHAMP1
PRPF40B	C4orf36	CHD9
PRSS23	C6orf132	CHEK2
PRTFDC1	C6orf203	CHFR
PSMC1	C6orf222	CHN2
PSMD6-AS2	C6orf226	CHRM3
PTGR1	C6orf47	CHST15
PTPRE	C7	CHST2
PTRF	C7orf33	CHSY3
PUF60	C7orf49	CIART
RAB30	C7orf50	CLDN11
RALGDS	C7orf55-LUC7L2	CLDN14
RASAL2	C8G	CLEC16A
RAVER1	C8orf22	CLEC2B
RBCK1	C8orf34	CLIC1
RBM7	C8orf34-AS1	CLIP2
RGS16	C8orf37	CLIP4
RGS20	C8orf37-AS1	CLMP
RHOBTB1	C8orf46	CLPB
RIMS2	C8orf87	CLUHP3
RNF125	C9orf116	CMAS
RP9P	C9orf139	CMIP
RPL11	C9orf142	CMPK2
RPL13AP6	C9orf152	CMTR2
RSPH3	C9orf172	CNIH3
RSRP1	C9orf24	CNRIP1
RTKN2	C9orf3	CNTROB
RUNX2	C9orf43	COL12A1
SAR1A	C9orf69	COL13A1
SCARNA20	C9orf92	COL18A1
SENP2	CA6	COL18A1-AS2
SETD1A	CAB39L	COL3A1
SFMBT2	CACNB1	COL5A2
SFTA3	CACNB2	COL6A1
SLC35D2	CALD1	COL6A2
SMAD1-AS2	CAMK1	COL8A1
SMAD3	CAMK2N2	COMMD5
SNORA71A	CAMKK2	COMMD7
SNORA71B	CAMLG	COMMD9
SNORA71C	CAMTA1	COPS7B
SNORA99	CAPNS1	COPS9
SNORD117	CAPZB	COTL1
SNORD126	CARHSP1	COX15
SNORD139	CARNS1	COX7B2
SNORD43	CARS	COX7C
SNORD83A	CARTPT	CPA6
SNORD83B	CASC21	CPE
SNORD84	CASP5	CPED1
SNORD92	CATSPER2	CPQ
SNTB1	CBLN3	CPVL
SNX10	CBS	CRABP2
SPAG9	CBX2	CRBN
SPATA6	CBX5	CREB5
SRBD1	CBX6	CREG2
STOX1	CBY1	CRTC1
SYNE1-AS1	CC2D1B	CRY1
SYPL2	CCAR2	CRYM
TCTN1	CCDC113	CRYM-AS1
TEX2	CCDC12	CSK
THBS4	CCDC122	CSNK2A1
TIMM17A	CCDC13-AS1	CSNK2A3
TIPIN	CCDC130	CSPP1
TJP2	CCDC144B	CSRNP3
TLN1	CCDC144NL	CSRP2
TLR3	CCDC144NL-AS1	CST3
TLR6	CCDC163	CT62
TMEFF1	CCDC183	CTDP1
TMEM198B	CCDC185	CTGF
TMEM248	CCDC189	CTSA
TOM1L1	CCDC26	CTTNBP2
TOX4	CCDC28A	CTU2
TPM1	CCDC3	CUL9
TRMO	CCDC40	CUTC
TSC22D1	CCDC59	CUX1
TTC9	CCDC71L	CYB561D2
TTF1	CCDC78	CYB5R4
TUBD1	CCDC97	CYBRD1
TUFT1	CCNB1	DAB2
TWIST2	CCNG2	DANCR
TXNRD1	CCSER2	DAXX
UBE2Z	CD2BP2	DCAF4
UCHL1	CD302	DCTD
UCHL1-AS1	CD74	DCTN1
USP44	CD81	DCTN1-AS1
VIM	CD81-AS1	DDR1
VIM-AS1	CD9	DDX11-AS1
VOPP1	CDAN1	DDX11L2
VPS13B	CDC14A	DDX11L5
VPS50	CDC14C	DDX51
VRK3	CDC20	DDX60
WDR34	CDC20B	DECR1
WFDC21P	CDC25C	DECR2
XRCC6	CDC26	DEDD
YPEL5	CDC42BPG	DEDD2
ZBTB41	CDH1	DENND2A
ZFP64	CDH18	DENND3
ZIC4	CDH26	DEXI
ZNF138	CDIP1	DFNA5
ZNF655	CDK18	DGKA
ZNF749	CDK2AP2	DGKZ
ZNF860	CDK5RAP2	DGUOK-AS1
ZYG11A	CDK5RAP3	DHH
	CDK9	DHRS4L1
	CDKL3	DHRS7B
	CDKN2B	DHX57
	CDKN2D	DIAPH3-AS1
	CDPF1	DIS3
	CDS1	DLGAP1-AS1
	CEBPA	DLGAP1-AS2
	CEBPA-AS1	DLGAP4
	CELF1	DLL4
	CENPBD1P1	DLX2
	CENPH	DLX2-AS1
	CENPS	DNAAF1
	CEP131	DNAJC11
	CEP89	DNAJC14
	CERS4	DNAJC4
	CES2	DNASE2
	CFAP126	DNM2
	CFAP43	DNPEP
	CFAP74	DNPH1
	CFHR5	DNTTIP1
	CHD4	DOCK9
	CHD7	DOCK9-AS2
	CHDH	DOK1
	CHEK2	DPF3
	CHID1	DPP9
	CHMP2A	DPY19L2P1
	CHMP3	DPY30
	CHRD	DPYSL2
	CHRM3-AS2	DSC3
	CHRNA3	DTNA
	CHRNA7	DUSP18
	CHST14	DUSP28
	CHTF18	DUSP6
	CHTOP	DYNLT1
	CIB1	DYSF
	CINP	ECD
	CIPC	ECE1
	CIZ1	ECHDC1
	CKLF	EDIL3
	CKLF-CMTM1	EFR3B
	CKMT1B	EGFEM1P
	CKMT2	EGFR
	CLASP2	EHBP1
	CLCA3P	EHBP1L1
	CLCN7	EI24
	CLDN12	EIF2B4
	CLDN23	EIF3C
	CLDN8	EIF4EBP3
	CLDND1	EIF5A2
	CLDND2	ELAVL2
	CLEC11A	ELF1
	CLEC3B	ELL3
	CLIC3	ELMOD2
	CLIP2	ELOA3B
	CLMN	ELOA3D
	CLMP	EMC4
	CLN8	EML3
	CLP1	EML6
	CLPP	EMP1
	CLRN1-AS1	EMP2
	CLUAP1	ENGASE
	CMSS1	ENOSF1
	CMTM1	EPB41L3
	CMTM8	EPB41L4A-AS1
	CNGA1	EPHA4
	CNGA4	EPHA5
	CNGB3	EPHA5-AS1
	CNOT3	EPOR
	CNOT9	EPSTI1
	CNPY2	ERBB3
	CNTD1	ERCC5
	CNTN2	ERICH2
	CNTN4	ESD
	COA3	ESM1
	COA6	ESPL1
	COASY	ESRRG
	COG3	ETV1
	COG6	ETV4
	COL26A1	EVA1A
	COL6A4P2	EVA1C
	COLCA1	EXOC6B
	COLCA2	EXPH5
	COMT	F3
	COPRS	FAAP20
	COPS7A	FAHD2B
	COPS7B	FAHD2CP
	COQ3	FAM107A
	COQ6	FAM107B
	COQ7	FAM109A
	CORO1B	FAM110A
	CORO2A	FAM110C
	COX6B1	FAM155A
	CPA2	FAM168A
	CPA4	FAM196B
	CPLX2	FAM200A
	CPNE7	FAM20C
	CPT2	FAM32A
	CPVL	FAM49B
	CREB3	FAM65A
	CREB3L1	FAM84A
	CREBL2	FAM89B
	CREG1	FAM98C
	CRP	FAXC
	CRTC1	FBN1
	CRY2	FBN2
	CRYAB	FBXL7
	CRYZ	FBXO31
	CSGALNACT2	FBXO32
	CSH2	FBXW7
	CSN2	FBXW8
	CSNK2B	FCF1
	CSRNP1	FCRLB
	CSRP1	FEM1A
	CTBP1	FERMT1
	CTBP1-AS	FEZ2
	CTBP1-AS2	FGF1
	CTBP2	FGF11
	CTC1	FGF20
	CTD-2350J17.1	FGF5
	CTDP1	FGFBP1
	CTNNA1	FGFR4
	CTNNA3	FGGY
	CTNNBL1	FILIP1L
	CTPS1	FKBPL
	CTSH	FLJ22447
	CTSL	FLJ46906
	CTU1	FLNC
	CTXN1	FMN2
	CUEDC2	FMNL3
	CUTA	FN3K
	CWC25	FNDC8
	CXADR	FOCAD
	CXCL16	FOXA2
	CXCL3	FOXD4L4
	CXXC5	FOXN3
	CYB561D2	FOXN3-AS1
	CYB5R1	FOXP4
	CYC1	FOXP4-AS1
	CYFIP2	FRAS1
	CYP17A1	FRAT1
	CYP21A2	FRMD8
	CYP2J2	FSCN1
	CYP4V2	FST
	CYP4X1	FSTL1
	CYSRT1	FTH1P3
	CYTH1	FUCA2
	DAGLA	FZD4
	DAPK1	FZD5
	DAPK2	FZD8
	DAPK3	G0S2
	DBX1	GABARAPL2
	DCDC2B	GALM
	DCST1-AS1	GALNT13
	DCTN3	GALNT6
	DCTN6	GATAD2A
	DCTPP1	GBA
	DCXR	GBP3
	DDC-AS1	GBX2
	DDO	GCDH
	DDR1	GDNF
	DDT	GDNF-AS1
	DDTL	GEM
	DDX10	GGA3
	DDX11L10	GGCX
	DDX11L2	GINS2
	DDX19A	GJA1
	DDX28	GLB1L
	DDX41	GLIPR1
	DDX54	GLIS1
	DDX55	GLIS3
	DDX56	GLIS3-AS1
	DEPTOR	GLRB
	DERL1	GLTSCR1
	DGAT2	GNA12
	DGCR14	GNAI2
	DGCR2	GNB5
	DGCR8	GNE
	DGUOK	GNG2
	DHFR	GOLGA8A
	DHPS	GORAB
	DHRS1	GPR161
	DHRS7B	GPR3
	DHRS7C	GPR35
	DHTKD1	GPR39
	DHX32	GPR4
	DHX34	GPR84
	DHX40	GPR87
	DICER1	GPSM3
	DIRAS2	GRAMD1C
	DIRAS3	GRK5
	DIXDC1	GSDMD
	DLEU7-AS1	GSKIP
	DLG2	GSTK1
	DLG5-AS1	GSTP1
	DMAP1	GSTT1-AS1
	DNAAF5	GTF2IP1
	DNAH11	GTF2IRD2B
	DNAH12	GTPBP3
	DNAH5	GZF1
	DNAJA3	H2AFJ
	DNAJB12	HAPLN1
	DNAJB2	HAS3
	DNAJC11	HCAR1
	DNAJC12	HCG20
	DNAJC14	HCG4
	DNAJC18	HDAC5
	DNAJC4	HDAC7
	DNASE2	HDAC9
	DNM1	HDLBP
	DOCK4-AS1	HEATR3
	DOHH	HEBP1
	DOLPP1	HECTD3
	DPAGT1	HEIH
	DPH1	HELZ2
	DPH7	HERC6
	DPP7	HEY1
	DPYD-AS2	HGH1
	DPYSL2	HHIP
	DPYSL3	HHIP-AS1
	DRAIC	HIF1A-AS2
	DRAXIN	HIF1AN
	DRC3	HIRIP3
	DRG1	HIST1H1D
	DTX2P1-UPK3BP1-PMS2P11	HIST1H2AE
	DUS2	HIST1H2BB
	DUSP13	HIST1H2BG
	DUSP3	HIST1H2BH
	DYDC2	HIST1H2BK
	DYNC1I1	HIST1H3A
	DYRK4	HIST1H3C
	DYX1C1-CCPG1	HIST1H3E
	E2F4	HIST1H3F
	E4F1	HIST1H4A
	EBF2	HIST1H4B
	EBF3	HIST1H4I
	EBLN2	HIST2H2BA
	ECD	HIST4H4
	ECE2	HIVEP3
	ECH1	HLA-A
	ECHS1	HLA-C
	EDARADD	HMGN2
	EDF1	HMSD
	EDRF1-AS1	HNF4G
	EEF1A2	HNMT
	EEFSEC	HNRNPA1L2
	EFCAB12	HOXC8
	EFCAB3	HOXD-AS2
	EFCC1	HOXD13
	EFHB	HPCAL1
	EFHD1	HPGD
	EFNA3	HRH1
	EFNA4	HSD17B7P2
	EFS	HSD52
	EHF	HSDL1
	EHMT2	HSFY1P1
	EIF2D	HSPA2
	EIF3D	HSPA6
	EIF3IP1	HSPA7
	EIF3K	HSPB11
	EIF3L	HSPBP1
	EIF4EBP3	HSPG2
	EIF4G3	HTR2B
	EIF5	HTR7P1
	EIF5AL1	HTRA1
	ELF1	HUS1
	ELF3	HUS1B
	ELL3	HYKK
	ELMOD1	IAH1
	ELN	ICAM1
	ELOVL7	ICAM4
	EMBP1	IDH3B
	EMC3	IER3IP1
	EMC6	IFI16
	EME1	IFI30
	EML1	IFI35
	EN2	IFI44
	ENDOG	IFI44L
	ENDOV	IFIT1
	ENG	IFIT3
	ENKUR	IFRD2
	ENO4	IFT81
	ENOX1	IGF2BP2-AS1
	ENPP2	IGFBP1
	ENTPD1	IGFBP3
	ENTPD1-AS1	IGFBP4
	ENTPD2	IGFBP6
	ENTPD3-AS1	IKZF2
	ENTPD8	IL10RB
	EOGT	IL10RB-AS1
	EPB41	IL17RC
	EPB41L1	IL18
	EPB41L3	IL18R1
	EPB41L4A	IL1RL1
	EPB41L4A-AS2	IL27RA
	EPCAM	ILF2
	EPHA3	INF2
	EPHA7	INHA
	EPHX1	INHBA
	EPHX2	INHBA-AS1
	EPN2-IT1	INHBB
	EPN3	INO80E
	EPS15	INPP1
	ERAL1	INPP4B
	ERBB2	INPP5A
	ERCC4	INPP5E
	ERGIC3	INSR
	ERI1	IRF3
	ERI3	IRGQ
	ERICH5	IRS2
	ERLIN2	ISG20L2
	ERMARD	ISL1
	ESAM	ISOC2
	ESRP1	ITCH
	ESRRG	ITGA1
	ETFB	ITGB2
	ETFBKMT	ITGB4
	ETS1	ITGB8
	EVA1B	ITGBL1
	EXOC4	ITM2C
	EXPH5	ITPKA
	EYA2	ITPRIPL2
	EZH1	IZUMO4
	F11R	JMJD7
	F12	JMJD7-PLA2G4B
	F2RL2	JPH2
	FAAH	JRKL
	FAAP24	KANK1
	FAH	KANK2
	FAHD2A	KANSL1-AS1
	FAM103A1	KAT6B
	FAM106CP	KBTBD7
	FAM110B	KCNAB2
	FAM122A	KCNK13
	FAM131B	KCNK15
	FAM134B	KCNK15-AS1
	FAM134C	KCNMB3
	FAM138C	KCTD10
	FAM138F	KCTD14
	FAM13A-AS1	KCTD18
	FAM13C	KCTD21
	FAM149B1	KCTD8
	FAM153B	KDM3A
	FAM157C	KDR
	FAM160A2	KHDC1
	FAM161B	KHDRBS3
	FAM168A	KIAA0040
	FAM173A	KIAA0513
	FAM174B	KIAA1462
	FAM178B	KIAA1683
	FAM188B	KIAA2026
	FAM198A	KIF3C
	FAM19A4	KLF10
	FAM201A	KLF12
	FAM201B	KLF4
	FAM214B	KLHDC3
	FAM218A	KLHL3
	FAM219B	KLHL5
	FAM21EP	KRI1
	FAM227A	KRT19
	FAM229A	KRT81
	FAM231D	KRTAP1-1
	FAM27B	KRTAP2-1
	FAM27C	KRTAP3-1
	FAM27E3	KRTAP4-11
	FAM30C	KRTAP4-7
	FAM3D	KRTAP4-9
	FAM45A	L3MBTL1
	FAM46C	L3MBTL4
	FAM49B	LACTB2
	FAM53C	LAMA4
	FAM64A	LAMB1
	FAM66D	LAMB2
	FAM69A	LAMB3
	FAM69B	LAMP1
	FAM72C	LAMP3
	FAM81A	LAMTOR3
	FAM83F	LDHA
	FAM83H	LDHD
	FAM83H-AS1	LGALS3
	FAM86B1	LHFP
	FAM86B2	LIF
	FAM86B3P	LIG1
	FAM86HP	LIMA1
	FAM87A	LIMS1
	FAM87B	LINC00173
	FAM89A	LINC00261
	FAM90A7P	LINC00336
	FAM95B1	LINC00397
	FAM96A	LINC00431
	FAM96B	LINC00449
	FANCF	LINC00461
	FANCG	LINC00636
	FANK1	LINC00704
	FASTKD2	LINC00847
	FAU	LINC00881
	FBRS	LINC00941
	FBXL12	LINC01012
	FBXO25	LINC01023
	FBXO32	LINC01063
	FBXO41	LINC01116
	FBXW5	LINC01117
	FBXW7	LINC01182
	FCF1	LINC01232
	FCGR1A	LINC01251
	FCRL5	LINC01311
	FCRL6	LINC01444
	FDPS	LINC01461
	FDXACB1	LINC01468
	FER1L6-AS2	LINC01515
	FEZF1	LINC01521
	FGD4	LINC01588
	FGFR1	LINC01591
	FGFRL1	LINC01607
	FGGY	LINC01629
	FHOD1	LINC01771
	FILIP1L	LINC01800
	FKBP1AP1	LINC01812
	FKBP5	LINC01816
	FKBPL	LINC02085
	FLJ37035	LINC02104
	FLJ38576	LINGO2
	FLJ42393	LIPH
	FLJ42627	LLGL1
	FLJ46284	LMNA
	FLNB-AS1	LMO7
	FMC1	LMO7-AS1
	FMN1	LOC100126784
	FN3KRP	LOC100129940
	FNDC3A	LOC100134868
	FNDC9	LOC100289473
	FOLH1	LOC100379224
	FOLH1B	LOC100505478
	FOPNL	LOC100505622
	FOXA3	LOC100505817
	FOXD2	LOC100505942
	FOXD2-AS1	LOC100506142
	FOXD4L5	LOC100506368
	FOXG1	LOC100506797
	FOXO6	LOC100507065
	FOXP1	LOC100507144
	FOXP1-AS1	LOC100507387
	FPGS	LOC100507437
	FRAT1	LOC100507507
	FRK	LOC100507547
	FRMD6	LOC100996447
	FRMPD1	LOC101927027
	FRMPD2	LOC101927043
	FRY	LOC101927100
	FRY-AS1	LOC101927497
	FTCDNL1	LOC101927592
	FTH1P3	LOC101927751
	FURIN	LOC101927780
	FXN	LOC101927811
	GAA	LOC101927870
	GABARAP	LOC101927884
	GADD45G	LOC101927972
	GADL1	LOC101928063
	GALNT14	LOC101928126
	GALR2	LOC101928307
	GAMT	LOC101928429
	GARNL3	LOC101928464
	GAS2L1	LOC101928489
	GAS5	LOC101928530
	GAS5-AS1	LOC101928650
	GBAP1	LOC101928731
	GBF1	LOC101929057
	GBP6	LOC101929165
	GCAT	LOC101929188
	GCNT1	LOC101929295
	GCOM1	LOC101929445
	GDF11	LOC101929532
	GDF5	LOC101930114
	GDF9	LOC102723582
	GDNF-AS1	LOC102723809
	GFM2	LOC102724064
	GGA1	LOC102724297
	GGT3P	LOC102724404
	GGT6	LOC105274304
	GGT7	LOC105369340
	GHET1	LOC105369920
	GHR	LOC105370203
	GIMAP2	LOC105371430
	GIMAP4	LOC105372480
	GINM1	LOC105374060
	GIPC1	LOC105375401
	GJA9	LOC105375734
	GJA9-MYCBP	LOC105376554
	GKAP1	LOC105378330
	GLB1L2	LOC115110
	GLMP	LOC255187
	GLUD1P7	LOC283045
	GLYATL1	LOC284241
	GML	LOC339529
	GMNC	LOC389199
	GMPR2	LOC391322
	GNA11	LOC441666
	GNAI2	LOC554223
	GNB2	LOC642366
	GNG3	LOC645166
	GNG4	LOC646214
	GNG7	LOC646471
	GNPDA1	LOC646626
	GNRH2	LOC729683
	GOLGA2	LOC729867
	GOLGA5	LOC730101
	GOLGA6A	LOX
	GOLGA6B	LOXL1
	GOLGA6C	LOXL1-AS1
	GOLGA6D	LOXL2
	GOLGA6L2	LOXL3
	GOLGA6L5P	LPAR1
	GOLGA8A	LPCAT1
	GOLGA8B	LPCAT4
	GOLGA8DP	LPIN2
	GOLGA8F	LPIN3
	GOLGA8K	LRFN4
	GOLGA8O	LRP8
	GON4L	LRRC37B
	GPAM	LRRC47
	GPANK1	LRRK1
	GPAT4	LRWD1
	GPATCH3	LSM12
	GPC2	LTBP1
	GPN2	LTBP3
	GPNMB	LURAP1L
	GPR12	LXN
	GPR137B	LYRM2
	GPR158	LYRM4-AS1
	GPR158-AS1	LYST
	GPR160	LZTS2
	GPR161	MAB21L3
	GPR33	MALL
	GPRIN2	MAML2
	GPS1	MAP1B
	GPT	MAP1LC3B
	GPX4	MAP6D1
	GPX8	MATN2
	GRAMD1C	MCAM
	GRB10	MCC
	GRB7	MCF2L2
	GREB1	MCM9
	GREM2	MCTP1
	GRHL2	MEA1
	GRIN3A	MECOM
	GRINA	MED28
	GRK6P1	MED6
	GRK7	MEF2C
	GRM7-AS2	MEF2C-AS1
	GRTP1	MEF2D
	GRXCR2	MERTK
	GS1-124K5.4	METAP2
	GS1-259H13.2	METTL2A
	GSN	MEX3A
	GSS	MFSD5
	GSTM2	MGAT1
	GSTZ1	MGAT5
	GTF2E1	MGAT5B
	GTF2F1	MGC16275
	GTF2IP1	MGC72080
	GTF2IP23	MICAL1
	GTF2IP4	MICAL2
	GTF2IRD1P1	MICALL2
	GTF3C1	MIR100HG
	GUCY1A3	MIR1181
	GUSBP1	MIR1199
	GUSBP11	MIR1236
	GUSBP9	MIR1245A
	GVQW2	MIR1245B
	H1F0	MIR1254-1
	H1FX	MIR125B1
	H1FX-AS1	MIR1260B
	H2AFJ	MIR1293
	H3F3B	MIR1299
	H6PD	MIR151A
	HACL1	MIR15A
	HCFC1R1	MIR16-1
	HCFC2	MIR194-1
	HDAC11	MIR215
	HDAC11-AS1	MIR2277
	HECTD3	MIR3129
	HELZ2	MIR3142
	HEPHL1	MIR3142HG
	HERC2P4	MIR339
	HERC3	MIR345
	HES1	MIR3607
	HEXA	MIR3611
	HEXA-AS1	MIR3684
	HFE2	MIR378D2
	HFM1	MIR3934
	HGD	MIR3975
	HHAT	MIR4265
	HHLA2	MIR4323
	HID1	MIR4435-2HG
	HID1-AS1	MIR4439
	HINT3	MIR4444-2
	HIST1H1B	MIR4449
	HIST1H1E	MIR4513
	HIST1H1T	MIR4529
	HIST1H2AL	MIR4671
	HIST1H2BD	MIR4683
	HIST1H3I	MIR4782
	HIST1H4C	MIR4804
	HIST2H2BA	MIR5008
	HIST3H2A	MIR5088
	HIST3H2BB	MIR5090
	HIVEP3	MIR548AA2
	HKR1	MIR548D2
	HMGCL	MIR548E
	HMGN2P46	MIR548XHG
	HMMR-AS1	MIR5702
	HOGA1	MIR583
	HOMEZ	MIR584
	HOOK2	MIR589
	HOPX	MIR591
	HOTAIRM1	MIR6073
	HOXA1	MIR6075
	HOXB7	MIR6128
	HOXB8	MIR619
	HOXC4	MIR620
	HOXC5	MIR638
	HOXC6	MIR6508
	HP09053	MIR6745
	HPS4	MIR6824
	HPS6	MIR6828
	HRCT1	MIR6841
	HSBP1L1	MIR6866
	HSCB	MIR6892
	HSD17B6	MIR7844
	HSD17B8	MIR9-2
	HSP90AB4P	MISP3
	HSPA12A	MITF
	HSPA7	MKKS
	HSPB1	MKX
	HSPB2	MKX-AS1
	HSPB2-C11orf52	MLF1
	HTR3B	MLH3
	HTR3E	MMP14
	HTR3E-AS1	MMP17
	HYPK	MMP24-AS1
	IBA57	MOB3A
	IBA57-AS1	MOB3C
	IBSP	MON1A
	ICA1	MORN2
	ICA1L	MPG
	ICOSLG	MRC2
	ID4	MRGBP
	IDH2	MRGPRX4
	IDNK	MRPL46
	IFI16	MRPS11
	IFI35	MRPS17
	IFIT1B	MRPS31P5
	IFITM2	MRPS7
	IFNA16	MST1P2
	IFNA22P	MT2A
	IFT20	MTA1
	IFT22	MTFR1L
	IGDCC3	MTMR14
	IGF2	MTMR9LP
	IGFBP2	MTO1
	IGSF11-AS1	MUSK
	IGSF8	MVD
	IKZF3	MX1
	IL17RA	MXRA7
	IL17RB	MYADM
	IL1R1	MYBL2
	IL20RA	MYEF2
	IL20RB	MYEOV
	ILVBL	MYL12A
	INCA1	MYL6
	ING4	MYL6B
	INSIG1	MYPOP
	INSL5	MZB1
	INSM2	MZT2B
	INSR	NABP2
	INTS1	NAGK
	INTS10	NAGS
	INTS4	NALCN
	INTS4P2	NAV2
	IPO11	NBL1
	IPO11-LRRC70	NBPF15
	IPO8	NCKAP5L
	IQCC	NDST2
	IQCF6	NECTIN2
	IQGAP2	NEFL
	IQGAP3	NEK11
	IRAK4	NELFE
	IRF6	NES
	ITK	NEURL1
	ITPKB-IT1	NEURL2
	JAG2	NFATC2
	JAM2	NFKBIL1
	JAM3	NFYC
	JPH1	NGEF
	JRK	NHLRC1
	JUP	NHP2
	KANK1	NIM1K
	KAT5	NIPAL4
	KAT6B	NISCH
	KAT8	NME4
	KBTBD11	NMNAT2
	KBTBD11-OT1	NMNAT3
	KBTBD12	NOC4L
	KCNA5	NOCT
	KCNAB1-AS1	NOG
	KCND2	NOL4L
	KCNG1	NPAS2
	KCNIP2	NPAS3
	KCNN2	NPEPL1
	KCNN3	NPHP4
	KCTD1	NPIPB4
	KCTD13	NPLOC4
	KCTD15	NPRL2
	KCTD21	NPY1R
	KDF1	NR2F1
	KDM4C	NR2F1-AS1
	KDM6B	NRF1
	KHNYN	NRGN
	KIAA0100	NRM
	KIAA0141	NRP1
	KIAA0556	NRP2
	KIAA0586	NRXN3
	KIAA0895L	NSFL1C
	KIAA0930	NSUN5
	KIAA1161	NSUN7
	KIAA1217	NTAN1
	KIAA1257	NTN4
	KIAA1324L	NTSR1
	KIAA1456	NUAK1
	KIAA1522	NUDT22
	KIF1C	NUP160
	KIF2C	NUP205
	KIF3A	NUP214
	KIF3B	NXPE2
	KIT	OAF
	KLB	OAS1
	KLC2	OAS2
	KLF1	OAS3
	KLHDC4	OBSL1
	KLHDC8A	OCEL1
	KLHL17	OGFOD2
	KLHL26	OLFML2B
	KLHL35	ONECUT2
	KLK2	OS9
	KLK4	OSBP2
	KMT2B	OSBPL2
	KREMEN1	OSBPL3
	KRT17P5	OSBPL7
	KRT24	OSR1
	KRT26	OSTN
	KRT33B	OSTN-AS1
	KRT38	OTOS
	KRTAP9-2	OXR1
	KRTAP9-3	OXTR
	KSR2	P2RY2
	KY	PABPC4L
	L3MBTL2	PACS2
	LACC1	PACSIN3
	LAD1	PAK6
	LAMB4	PAPSS2
	LAMTOR3	PAQR8
	LANCL2	PARP11
	LARP1	PARVA
	LARP7	PATL1
	LARS2-AS1	PATZ1
	LASP1	PAX8-AS1
	LCE2D	PBX2
	LCE6A	PBX4
	LCN12	PCDH18
	LDAH	PCDH9
	LDB1	PCDHA12
	LDHA	PCDHA13
	LELP1	PCDHA3
	LEPR	PCDHA4
	LGALS8	PCDHAC1
	LGALS8-AS1	PCDHAC2
	LGR6	PCDHB1
	LHFPL3-AS2	PCDHGA4
	LHX2	PCDHGB2
	LHX8	PCED1A
	LIMA1	PCED1B
	LIMCH1	PCOLCE
	LIME1	PCOLCE-AS1
	LIMK1	PCSK9
	LIMK2	PCYOX1
	LIMS1	PDCL3
	LIN37	PDE11A
	LIN7A	PDE3A
	LINC00032	PDGFB
	LINC00094	PDGFC
	LINC00111	PDGFD
	LINC00211	PDIK1L
	LINC00221	PDK1
	LINC00243	PDLIM2
	LINC00324	PDLIM4
	LINC00327	PDP1
	LINC00402	PEA15
	LINC00471	PEAR1
	LINC00493	PELO
	LINC00494	PES1
	LINC00518	PEX11A
	LINC00526	PEX5
	LINC00589	PGBD1
	LINC00621	PGM5
	LINC00624	PGM5-AS1
	LINC00635	PGM5P3-AS1
	LINC00641	PGM5P4-AS1
	LINC00663	PHC1
	LINC00665	PHKG2
	LINC00667	PHLDA2
	LINC00691	PI4K2A
	LINC00885	PIBF1
	LINC00920	PID1
	LINC00928	PIF1
	LINC00933	PIGC
	LINC00935	PIGO
	LINC00960	PIGV
	LINC00961	PIK3C2A
	LINC01000	PIK3R2
	LINC01002	PIN1
	LINC01021	PIP4K2B
	LINC01024	PIP4K2C
	LINC01031	PKIB
	LINC01057	PKIG
	LINC01090	PKLR
	LINC01133	PKN1
	LINC01134	PKP1
	LINC01166	PLA2R1
	LINC01168	PLAC8
	LINC01169	PLB1
	LINC01189	PLBD2
	LINC01194	PLCB3
	LINC01210	PLCD3
	LINC01213	PLCE1
	LINC01230	PLCE1-AS2
	LINC01237	PLCG1
	LINC01273	PLCG1-AS1
	LINC01301	PLCXD2
	LINC01315	PLCXD2-AS1
	LINC01351	PLCXD3
	LINC01354	PLD6
	LINC01363	PLEKHA2
	LINC01389	PLEKHA6
	LINC01397	PLEKHG5
	LINC01410	PLEKHM1P1
	LINC01431	PLEKHO1
	LINC01476	PLEKHO2
	LINC01482	PLK1
	LINC01497	PLS1
	LINC01500	PMEL
	LINC01504	PMP22
	LINC01551	PNP
	LINC01555	PNRC1
	LINC01596	POC5
	LINC01660	POLD4
	LINC01676	POLR1C
	LINC01711	POLR2C
	LINC01719	POLR3A
	LINC01726	POLR3B
	LINC01796	POPDC3
	LINC01957	POU2F1
	LINC01994	POU2F2
	LINC02001	PPARG
	LINC02035	PPDPF
	LINC02036	PPIF
	LINC02037	PPM1F
	LINC02054	PPM1M
	LINC02071	PPP1R11
	LINC02076	PPP1R12C
	LINC02099	PPP1R18
	LINC02106	PPP1R37
	LINC02133	PPP2R5B
	LIX1	PPP2R5D
	LMCD1	PPP5D1
	LMNTD2	PPP6R1
	LNPEP	PPP6R3
	LOC100101148	PPT2
	LOC100128006	PPT2-EGFL8
	LOC100128288	PQLC1
	LOC100128398	PRCD
	LOC100129917	PRDM8
	LOC100130452	PREB
	LOC100130673	PRELID2
	LOC100130705	PREX1
	LOC100130744	PRICKLE1
	LOC100130872	PRKACA
	LOC100131257	PRKAG2
	LOC100132287	PRKCSH
	LOC100134368	PRKG1
	LOC100190986	PRMT1
	LOC100268168	PROB1
	LOC100287015	PROCR
	LOC100287072	PROKR1
	LOC100288069	PRORSD1P
	LOC100288637	PRPF40B
	LOC100288748	PRR15
	LOC100289495	PRR16
	LOC100289656	PRR7
	LOC100294362	PRR7-AS1
	LOC100303749	PRRT1
	LOC100505549	PRSS3
	LOC100505588	PRSS35
	LOC100505797	PRSS48
	LOC100505841	PSEN1
	LOC100505938	PSMD5
	LOC100506113	PSMD5-AS1
	LOC100506136	PSME2
	LOC100506990	PSPC1
	LOC100507194	PSRC1
	LOC100507548	PSTK
	LOC100507670	PTCH1
	LOC100508046	PTHLH
	LOC100996263	PTK7
	LOC100996385	PTPN2
	LOC100996415	PTPRD
	LOC101927062	PTPRD-AS2
	LOC101927120	PTX3
	LOC101927267	PWP1
	LOC101927296	PXDC1
	LOC101927342	PXDN
	LOC101927365	PXN
	LOC101927374	PYY
	LOC101927575	R3HDM4
	LOC101927588	RAB11FIP5
	LOC101927668	RAB3IP
	LOC101927708	RAB5B
	LOC101927709	RAB8A
	LOC101927752	RABGEF1
	LOC101927765	RABL2B
	LOC101927827	RAD51B
	LOC101927851	RAD51D
	LOC101927911	RAD51L3-RFFL
	LOC101928000	RADIL
	LOC101928002	RALB
	LOC101928058	RAPGEF1
	LOC101928150	RARG
	LOC101928195	RASA3
	LOC101928238	RASGRP3
	LOC101928372	RASSF5
	LOC101928381	RASSF8
	LOC101928414	RBM19
	LOC101928525	RBM20
	LOC101928597	RBM45
	LOC101928651	RBM5-AS1
	LOC101928837	RCAN3
	LOC101928858	RCAN3AS
	LOC101928978	REEP4
	LOC101929154	REREP3
	LOC101929315	RFXAP
	LOC101929340	RGL2
	LOC101929524	RGS17
	LOC101929550	RHBDF2
	LOC101929552	RHEBL1
	LOC101929572	RHOQ
	LOC101929592	RILPL1
	LOC101929767	RIN3
	LOC101929901	RIOX1
	LOC102723345	RIOX2
	LOC102723373	RIPPLY3
	LOC102723376	RLN3
	LOC102723385	RMI2
	LOC102723582	RNF123
	LOC102723604	RNF125
	LOC102723701	RNF144A
	LOC102723729	RNF144A-AS1
	LOC102723753	RNF165
	LOC102723769	RNF166
	LOC102723885	RNF182
	LOC102724156	RNF20
	LOC102724552	RNF225
	LOC102724593	RNF31
	LOC102725191	RNFT2
	LOC102725254	RNGTT
	LOC103908605	RNPEPL1
	LOC105369632	ROBO4
	LOC105369635	ROCK2
	LOC105370424	ROM1
	LOC105370622	RPA3
	LOC105370697	RPL13AP20
	LOC105371038	RPL13AP6
	LOC105371083	RPL23AP32
	LOC105371824	RPL23AP82
	LOC105372280	RPL37A
	LOC105372582	RPL39L
	LOC105373553	RPL7L1
	LOC105374972	RPP40
	LOC105375304	RPSAP58
	LOC105375429	RPUSD3
	LOC105375545	RRP15
	LOC105377143	RRP36
	LOC105378052	RSAD1
	LOC105378385	RSAD2
	LOC105378430	RTEL1
	LOC105378663	RTEL1-TNFRSF6B
	LOC105379143	RTKN
	LOC105379194	RUFY3
	LOC105747689	RUNX1
	LOC149684	RUNX1-IT1
	LOC158434	S100A10
	LOC158435	S100A14
	LOC221122	S100A16
	LOC283194	S100A2
	LOC283214	S1PR3
	LOC283335	SAMD5
	LOC284023	SAMD9
	LOC284241	SAMD9L
	LOC285847	SAP130
	LOC339685	SATB1
	LOC339874	SCHIP1
	LOC349160	SCN8A
	LOC388242	SCUBE3
	LOC389705	SCYL1
	LOC389765	SDHAF4
	LOC390705	SEC14L1
	LOC401052	SEC24C
	LOC401127	SEMA3A
	LOC401324	SEMA4B
	LOC401357	SEMA5A
	LOC401557	SEMA6A-AS1
	LOC407835	SEMA6C
	LOC440173	SEMA6D
	LOC440896	SEMA7A
	LOC613038	SENP3
	LOC641367	SENP3-EIF4A1
	LOC642423	2009-09-01
	LOC642426	SERF2
	LOC642929	SERINC3
	LOC643441	SERPINB1
	LOC643802	SERPINB5
	LOC643923	SERPINB7
	LOC644794	SERPINB8
	LOC644919	SERPINE1
	LOC647859	SERPINE2
	LOC653786	SERPINH1
	LOC728485	SETD4
	LOC728743	SGMS1
	LOC729218	SGMS2
	LOC729296	SH2B3
	LOC729506	SH2D6
	LOC729732	SH3BGR
	LOC729870	SH3BP5-AS1
	LOC730668	SH3RF3
	LOC93622	SH3RF3-AS1
	LONRF1	SH3TC2
	LPAR3	SHC3
	LPCAT1	SHC4
	LRIF1	SHISA3
	LRRC26	SIAE
	LRRC27	SIDT1
	LRRC42	SIN3B
	LRRC47	SIRPA
	LRRC70	SKIV2L
	LRRC75A-AS1	SLC12A4
	LRRC75B	SLC12A9
	LRRIQ4	SLC13A3
	LRRN3	SLC14A1
	LRRTM2	SLC16A7
	LSG1	SLC16A9
	LSM14B	SLC25A20
	LSMEM2	SLC25A29
	LSR	SLC25A30
	LTBP4	SLC25A30-AS1
	LTBR	SLC26A2
	LTV1	SLC26A5
	LUC7L2	SLC26A6
	LUZP2	SLC2A1-AS1
	LYRM9	SLC2A10
	LYSMD3	SLC2A8
	LZTR1	SLC31A2
	LZTS3	SLC35A1
	MAD2L2	SLC35B2
	MAEL	SLC35C1
	MAF	SLC35E4
	MAFB	SLC35F6
	MAK	SLC38A10
	MAML3	SLC39A14
	MAP2	SLC3A2
	MAP2K6	SLC44A2
	MAP3K12	SLC45A4
	MAP3K13	SLC46A1
	MAP3K4	SLC46A3
	MAP3K7CL	SLC4A11
	MAP3K9	SLC4A8
	MAP4K1	SLC4A9
	MAP7	SLC8B1
	MAP7D1	SLC9A1
	MAPK12	SLC9A3R2
	MAPK7	SLCO1B3
	MAPKAPK2	SLIT2
	MAPKAPK3	SMAD1-AS2
	MAPRE1	SMAGP
	MAPT	SMARCD1
	MAPT-AS1	SMIM3
	MAPT-IT1	SMOX
	MARCKSL1	SMPD4
	MARS	SMYD5
	MARVELD1	SNAI3-AS1
	MASCRNA	SNAP23
	MASP2	SNAPC2
	MAST4	SNF8
	MBD1	SNHG18
	MCAT	SNHG8
	MCC	SNORA13
	MCCD1	SNORA23
	MCM2	SNORA24
	MCM7	SNORA26
	MCM9	SNORA46
	MCPH1	SNORA50A
	MCRIP2	SNORA80A
	MCTP1	SNORA87
	MCTP2	SNORA91
	MDH1B	SNORA98
	MECR	SNORD117
	MED1	SNORD123
	MED18	SNORD56B
	MED25	SNORD71
	MED27	SNORD94
	MED28	SNORD98
	MED29	SNRNP35
	MED4	SNRNP70
	MED8	SNUPN
	MED9	SNX17
	MEF2C	SNX18
	MEIG1	SNX21
	MESP1	SOGA1
	MEST	SORBS3
	MESTIT1	SORL1
	METTL1	SOX12
	METTL17	SOX6
	METTL21B	SOX7
	METTL22	SOX9
	METTL25	SOX9-AS1
	METTL3	SP100
	METTL7A	SP110
	MEX3B	SP140L
	MEX3D	SP4
	MFGE8	SP6
	MFHAS1	SPA17
	MFN2	SPAG1
	MFSD12	SPAG4
	MFSD3	SPARC
	MFSD4B	SPATA12
	MGAT4A	SPATA25
	MGC12916	SPC25
	MICAL2	SPHK1
	MIEF1	SPPL3
	MIEN1	SPRYD4
	MINCR	SPTSSB
	MIR103A1	SQRDL
	MIR1183	SRA1
	MIR1238	SRF
	MIR1244-2	SRGAP3
	MIR1255A	SRGAP3-AS2
	MIR1258	SRGN
	MIR1266	SRP14-AS1
	MIR1268B	SRXN1
	MIR1273C	SSH3
	MIR1278	SSSCA1
	MIR1279	ST5
	MIR1282	ST6GAL1
	MIR1284	STAC
	MIR1288	STARD13
	MIR1289-1	STK10
	MIR129-2	STK16
	MIR1302-9	STON1
	MIR1303	STON1-GTF2A1L
	MIR1306	STX18-IT1
	MIR141	STXBP2
	MIR147B	STXBP3
	MIR148A	SUMO1P3
	MIR184	SUMO3
	MIR1914	SUSD3
	MIR200A	SVIL
	MIR200B	SWAP70
	MIR200C	SYDE1
	MIR26A2	SYT1
	MIR2861	SYT14
	MIR29A	SYT16
	MIR29B1	SYT9
	MIR3118-1	SYTL1
	MIR3118-2	SYVN1
	MIR3124	TAF1C
	MIR3134	TAF7
	MIR3155A	TAGLN2
	MIR3155B	TARS2
	MIR3161	TAT-AS1
	MIR3162	TBCEL
	MIR3190	TBR1
	MIR3191	TBXAS1
	MIR320B2	TCAF2
	MIR326	TCEA3
	MIR33B	TCF12
	MIR3609	TCF3
	MIR3617	TCF4
	MIR3618	TCIRG1
	MIR3621	TCP11L2
	MIR3660	TET3
	MIR3686	TEX12
	MIR3689E	TEX261
	MIR3689F	TEX30
	MIR3691	TFAP2C
	MIR3714	TFPI2
	MIR378G	TGFA
	MIR3910-1	TGFB1
	MIR3927	TGFB2
	MIR3960	TGFB3
	MIR4252	TGFBR3L
	MIR4256	THSD4
	MIR4271	THTPA
	MIR4288	TICAM2
	MIR4293	TIGAR
	MIR4296	TIMM44
	MIR4315-2	TINF2
	MIR4429	TJAP1
	MIR4435-2	TLDC1
	MIR4436B2	TLL1
	MIR4437	TM4SF19
	MIR4443	TM4SF19-TCTEX1D2
	MIR4447	TM7SF3
	MIR4450	TMC5
	MIR4458	TMC7
	MIR4458HG	TMCC3
	MIR4459	TMEM102
	MIR4473	TMEM106C
	MIR4474	TMEM115
	MIR4487	TMEM120B
	MIR449A	TMEM14A
	MIR449B	TMEM14C
	MIR449C	TMEM154
	MIR4508	TMEM158
	MIR4509-2	TMEM161A
	MIR4513	TMEM17
	MIR4638	TMEM185B
	MIR4646	TMEM200C
	MIR4654	TMEM205
	MIR4659A	TMEM219
	MIR4659B	TMEM241
	MIR4664	TMEM255B
	MIR4666A	TMEM30B
	MIR4669	TMEM45A
	MIR4670	TMEM9
	MIR4674	TMEM92
	MIR4691	TMSB10
	MIR4692	TMTC1
	MIR4715	TMTC4
	MIR4727	TNFAIP8
	MIR4728	TNFRSF11A
	MIR4729	TNFRSF14
	MIR4734	TNFSF13
	MIR4742	TNNC1
	MIR4753	TNNC2
	MIR4777	TOM1L1
	MIR4791	TOP1MT
	MIR4799	TP53RK
	MIR4802	TPCN1
	MIR5087	TPK1
	MIR5091	TPM3P9
	MIR518A1	TPM4
	MIR518D	TPRG1-AS1
	MIR518E	TRAF6
	MIR548AA1	TRAIP
	MIR548AE2	TRAM1L1
	MIR548AH	TRAM2
	MIR548AK	TRAM2-AS1
	MIR548K	TRAPPC1
	MIR548P	TRHDE
	MIR548S	TRHDE-AS1
	MIR548V	TRIB2
	MIR5572	TRIM34
	MIR5582	TRIM38
	MIR559	TRIM58
	MIR5591	TRIM9
	MIR5685	TRPM4
	MIR5689HG	TRPS1
	MIR5699	TRPT1
	MIR573	TSNARE1
	MIR582	TSPAN12
	MIR583	TTC3
	MIR592	TTC39C
	MIR606	TTC7A
	MIR6075	TTC7B
	MIR618	TTLL3
	MIR626	TTLL4
	MIR629	TTLL5
	MIR647	TTLL6
	MIR6507	TTPAL
	MIR658	TTYH2
	MIR659	TTYH3
	MIR6734	TUT1
	MIR6755	TWIST1
	MIR6766	TYW1B
	MIR6777	UBALD2
	MIR6779	UBE3B
	MIR6781	UCP2
	MIR6790	UFSP2
	MIR6807	UGT8
	MIR6822	ULK4P1
	MIR6826	UPP1
	MIR6831	UQCC1
	MIR6853	UROD
	MIR6859-4	USP12-AS1
	MIR6864	USP17L13
	MIR6865	USP17L19
	MIR6866	USP17L22
	MIR6867	USP17L28
	MIR6885	USP17L29
	MIR6886	USP17L30
	MIR6890	USP17L9P
	MIR7113	USP35
	MIR765	USP49
	MIR7705	UST
	MIR8054	UTP6
	MIR8063	VAMP8
	MIR8086	VARS2
	MIR941-1	VEGFB
	MIR941-2	VEGFC
	MIR941-3	VGLL4
	MIR941-4	VOPP1
	MIR941-5	VPS16
	MIR99AHG	VPS39
	MITF	VPS4B
	MKL2	VPS8
	MKNK1	VPS9D1
	MKNK1-AS1	VSTM5
	MKRN3	VTI1B
	MKS1	VWCE
	MLF2	WARS
	MLLT6	WASHC3
	MLX	WBSCR27
	MMACHC	WDR53
	MME	WDR55
	MMP15	WDR5B
	MNS1	WDR89
	MNX1	WDR92
	MNX1-AS1	WDR93
	MOK	WDTC1
	MORN1	WFDC3
	MORN5	WHRN
	MPC1	WIPI1
	MPI	WISP2
	MPL	WNK4
	MPP2	WNT5A
	MPP7	WNT7A
	MPST	WNT9A
	MPV17	WT1
	MPZ	WT1-AS
	MPZL2	XBP1
	MPZL3	XKR3
	MR1	XKR8
	MRFAP1	XLOC_009911
	MRPL23	XYLB
	MRPL27	XYLT2
	MRPL39	YIPF3
	MRPL4	ZBTB20-AS4
	MRPL41	ZBTB46
	MRPL45	ZBTB46-AS1
	MRPL45P2	ZBTB9
	MRPL46	ZCCHC24
	MRPS14	ZDHHC13
	MRPS15	ZDHHC14
	MRPS17	ZFAT
	MRPS18B	ZFHX4
	MRPS2	ZFHX4-AS1
	MRPS22	ZFP2
	MRPS24	ZFYVE1
	MRPS26	ZFYVE26
	MRPS35	ZKSCAN2
	MRPS36	ZKSCAN4
	MSH3	ZNF101
	MSH5	ZNF112
	MSH5-SAPCD1	ZNF141
	MSL3P1	ZNF16
	MSRA	ZNF17
	MSRB2	ZNF200
	MST1	ZNF225
	MSX1	ZNF230
	MSX2	ZNF252P
	MT1DP	ZNF252P-AS1
	MT1E	ZNF256
	MTCH1	ZNF26
	MTF1	ZNF276
	MTFP1	ZNF324
	MTG1	ZNF331
	MTMR14	ZNF341
	MTMR9	ZNF347
	MTNR1B	ZNF365
	MTO1	ZNF385D
	MTOR	ZNF391
	MTRNR2L5	ZNF417
	MTUS1	ZNF420
	MTVR2	ZNF432
	MTX1	ZNF436
	MTX3	ZNF436-AS1
	MUC13	ZNF438
	MUM1	ZNF44
	MUTYH	ZNF440
	MXD3	ZNF442
	MXI1	ZNF525
	MYBBP1A	ZNF526
	MYCBP	ZNF550
	MYCL	ZNF555
	MYH14	ZNF563
	MYH7B	ZNF564
	MYH9	ZNF57
	MYL5	ZNF576
	MYL6	ZNF580
	MYLPF	ZNF581
	MYRIP	ZNF605
	MYT1	ZNF611
	MYZAP	ZNF625
	MZF1-AS1	ZNF625-ZNF20
	NAA38	ZNF629
	NAA60	ZNF658B
	NAALAD2	ZNF671
	NAALADL2	ZNF675
	NAALADL2-AS2	ZNF700
	NAALADL2-AS3	ZNF702P
	NAB2	ZNF703
	NABP2	ZNF724
	NACC1	ZNF730
	NACC2	ZNF74
	NADK	ZNF761
	NAGA	ZNF763
	NAGLU	ZNF766
	NAIP	ZNF776
	NALT1	ZNF780A
	NAPA	ZNF783
	NARFL	ZNF785
	NAV1	ZNF8
	NBAS	ZNF8-ERVK3-1
	NBEAL2	ZNF804A
	NBPF9	ZNF805
	NBR1	ZNF83
	NBR2	ZNF830
	NCAM2	ZNF836
	NCK1	ZNF846
	NCOA1	ZNF878
	NCOA6	ZNRD1
	NCOA7	ZSCAN22
	NCOR2	ZSCAN5A
	NCR3LG1	ZSWIM4
	NDST1	ZYX
	NDUFA4L2
	NDUFA5
	NDUFA6
	NDUFA6-AS1
	NDUFA8
	NDUFS2
	NDUFS8
	NECAP2
	NECTIN4
	NEDD4L
	NEDD8
	NEDD8-MDP1
	NEIL2
	NEK8
	NEK9
	NETO1
	NEURL1B
	NEURL4
	NFASC
	NFE4
	NFIA-AS1
	NFKBIA
	NFKBIB
	NFKBID
	NFYA
	NGDN
	NHSL1
	NICN1
	NID2
	NIF3L1
	NINJ1
	NIPAL1
	NKILA
	NKX3-1
	NLRP5
	NLRP7
	NLRX1
	NME1
	NME5
	NME6
	NMNAT2
	NOC2L
	NOMO3
	NOP9
	NOSTRIN
	NOTCH1
	NPAS4
	NPBWR1
	NPDC1
	NPHP4
	NPIPA1
	NPIPA3
	NPIPA5
	NPIPA8
	NPIPB13
	NPIPB3
	NPIPB5
	NPL
	NPLOC4
	NPM3
	NPRL2
	NPRL3
	NPY6R
	NR1I3
	NR2C2AP
	NR3C1
	NR4A1
	NRARP
	NRDE2
	NRN1
	NRSN2
	NSD2
	NSFP1
	NSMF
	NSUN4
	NSUN5P1
	NT5C
	NT5DC1
	NT5M
	NTAN1
	NTMT1
	NTSR1
	NUBP1
	NUBP2
	NUDT12
	NUDT16
	NUDT16P1
	NUDT22
	NUP214
	NUP93
	NUPR1
	NUTF2
	NWD1
	OARD1
	OAZ2
	OCIAD2
	OCLN
	OCM2
	ODF2
	OGFRL1
	OGFRP1
	OGN
	OLFML2A
	OMD
	OPLAH
	OPN1SW
	OR10G8
	OR10G9
	OR13C8
	OR1B1
	OR1C1
	OR1E1
	OR1K1
	OR2A1
	OR2B2
	OR2F2
	OR2M7
	OR2T29
	OR2V1
	OR4C3
	OR4K14
	OR4X1
	OR4X2
	OR52I1
	OR5H1
	OR5K1
	OR6K2
	OR6M1
	OR6N2
	OR7A10
	OR7E47P
	ORAOV1
	ORMDL3
	OS9
	OSBPL2
	OSBPL3
	OSBPL9
	OST4
	OTOA
	OTOP1
	OTOP3
	OTP
	OTUD7A
	OVOL1
	OVOL1-AS1
	OVOL2
	OXCT2P1
	P2RX6
	PABPC1L
	PABPN1
	PACRGL
	PACSIN2
	PAF1
	PAFAH2
	PAGR1
	PALMD
	PAM16
	PAQR4
	PAQR9
	PAQR9-AS1
	PART1
	PARVB
	PASK
	PATE3
	PATL1
	PAX1
	PBOV1
	PC
	PCA3
	PCAT1
	PCAT7
	PCDH1
	PCDH7
	PCDHA7
	PCDHA8
	PCDHGC4
	PCDHGC5
	PCK1
	PCK2
	PCLAF
	PCLO
	PCP2
	PCP4L1
	PDCD10
	PDCD6IPP2
	PDCL
	PDE10A
	PDE4A
	PDE4B
	PDE4D
	PDE4DIP
	PDE9A
	PDHB
	PDP2
	PDX1
	PDX1-AS1
	PDXP
	PDZRN3
	PDZRN3-AS1
	PEF1
	PELI2
	PEMT
	PER1
	PER2
	PET100
	PEX1
	PEX12
	PEX5
[truncated: 1,096 more rows]
