# Supplementary material for: Menin inhibition suppresses castration-resistant prostate cancer and enhances chemosensitivity
Source: Oncogene. 2021 Oct 28;41(1):125–37. doi: 10.1038/s41388-021-02039-2 (PMC8724010; doi:10.1038/s41388-021-02039-2)
Supplement: Supplementary file 5 — Table S11 [file 41388_2021_2039_MOESM5_ESM.xlsx]

## Sheet: Feuil1
PNT1A	LNCaP	DU-145	PC-3	PNT1A_only	LNCaP_only	DU-145_only	PC-3_only	commun_list (all cells)	commun Cancer_cells (LNCaP, DU-145 and PC-3)	commun AI_cells (DU-145 and PC-3)
P01870	P01870	P01870	Q14203	P33240;Q9H0L4	Q9UPN3	Q69YZ2	Q9NX95	P01870	P33240	P82979
P01840	Q13561	O00255	Q13561	Q8N2C7	Q14258	Q9Y2K7	Q9C026	P01840	Q9BTE1	O60293
O00255	Q9UPN3	P01840	O00255	Q9Y3P9	Q68DD2	Q969G5	O95259	O00255	P47755	Q92541
Q92620	O00255	P19474	P19474	Q9UBS4	Q9BQL6	Q5JTZ9	Q13191	Q92620	P47756	Q5SW79
Q15642	P01840	Q05048	Q05048	Q13017	Q9Y6R7	O95810	Q08AD1	Q15642	P52907
Q05048	Q9UJW0	Q01780	Q12996	Q92504	P38159	P11717	P22681	Q05048	P84090
Q12996	Q14203	Q12996	P01870	P40938	Q96E39	P51814	Q13043	Q12996	P29590
Q8IV04	Q9NZ32	Q9H1B7	P33240	Q96CS3	Q9Y383	O75145;Q13136;O75335;O75334	O75531	Q8IV04	P05387
P33240;Q9H0L4	P42025	Q14203	Q07157	Q8TCT9	Q9NQ29	P11216;P11217	Q9UBL3	P19474
P19474	Q05048	P33240	Q9H1B7	Q13573	Q0VGL1	Q12792	Q14683	P06312
P06312	O75935	Q8IV04	Q01780	Q9BQB6	Q15413	Q6P3W7	Q9H3F6	Q9H1B7
Q9H1B7	Q12996	Q9UJW0	P61163	Q96EZ8	Q92736	P46821;P78559	Q8TEP8	Q96B26
Q8N2C7	P19474	Q15642	Q9UJW0		P21817	P0DOX5;P01857	P50749	A0A0C4DH67;A0A0C4DH69;A0A075B6S5
Q86UT8	Q9H1B7	Q9NZ32	Q92620		Q9HD33	Q9H7D7	P01594;P01593	P42025
Q96B26	P33240	P06312	P01840		O43490		P50402	Q8IU81
A0A0C4DH67;A0A0C4DH69;A0A075B6S5	P61163	Q07157	Q8IV04		Q96EY8		Q15291	Q13868
Q96SB3	Q01780	O95359	P06312		Q05655		P38159;Q96E39;O75526	Q15024
P42025	Q8IV04	Q9BZH6	Q9NZ32		Q9Y2W1		Q9Y678	O75935
Q8IU81	P06312	Q15024	Q15024		Q9UBX3		P24390	Q9NPD3
Q9Y3P9	O95359	Q13561	O75935		A6NK89		P42166	Q9Y3B2
Q13868	Q15642	Q92734	P42025		Q9NS37		P27694	O95359
Q15024	O00399	Q06265	Q9BZH6		Q9HAS0		Q9Y5Z7	Q9NZ32
O75935	Q14258	P61163	Q92541		Q96A35		O60216	Q9NQT4
Q9C0K0	Q07157	Q658Y4	Q658Y4		P0DOX7;P01834;P01602		Q13610	Q9BZH6
Q9NPD3	Q68DD2	P57678	Q06265		Q96DT7		P48426;P78356	Q5RKV6
Q9Y3B2	Q9NQX3	P42025	Q9NQX3		P68400;Q8NEV1		P04114	Q9UMN6
O95359	Q96SB3	Q9NPD3	Q15642		P21399		P62857	P61960
Q9NZ32	Q9BZH6	O75935	Q9NX95		P78356		Q969Q0;P83881	Q658Y4
Q99547	Q658Y4	Q69YZ2	Q9NPD3		Q9UJC3		P02545	Q9NQT5
Q9NQT4	Q15024	Q13868	Q03164		Q49A26		Q7L576;Q96F07	Q06265
Q9BZH6	Q06265	Q9Y2K7	Q9NQT4		P11137		Q9UQE7	Q01780
O75145	O75145	O43379	O95359		P62318			Q13561
Q5RKV6	Q92620	Q9C0K0	Q9C026		P38606			Q07157
Q9NQH7	Q9NPD3	A0A0C4DH67;A0A0C4DH69;A0A075B6S5	Q13868		Q7Z5L9			Q9UJW0
Q9UBS4	Q9NQT5	Q969G5	Q9NQT5		P18077			O00399
Q9UMN6	Q9BQL6	Q9NQT4	Q9C0K0		Q71UM5			P61163
P61960	P42285	Q8IU81	O95259		P67870			Q9UHI6
Q658Y4	Q8IU81	Q9NQT5	Q8IU81		P22830			Q06124
Q3KR37	P61960	Q92620	O00399		P62841			Q14203
Q9NQT5	Q9Y6R7	Q5JTZ9	Q13191		P62829			P57678
Q06265	Q96B26	Q9C099	A0A0C4DH67;A0A0C4DH69;A0A075B6S5		Q7L8L6			Q86VS8
Q96HH9	Q9BTE1	P35610	Q5RKV6		P26373			P42285
Q9C099	A0A0C4DH67;A0A0C4DH69;A0A075B6S5	Q5RKV6	Q9H707		P62847			Q16637
Q92922	Q9H707	O00399	Q96B26		Q9BQE3			Q9NQX3
Q03164	P57678	Q96B26	P61960		P51398			Q59GN2;P62891
Q01780	Q9NQT4	Q53GA4	Q08AD1		Q13263
Q674X7	P47755	Q9Y3B2	Q53GA4		P53597
O43379	Q06124	Q9UHI6	P61964		P62888
Q13561	Q16637	P82979	P42285		P68371
Q07157	P47756	Q86VS8	Q9Y3B2		P04350
Q9UJW0	P52907	Q9NQX3	Q9UMN6		P51991
O00399	Q6NZY4	P61960	P11216		P83731
P61163	Q9Y3B2	Q06124	Q86VS8		Q15139
Q9UHI6	Q5RKV6	Q16637	P22681		P42677
Q6NZI2	P38159;Q96E39	P29590	Q9BTE1		P07437
Q06124	Q9Y383;Q9NQ29	Q9BTE1	Q13043		O00567
P11216	Q9UHI6	Q96TA1	Q3KR37		P27708
Q14203	Q0VGL1	O60293	Q96HH9		P54886
Q6NZY4	Q03164	Q92541	Q86UT8		Q9Y285
P57678	Q15413;Q92736;P21817	O95810	O43439		Q02543
Q13017	Q13868	P11717	O75531		P21964
Q86VS8	Q9HD33	Q6NZY4	O75145		P27635
P42285	O43490	Q6NZI2	P47755		Q96L21
Q16637	Q96EY8	P42285	Q9UBL3		Q9BQA1
Q9NQX3	Q86VS8	Q86UT8	Q59GN2;P62891		Q07021
Q92504	Q05655	Q86V48	Q06124		Q9Y3U8
Q53GA4	Q9NQH7	P51814	Q14683		Q9UJS0
P40938	Q9Y2W1	Q92922	P57678		O75746
P46821	P62136	O75145;Q13136;O75335;O75334	P46821		P83881
P36873	Q9UBX3	Q969G3	P82979		Q969Q0
P61964	A6NK89	Q5SW79	Q9H3F6		P53007
Q9H9B4	Q16540	P11216;P11217	Q8TEP8		P62280
P35610	Q9NS37	Q12792	Q9UHI6		O43852
Q96CS3	P11216	P02787	O60293		Q96HS1
Q8TCT9	Q9HAS0	Q6P3W7	Q16637		P61513
Q9H4L5	Q92734	P47755	P50749		A6NKH3
Q13573	P36873	Q9UMN6	P32969		P30050
Q9BQB6	Q96TA1	Q9H4L5	P01594;P01593		P18621
Q92734	Q9UMN6	P46821;P78559	P50402		P62701
Q86V48	P84090	P0DOX5;P01857	Q5SW79		P68363
Q59GN2;P62891	Q59GN2;P62891	Q99547	Q99547		P49207
Q969G3	Q96A35	P47756	Q3ZCM7		P17858
Q96EZ8	P61964	Q59GN2;P62891	Q15291		Q9NRH3
P62136	P0DOX7;P01834;P01602	P52907	P38159;Q96E39;O75526		P23258
	P35610	P84090	Q08380		P62266
	Q96DT7	Q96SB3	P47756		P68366
	P68400;Q8NEV1	Q9H7D7	Q99873		P61353
	P21399	P05387	O43379		P05388
	P78356	Q9C0C2	P52907		Q8NHW5
	Q9UJC3		Q9Y678		P22695
	P46779		Q86V48		O95292
	Q49A26		P24390		Q9P0L0
	Q674X7		P42166		P84098
	P11137		P27694		P10620
	P62318		Q9Y5Z7		P61247
	P02787		O60216		P62753
	Q3ZCM7		Q13610		Q07020
	P38606		P29590		P05141
	P29590		Q9H9B4		Q02978
	Q7Z5L9		P48426;P78356		P12236
	Q9C099		P04114		Q16822
	P18077		P62857		P39023
	O43439		Q969Q0;P83881		P10155
	P32969		P02545		Q71U36
	Q71UM5		Q13409		P0DPH8
	P67870		P84090		P0DPH7
	P22830		P46777		Q6PEY2
	P62841		Q7L576;Q96F07		P16615
	P46777		Q9UQE7		P25398
	P62829		P46779		Q9UEW8
	Q7L8L6		P05387		P62899
	P26373		Q16540		P40429
	P62847		P62910		Q6NVV1
	Q9BQE3				O60506
	P51398				P62249
	P05387				P62906
	Q13263				P18124
	Q08380				P46776
	P53597				P13489
	P62888				Q5JNZ5
	P68371;P04350				P62854
	Q9H9B4				Q7Z2W4
	P51991				P36578
	P83731				Q02878
	Q15139				P52272
	P42677				P23396
	P07437				P62241
	O00567				P62263
	Q99873				P36542
	P27708				P46778
	P54886				P50914
	Q9Y285				P06493
	Q02543				P62424
	P62910				Q92522
	P21964				P63173
	P27635;Q96L21				P61619
	Q9BQA1				Q9H9S3
	Q07021				Q92900
	Q13409				P62913
	Q9Y3U8				A6NHL2
	Q9UJS0;O75746				Q969X5
	P83881;Q969Q0				P32322
	P53007				Q14204
	P62280				P0DMR1
	O43852				O60812
	Q96HS1				B7ZW38
	P61513;A6NKH3				B2RXH8
	P30050				P07910
	P18621				Q12905
	P62701				P31689
	P68363				P18085
	P49207				Q9UNX3
	P17858				P61254
	Q9NRH3;P23258				P51114
	P62266				P15880
	P68366				P52597
	P61353				P62750
	P05388;Q8NHW5				P47914
	P22695
	O95292;Q9P0L0
	P84098
	P10620
	P61247
	P62753
	Q07020
	P05141
	Q02978
	P12236
	Q16822
	P39023
	P10155
	Q9C0C2
	Q71U36;P0DPH8;P0DPH7;Q6PEY2
	P16615
	P25398
	Q9UEW8
	P62899
	P40429;Q6NVV1
	O60506
	P62249
	P62906
	P18124
	P46776
	P13489
	Q5JNZ5;P62854
	Q7Z2W4
	P36578
	Q02878
	P52272
	P23396
	P62241
	P62263
	P36542
	P46778
	P50914
	P06493
	P62424
	Q92522
	P63173
	P61619;Q9H9S3
	Q92900
	P62913
	A6NHL2
	Q969X5
	P32322
	Q14204
	P0DMR1;O60812;B7ZW38;B2RXH8;P07910
	Q12905
	P31689
	P18085
	Q9UNX3;P61254
	P51114
	P15880
	P52597
	P62750
	P47914
